# Supplementary material for: De novo assembly of a fruit transcriptome set identifies AmMYB10 as a key regulator of anthocyanin biosynthesis in Aronia melanocarpa
Source: BMC Plant Biol. 2022 Mar 25;22:143. doi: 10.1186/s12870-022-03518-8 (PMC8951710; doi:10.1186/s12870-022-03518-8)
Supplement: Supplementary file 1 — Additional file 1: Supplementary Table S2. Primer sequences used for qRT-PCR validation of RNA-seq data and cloning. [file 12870_2022_3518_MOESM1_ESM.xlsx]

## Sheet: Supplementary Table S1
Supplementary Table S1. Germplasm used in this study.
UConn Accession	USDA Accession	Species	Ploidy	year installed in field	Source	Collection Town	Collection State	year collected	collection site latitude	collection site longitude
UC 007	Ames 30000	melanocarpa	2n	2007	wild	Chaplin	Connecticut	2006	41.8417	-72.1078
UC 009	Ames 33071	melanocarpa	2n	2007	wild	Nobleboro	Maine	2006	44.1344	-69.4703
UC 029	-	melanocarpa	2n	2009	wild	Montville	Connecticut	2008	41.4206	-72.1825
UC 030	-	melanocarpa	2n	2010	wild	Salem	Connecticut	2008	41.4606	-72.3267
UC 074	-	melanocarpa	2n	2010	wild	Wesborough	Massachusetts	2008	42.2987	-71.6224
UC 087	-	melanocarpa	2n	2010	wild	Lynnfield	Massachusetts	2009	42.5467	-71.0519

## Sheet: Supplementary Table S2
Supplementary Table S2. Primer sequences used for qRT-PCR validation of RNA-seq data and cloning.
Gene	Forward Primer	Reverse Primer
qRT primers
ACTIN	TCAGCCTCTTGTCTGTGATAATG	TCTGACCCATTCCAACCATAA
C4H	GCTCGGCGGGTTTGATATT	GCCTAAACTCTTCTGGCTTCTT
PAL	CCTAGCTTGGATTACGGTTTCA	CAGCACTCTGGACATGGTTAG
UFGT	AGAGCAGTGAAACCGAAGTG	CACAGGAACACCACAGATGAA
4CL	CTGGTCTCTCACTCGGCTATAA	GCCGCAGCATCATTCAAATATC
F3H	GCCTCCATCAAAGGTCAACTA	CCAGTAACTTGTCTGTCACTCTT
PAL2	GCAGGACAGGTATGCTCTTAG	CTGAGTTGATCTCCCTCTCAATC
GST	CACAAGCGACCCGAGTTT	GTTCTCACCAAAGAGCCTGAA
CHI	AATCTCCCAAAGGATCACTAACA	CTAGAACTGCCTCGGAAAGTAG
DFR	CTCTTGTGATTGGGCCATTTC	GGTCGTCCAAGTGAACATACT
ANS	TGAGTGGGAGGACTACTTCTT	GTGCATGACGATGGAATTTGG
MYB114	CAGACATCATCACCACCTACAG	AGAGGTCTTCCTCTAACCCTAAA
MYB10	GAGCTGCATGTCCCAGCATTG	GAATGATTCCAAAGGTCCATGCT
CHS	GACACCCACCTTGATAGTCTTG	CAGTCCTTCTCCAGTTGTTCTT
Cloning primers:
AmMYB10	CAGTCGACTGGATCCGGTACCATGGAGGGATATAACGTTAAC	GAAAGCTGGGTCTAGATATCTCGACTATTCTTCTTTTGAATGATTCC
AmMYB114	GGGGACAAGTTTGTACAAAAAAGCAGGCTTCATGGAGGATAGTAATTTGTTGG	GGGGACCACTTTGTACAAGAAAGCTGGGTCCTAAATCTTGGTTCTCTCTTCTTC
AmbHLH33	GGGGACAAGTTTGTACAAAAAAGCAGGCTTCATGGCTCAGAACCATGAGAGG	GGGGACCACTTTGTACAAGAAAGCTGGGTCTCAGCACTTACCAGCAATTTTC

## Sheet: Supplementary Table S3
Supplementary Table S3. Anthocyanin concentration of Aronia samples
Sample	Accession	Stage	cy3gal	cy3glu	cy3a	sum
UC007-0	UC007	S0	0.132994	0	0.0494363	0.18243
UC007-1	UC007	S1	6.80468	0.103201	4.40597	11.3138
UC007-2	UC007	S2	18.8032	0.312941	12.3521	31.4683
UC007-3	UC007	S3	30.2652	0.600498	18.0862	48.9519
UC009-0	UC009	S0	0.0608727	0	0	0.0608727
UC009-1	UC009	S1	6.68047	0.121651	0.15567	6.95779
UC009-2	UC009	S2	32.5149	0.173674	0.18091	32.8695
UC009-3	UC009	S3	38.8879	0.159201	0.174398	39.2215
UC029-0	UC029	S0	0.113156	0	0	0.113156
UC029-1	UC029	S1	8.6171	0.110891	0.524356	9.25234
UC029-2	UC029	S2	29.4043	0.303162	2.9614	32.6689
UC029-3	UC029	S3	49.1502	0.530627	5.60355	55.2844
UC030-0	UC030	S0	0.0716019	0	0.0141834	0.0857853
UC030-1	UC030	S1	2.5787	0.053892	1.42936	4.06195
UC030-2	UC030	S2	12.5277	0.22152	8.5117	21.261
UC030-3	UC030	S3	15.4383	0.399707	10.9278	26.7658
UC074-0	UC074	S0	0.114842	0.0011723	0.0206576	0.136672
UC074-1	UC074	S1	3.84955	0.0354319	1.3863	5.27129
UC074-2	UC074	S2	25.9125	0.215046	10.8687	36.9963
UC074-3	UC074	S3	24.4825	0.229778	10.3725	35.0848
UC087-0	UC087	S0	0.0438148	0	0.00715866	0.0509735
UC087-1	UC087	S1	6.53178	0.0788211	2.76799	9.37859
UC087-2	UC087	S2	15.8062	0.181724	6.97437	22.9623
UC087-3	UC087	S3	15.102	0.170058	8.03116	23.3032

## Sheet: Supplementary Table S4
Supplementary Table S4. DEG annotation results from Arabidopsis TAIR protein database. Individual sample expression data represents normalized counts produced in DESeq2. Annotation results are from EnTAP.
gene	baseMean	log2FoldChange	lfcSE	stat	pvalue	padj	UC030.0	UC030.1	UC030.2	UC030.3	UC074.0	UC074.1	UC074.2	UC074.3	UC007.0	UC007.1	UC007.2	UC007.3	UC009.0	UC009.1	UC009.2	UC009.3	UC029.0	UC029.1	UC029.2	UC029.3	UC087.0	UC087.1	UC087.2	UC087.3	Subject.Seq	Percent.Identical	Alignment.Length	Mismatches	Gap.Openings	Query.Start	Query.End	Subject.Start	Subject.End	E.Value	Coverage	Description	Contaminant	Informative	Seed.Ortholog	Seed.E.Value	Seed.Score	Predicted.Gene	Tax.Scope
TRINITY_DN100_c0_g1_i1.p2_TRINITY_DN100_c0_g1	6.49541	2.13023	0.70958	3.00211	0.00268117	0.0495126	0	8.99362	5.26034	4.63299	5.21378	7.65464	9.7877	19.3313	2.08231	21.9611	11.1867	1.74292	4.44142	8.83653	3.72906	7.611	1.63351	9.96975	2.08674	2.00846	0.911797	4.06348	4.69887	8.05177	AT1G72370.1	64.7	153	54	0	32	184	18	170	3.6e-53	83.2	AT1G72370.1 | 40s ribosomal protein SA | Chr1:27243148-27244842 REVERSE LENGTH=298 | 201606	No	Yes	502779.XP_002796223.1	3e-86	323.2	RPS0	Fungi
TRINITY_DN10000_c0_g1_i1.p2_TRINITY_DN10000_c0_g1	192.424	-2.56727	0.501738	-5.11674	3.10859e-07	5.88196e-05	766.122	128.159	200.945	23.165	434.047	116.521	48.9385	110.35	343.58	27.2621	49.5411	112.419	760.372	129.602	42.8842	139.281	388.774	79.758	58.4288	202.854	339.189	30.4761	18.7955	66.7147	AT5G17540.1	51.3	439	199	8	29	459	8	439	1.1e-122	89.6	AT5G17540.1 | HXXXD-type acyl-transferase family protein | Chr5:5782061-5783682 REVERSE LENGTH=461 | 201606	No	Yes	29760.VIT_02s0033g01060.t01	5.2e-154	549.7	NA	Viridiplantae
TRINITY_DN10001_c0_g1_i1.p1_TRINITY_DN10001_c0_g1	265.287	-1.42329	0.258668	-5.50237	3.74712e-08	1.10365e-05	722.401	240.579	127.3	125.091	745.571	188.814	175.091	94.2402	598.663	312	124.652	64.4882	431.706	134.757	68.0554	51.7548	408.376	204.833	147.115	77.3255	749.497	283.427	172.683	118.476	AT1G42970.1	86.8	453	52	3	1	451	1	447	1.6e-224	99.6	AT1G42970.1 | glyceraldehyde-3-phosphate dehydrogenase B subunit | Chr1:16127552-16129584 FORWARD LENGTH=447 | 201606	No	Yes	29760.VIT_18s0122g00960.t01	1.7e-236	823.5	GAPB	Viridiplantae
TRINITY_DN10006_c0_g1_i1.p1_TRINITY_DN10006_c0_g1	76.2983	1.15851	0.327965	3.5324	0.000411802	0.0133411	11.9241	65.2037	58.9158	84.5521	28.6758	80.7989	69.6014	148.207	74.963	99.961	141.432	125.491	37.308	63.3284	62.4618	111.121	37.5706	78.8516	110.597	99.4185	18.2359	76.1902	68.1335	78.2172	NA	NA	NA	NA	NA	NA	NA	NA	NA	NA	NA	NA	NA	NA	3694.POPTR_0012s08000.1	1.5e-102	378.3	NA	Viridiplantae
TRINITY_DN10009_c0_g2_i2.p1_TRINITY_DN10009_c0_g2	668.676	-1.2866	0.23002	-5.59341	2.22651e-08	6.99294e-06	1748.87	549.735	390.317	225.858	977.584	465.232	699.277	360.046	794.4	464.213	667.207	717.213	1137	457.29	567.75	500.043	980.103	536.554	561.334	372.568	1397.79	412.443	509.827	555.572	AT3G15210.1	39.9	243	116	6	34	274	8	222	2.1e-26	61.5	AT3G15210.1 | ethylene responsive element binding factor 4 | Chr3:5121472-5122140 FORWARD LENGTH=222 | 201606	No	Yes	29760.VIT_10s0003g00140.t01	2.1e-44	185.3	NA	Viridiplantae
TRINITY_DN10010_c0_g2_i1.p1_TRINITY_DN10010_c0_g2	1628.6	-1.64822	0.460623	-3.57825	0.000345905	0.0117911	2463.32	1098.35	690.157	564.067	995.832	900.696	1509.48	794.195	1976.11	624.757	774.279	1580.83	2670.18	1081	2901.21	412.516	3943.28	748.637	1196.75	2159.09	6258.58	1387.68	377.084	1978.44	AT4G36040.1	47.9	169	64	7	16	168	1	161	8.6e-26	61.2	AT4G36040.1 | Chaperone DnaJ-domain superfamily protein | Chr4:17049708-17050193 REVERSE LENGTH=161 | 201606	No	Yes	3694.POPTR_0002s02240.1	1.2e-34	152.1	NA	Viridiplantae
TRINITY_DN10023_c0_g1_i1.p4_TRINITY_DN10023_c0_g1	114.256	-2.46344	0.499683	-4.93001	8.22265e-07	0.00013012	602.166	48.3407	19.9893	16.2155	461.42	45.9278	47.851	10.4711	85.3745	40.8932	15.1819	20.9151	102.153	61.8557	83.9039	41.0994	346.303	92.4467	63.6457	85.3594	330.071	59.9363	38.7656	21.8548	AT5G58600.1	63.1	352	126	3	68	418	54	402	2.3e-144	74.2	AT5G58600.1 | Pmr5/Cas1p GDSL/SGNH-like acyl-esterase family protein (DUF828) | Chr5:23683944-23685679 REVERSE LENGTH=402 | 201606	No	Yes	3847.GLYMA11G27490.1	6.6e-170	602.4	NA	Viridiplantae
TRINITY_DN10027_c3_g1_i7.p1_TRINITY_DN10027_c3_g1	96.9086	-3.56113	1.02763	-3.46539	0.00052947	0.0160653	328.906	4.49681	4.20827	3.47474	57.3516	17.0103	140.29	3.22189	22.9054	6.81553	12.7848	33.987	33.7548	16.2003	391.552	9.8943	142.115	9.96975	18.7807	748.15	238.891	15.238	11.7472	54.0619	AT1G18330.1	61.7	154	51	3	1	154	1	146	4.5e-44	33	AT1G18330.1 | Homeodomain-like superfamily protein | Chr1:6306196-6307640 REVERSE LENGTH=346 | 201606	No	Yes	3847.GLYMA16G34340.1	1.5e-70	272.3	NA	Viridiplantae
TRINITY_DN10037_c0_g1_i5.p2_TRINITY_DN10037_c0_g1	186.128	2.62945	0.245591	10.7066	9.47506e-27	9.74605e-23	25.8355	121.414	252.496	257.131	22.1586	268.763	366.495	215.061	31.2346	177.204	266.883	213.508	18.654	136.23	340.277	212.347	44.1046	231.117	322.402	297.251	44.6781	210.285	243.166	148.383	AT1G79640.1	62.4	708	228	9	4	704	2	678	2.7e-234	99.4	AT1G79640.1 | Protein kinase superfamily protein | Chr1:29966913-29971090 REVERSE LENGTH=684 | 201606	No	Yes	3847.GLYMA08G23921.1	2.1e-265	920.2	OSI_09241	Viridiplantae
TRINITY_DN10041_c0_g1_i1.p2_TRINITY_DN10041_c0_g1	38.2155	-1.34879	0.446534	-3.02057	0.00252295	0.0475949	76.5129	14.6146	9.46861	5.79124	153.807	59.5361	38.0633	7.24925	32.2757	16.6602	3.1962	10.4575	83.4988	45.6554	17.7131	4.5666	89.8428	29.9092	25.0409	8.03382	105.768	45.7141	21.1449	12.6528	AT3G11210.1	62.3	114	42	1	136	249	110	222	6.8e-39	45.6	AT3G11210.1 | SGNH hydrolase-type esterase superfamily protein | Chr3:3511101-3512899 REVERSE LENGTH=256 | 201606	No	Yes	3694.POPTR_0010s19660.1	4.6e-45	186.8	NA	Viridiplantae
TRINITY_DN10044_c0_g1_i2.p2_TRINITY_DN10044_c0_g1	926.456	2.03434	0.292018	6.9665	3.24912e-12	2.78504e-09	338.843	677.894	1342.44	1492.98	153.807	598.763	951.582	909.378	110.362	531.611	2492.24	1849.24	130.578	765.832	1021.76	1177.42	171.518	638.97	2035.62	1255.28	176.889	1222.09	1259.3	930.555	AT5G47550.1	49.6	117	46	3	43	159	10	113	2.4e-22	49.6	AT5G47550.1 | Cystatin/monellin superfamily protein | Chr5:19286596-19286964 REVERSE LENGTH=122 | 201606	No	Yes	4641.GSMUA_Achr3P29820_001	1.9e-24	118.2	NA	Viridiplantae
TRINITY_DN10044_c0_g2_i1.p1_TRINITY_DN10044_c0_g2	6.2918	-2.07626	0.659331	-3.14904	0.00163805	0.0354902	18.8798	1.1242	0	0	14.3379	5.95361	0	0	22.9054	6.81553	0	0	27.5368	5.89102	1.86453	2.2833	11.4345	0	1.04337	0	19.1477	7.11108	3.52415	1.15025	AT1G47670.1	81.2	277	52	0	1	277	234	510	5.4e-130	100	AT1G47670.1 | Transmembrane amino acid transporter family protein | Chr1:17536834-17539486 REVERSE LENGTH=519 | 201606	No	Yes	3694.POPTR_0014s03580.1	2.9e-133	479.9	NA	Viridiplantae
TRINITY_DN10066_c0_g2_i1.p1_TRINITY_DN10066_c0_g2	239.806	1.47143	0.42468	3.4648	0.000530622	0.0160861	53.6584	114.669	206.205	312.727	53.4413	83.3505	227.292	249.696	27.07	147.67	150.221	418.302	47.0791	49.3373	862.346	401.861	49.0052	214.803	333.879	809.408	38.2955	134.095	123.345	647.593	AT2G27500.2	62.7	378	126	2	10	387	13	375	6.6e-137	95	AT2G27500.2 | Glycosyl hydrolase superfamily protein | Chr2:11752615-11753844 REVERSE LENGTH=377 | 201606	No	Yes	29760.VIT_06s0080g00420.t01	2.1e-145	520.8	NA	Viridiplantae
TRINITY_DN10070_c1_g1_i1.p1_TRINITY_DN10070_c1_g1	117.841	-3.34813	0.712814	-4.69706	2.6393e-06	0.000331071	205.69	20.2356	1.05207	1.15825	95.1515	50.1804	10.8752	5.6383	992.219	69.6698	41.5506	27.0153	698.192	38.2916	117.465	11.4165	133.947	26.2839	10.4337	19.0803	189.654	22.3491	17.6207	23.0051	AT3G54640.1	66.8	304	99	2	15	317	10	312	2.7e-109	95.3	AT3G54640.1 | tryptophan synthase alpha chain | Chr3:20223331-20225303 REVERSE LENGTH=312 | 201606	No	Yes	29760.VIT_07s0141g00210.t01	2.4e-115	420.6	TSA	Viridiplantae
TRINITY_DN10073_c0_g1_i3.p1_TRINITY_DN10073_c0_g1	3929.91	1.0631	0.275027	3.86546	0.000110881	0.00519007	3149.95	3025.23	4409.22	4321.42	1626.7	3325.51	4804.67	3163.09	1236.89	2657.3	6545.02	4061.89	1901.82	2447.72	4109.43	3552.05	1321.51	4571.58	10158.3	5829.54	1502.64	6417.25	5659.78	4519.35	AT5G42800.1	69.9	349	102	1	1	346	1	349	4.2e-148	99.4	AT5G42800.1 | dihydroflavonol 4-reductase | Chr5:17164296-17165864 REVERSE LENGTH=382 | 201606	No	Yes	29760.VIT_18s0001g12800.t01	2e-163	580.5	DFR	Viridiplantae
TRINITY_DN10080_c0_g1_i5.p1_TRINITY_DN10080_c0_g1	41.573	-2.14058	0.563613	-3.79796	0.000145891	0.00625491	69.5572	21.3598	11.5728	4.63299	95.1515	13.6082	55.4636	24.1642	79.1276	24.233	21.5743	27.0153	42.6377	19.1458	32.6293	7.611	106.178	19.9395	39.6481	127.537	113.063	16.2539	16.446	9.20203	AT4G03140.1	72.5	229	63	0	139	367	77	305	9.2e-93	62.4	AT4G03140.1 | NAD(P)-binding Rossmann-fold superfamily protein | Chr4:1392191-1393662 FORWARD LENGTH=343 | 201606	No	Yes	3694.POPTR_0014s13030.1	1.3e-96	358.6	NA	Viridiplantae
TRINITY_DN10088_c0_g1_i1.p2_TRINITY_DN10088_c0_g1	28.0566	-1.55162	0.396457	-3.91372	9.08855e-05	0.0045326	41.7343	23.6082	3.1562	1.15825	57.3516	28.9175	1.08752	1.61094	86.4157	28.7767	1.5981	1.74292	93.2699	28.7187	0	2.2833	133.947	38.9726	7.30361	0	65.6494	13.2063	9.39773	3.45076	AT5G45650.1	58.1	511	207	5	1	508	285	791	9.5e-165	99.8	AT5G45650.1 | subtilase family protein | Chr5:18513520-18518790 REVERSE LENGTH=791 | 201606	No	Yes	3694.POPTR_0011s03070.1	1.3e-200	704.5	NA	Viridiplantae
TRINITY_DN10096_c0_g1_i5.p1_TRINITY_DN10096_c0_g1	18.7978	-1.29096	0.354225	-3.64448	0.000267936	0.0098516	33.7849	14.6146	12.6248	3.47474	31.2827	12.7577	14.1378	16.1094	36.4404	9.08737	15.1819	13.0719	28.4251	11.0457	7.45813	11.4165	45.7381	20.8458	12.5205	20.0846	26.4421	14.2222	5.87358	34.5076	AT2G33450.1	94.1	68	4	0	46	113	68	135	1.4e-31	60.2	AT2G33450.1 | Ribosomal L28 family | Chr2:14173620-14174380 FORWARD LENGTH=143 | 201606	No	Yes	3702.AT2G33450.1	2.1e-29	133.7	PRPL28	Viridiplantae
TRINITY_DN10099_c0_g1_i3.p1_TRINITY_DN10099_c0_g1	349.305	-1.22355	0.284456	-4.30138	1.6974e-05	0.00132268	1021.5	258.566	137.821	205.01	613.923	341.057	411.083	235.198	587.21	237.029	302.041	104.575	370.415	201.767	216.286	193.319	612.564	308.156	427.783	296.247	583.55	276.316	176.207	265.709	AT1G73885.1	44.7	199	88	7	37	233	1	179	8.6e-28	83.8	AT1G73885.1 | AT-rich interactive domain protein | Chr1:27786864-27787708 FORWARD LENGTH=192 | 201606	No	Yes	3694.POPTR_0015s06370.1	9.3e-48	195.7	NA	Viridiplantae
TRINITY_DN10108_c0_g1_i4.p2_TRINITY_DN10108_c0_g1	635.479	-3.38018	0.687448	-4.91701	8.78783e-07	0.000137478	3684.54	368.738	96.7903	152.889	4048.5	211.778	1033.15	423.678	245.712	138.582	111.068	266.667	217.63	51.5464	169.672	159.07	704.041	160.422	42.7783	594.503	1878.3	104.635	125.695	261.108	NA	NA	NA	NA	NA	NA	NA	NA	NA	NA	NA	NA	NA	NA	NA	NA	NA	NA	NA
TRINITY_DN10120_c0_g2_i1.p1_TRINITY_DN10120_c0_g2	210.23	1.79024	0.51131	3.50128	0.000463035	0.0145985	76.5129	541.865	289.319	206.168	39.1034	179.459	125.065	248.891	170.749	124.951	421.898	125.491	143.014	103.829	68.9877	135.476	94.7433	153.172	397.525	107.452	49.2371	882.79	266.661	93.1705	AT5G12020.1	68.2	148	44	2	90	234	7	154	1.9e-51	61.4	AT5G12020.1 | 17.6 kDa class II heat shock protein | Chr5:3882409-3882876 REVERSE LENGTH=155 | 201606	No	Yes	29760.VIT_04s0008g01580.t01	1.1e-72	278.5	NA	Viridiplantae
TRINITY_DN10125_c0_g1_i8.p1_TRINITY_DN10125_c0_g1	252.187	1.19449	0.337659	3.53757	0.000403828	0.0131345	172.899	348.503	553.388	430.868	190.303	358.917	362.145	286.748	69.7573	140.097	122.255	284.097	70.1745	290.133	336.548	304.44	75.1412	304.53	217.021	289.218	145.888	216.38	162.111	320.921	AT2G33590.1	67.5	317	102	1	3	318	4	320	6e-125	99.1	AT2G33590.1 | NAD(P)-binding Rossmann-fold superfamily protein | Chr2:14224622-14226365 FORWARD LENGTH=321 | 201606	No	Yes	29760.VIT_18s0122g00620.t01	1.8e-139	500.7	NA	Viridiplantae
TRINITY_DN10132_c1_g1_i1.p1_TRINITY_DN10132_c1_g1	48.9654	-2.18284	0.461077	-4.73422	2.199e-06	0.000289986	211.652	24.7324	43.1348	18.532	153.807	22.1134	85.9142	29.8025	48.9342	21.2039	28.7658	20.9151	33.7548	19.1458	19.5776	12.9387	99.6438	29.0029	44.865	60.2537	76.591	21.3333	11.7472	36.8081	AT1G64500.1	42.6	340	157	9	67	400	1	308	3.6e-58	83.5	AT1G64500.1 | Glutaredoxin family protein | Chr1:23953270-23954376 FORWARD LENGTH=368 | 201606	No	Yes	29760.VIT_02s0025g01710.t01	1.7e-78	298.5	NA	Viridiplantae
TRINITY_DN10134_c0_g1_i1.p3_TRINITY_DN10134_c0_g1	54.3096	-1.55558	0.314309	-4.9492	7.45191e-07	0.000119766	109.304	41.5955	31.562	18.532	84.724	31.4691	27.188	20.1368	171.79	37.864	19.1772	9.58608	107.482	45.6554	9.32266	13.6998	104.544	54.3804	42.7783	14.0592	180.536	47.7459	44.6392	35.6579	AT1G57770.1	78.9	568	116	2	22	587	9	574	1.4e-263	96.3	AT1G57770.1 | FAD/NAD(P)-binding oxidoreductase family protein | Chr1:21395254-21398135 FORWARD LENGTH=574 | 201606	No	Yes	3694.POPTR_0022s00470.1	3.2e-283	979.2	NA	Viridiplantae
TRINITY_DN10135_c0_g1_i1.p2_TRINITY_DN10135_c0_g1	136.224	1.02329	0.319909	3.19867	0.00138061	0.0315403	42.728	141.649	126.248	135.515	65.1723	108.015	177.266	154.651	122.856	159.029	155.815	101.09	32.8665	128.866	352.396	273.996	84.9423	170.392	143.985	175.74	57.4432	113.777	106.899	138.03	NA	NA	NA	NA	NA	NA	NA	NA	NA	NA	NA	NA	NA	NA	4113.PGSC0003DMT400077170	9.4e-27	126.7	NA	Viridiplantae
TRINITY_DN10136_c0_g1_i3.p5_TRINITY_DN10136_c0_g1	95.3854	-1.36792	0.417761	-3.27441	0.00105882	0.0261804	275.248	75.3215	32.6141	39.3804	366.268	61.2371	107.665	20.9423	179.078	95.4174	79.1059	58.388	215.853	131.812	89.4975	52.5159	94.7433	78.8516	33.3879	33.1395	86.6207	28.4443	38.7656	14.9533	AT4G35730.1	52.7	510	170	10	16	502	1	462	2.8e-100	96.4	AT4G35730.1 | Regulator of Vps4 activity in the MVB pathway protein | Chr4:16931111-16933241 FORWARD LENGTH=466 | 201606	No	Yes	3847.GLYMA16G22850.1	1.2e-113	415.6	NA	Viridiplantae
TRINITY_DN10138_c0_g1_i4.p1_TRINITY_DN10138_c0_g1	883.996	-1.1481	0.369212	-3.10959	0.00187348	0.0391428	1590.87	462.047	359.807	463.299	2535.2	654.046	1795.5	538.055	838.128	620.97	813.433	555.993	372.191	494.845	1005.91	509.176	1115.68	685.193	961.989	1218.13	1610.23	720.251	595.581	699.354	AT4G37220.1	55.6	133	58	1	2	134	11	142	5.7e-34	35.7	AT4G37220.1 | Cold acclimation protein WCOR413 family | Chr4:17515106-17515969 FORWARD LENGTH=202 | 201606	No	Yes	29760.VIT_03s0063g01870.t01	2.7e-41	174.9	NA	Viridiplantae
TRINITY_DN10140_c0_g1_i6.p1_TRINITY_DN10140_c0_g1	41.285	-1.45276	0.394402	-3.68344	0.000230106	0.0088668	61.6078	37.0987	17.8852	3.47474	49.5309	25.5155	19.5754	15.304	65.5926	31.8058	20.7753	10.4575	62.1799	47.8645	16.7808	12.1776	106.178	41.6917	18.7807	25.1057	217.008	21.3333	48.1634	14.9533	AT3G07320.1	68.8	459	141	1	66	524	4	460	5.2e-190	87.4	AT3G07320.1 | O-Glycosyl hydrolases family 17 protein | Chr3:2332324-2333925 REVERSE LENGTH=460 | 201606	No	Yes	3694.POPTR_0002s24930.1	8.9e-200	701.8	NA	Viridiplantae
TRINITY_DN10143_c0_g1_i6.p1_TRINITY_DN10143_c0_g1	259.35	-2.79118	0.742243	-3.76047	0.000169594	0.00701283	1280.85	86.5635	38.9265	38.2222	1016.69	163.299	727.552	71.687	59.3457	34.8349	27.9667	13.9434	47.0791	56.701	172.469	52.5159	200.921	126.888	76.1662	136.575	1499.91	124.952	116.297	54.0619	AT3G26060.1	57.1	140	30	1	75	184	76	215	3.3e-38	59.1	AT3G26060.1 | Thioredoxin superfamily protein | Chr3:9524807-9526123 FORWARD LENGTH=216 | 201606	No	Yes	3694.POPTR_0018s07400.1	5.8e-61	239.2	NA	Viridiplantae
TRINITY_DN10151_c0_g1_i6.p1_TRINITY_DN10151_c0_g1	53.411	3.26854	0.761039	4.29483	1.74824e-05	0.00135282	0.993674	56.2101	75.7489	96.1345	0	35.7216	10.8752	223.116	15.6173	53.0096	148.623	193.465	2.66485	30.1915	4.66133	27.3996	8.16753	32.6283	70.9493	19.0803	0.911797	61.968	48.1634	65.5644	AT5G25190.1	93.9	98	6	0	1	98	1	98	3.9e-49	72.6	AT5G25190.1 | Integrase-type DNA-binding superfamily protein | Chr5:8707007-8707655 REVERSE LENGTH=181 | 201606	No	Yes	29760.VIT_04s0008g06000.t01	1.4e-51	207.6	NA	Viridiplantae
TRINITY_DN10152_c0_g1_i9.p1_TRINITY_DN10152_c0_g1	152.197	1.11602	0.3043	3.66751	0.000244927	0.00930137	95.3927	152.891	136.769	207.326	41.7103	121.624	63.0763	117.599	82.2511	185.534	128.647	106.318	95.0465	256.996	179.927	257.252	88.2093	159.516	185.72	180.761	101.209	217.396	294.854	196.693	AT3G49680.1	57.4	390	156	7	8	395	22	403	4.4e-112	96	AT3G49680.1 | branched-chain aminotransferase 3 | Chr3:18422768-18425473 FORWARD LENGTH=413 | 201606	No	Yes	3847.GLYMA01G40420.1	1.1e-120	438.7	NA	Viridiplantae
TRINITY_DN10156_c0_g1_i1.p2_TRINITY_DN10156_c0_g1	176.813	1.49305	0.384974	3.87831	0.000105184	0.00501471	21.8608	77.5699	124.144	208.485	74.2964	266.211	251.218	422.873	114.527	242.33	348.386	298.04	79.9456	148.012	139.84	306.723	52.2722	148.64	180.503	152.643	24.6185	150.349	246.69	163.336	AT2G38910.1	31.3	518	279	11	1	510	123	571	8.6e-60	96.8	AT2G38910.1 | calcium-dependent protein kinase 20 | Chr2:16245214-16247483 REVERSE LENGTH=583 | 201606	No	Yes	3847.GLYMA15G35070.1	1.6e-236	823.9	NA	Viridiplantae
TRINITY_DN10163_c0_g1_i2.p2_TRINITY_DN10163_c0_g1	612.408	-1.06297	0.31637	-3.3599	0.000779707	0.0209538	2259.61	952.199	319.829	408.861	714.288	625.129	427.396	390.654	1193.16	289.281	520.181	149.892	993.102	575.847	246.118	216.152	1094.45	376.131	572.811	225.951	852.53	585.141	355.939	353.128	NA	NA	NA	NA	NA	NA	NA	NA	NA	NA	NA	NA	NA	NA	NA	NA	NA	NA	NA
TRINITY_DN10165_c0_g1_i1.p1_TRINITY_DN10165_c0_g1	538.899	-1.30338	0.271725	-4.79669	1.61307e-06	0.000221967	1188.43	347.378	405.046	196.902	1158.76	401.443	184.879	153.04	1161.93	240.058	226.131	225.709	1060.61	628.13	288.07	451.332	1332.94	688.819	460.127	226.955	886.267	443.935	296.029	280.662	AT1G54580.1	53.5	144	58	4	36	178	1	136	2e-27	45.1	AT1G54580.1 | acyl carrier protein 2 | Chr1:20389572-20390770 FORWARD LENGTH=136 | 201606	No	Yes	3847.GLYMA19G42860.1	1.4e-35	155.6	NA	Viridiplantae
TRINITY_DN1018_c0_g1_i1.p1_TRINITY_DN1018_c0_g1	258.858	-1.05726	0.337025	-3.13705	0.00170657	0.0366468	429.267	183.245	182.008	144.781	651.723	142.036	382.808	171.565	213.436	275.65	167.001	202.179	279.81	191.458	399.01	184.947	163.351	204.833	124.161	254.07	725.791	186.92	192.653	159.885	NA	NA	NA	NA	NA	NA	NA	NA	NA	NA	NA	NA	NA	NA	29760.VIT_04s0008g05610.t01	4.7e-40	171.8	NA	Viridiplantae
TRINITY_DN10192_c1_g1_i4.p1_TRINITY_DN10192_c1_g1	63.0466	1.64307	0.378051	4.34616	1.38544e-05	0.00114729	29.8102	68.5763	53.6555	84.5521	7.82067	55.2835	34.8007	61.2159	24.9877	48.466	119.058	107.19	24.872	92.7835	141.704	165.92	11.4345	52.5678	80.3397	61.2579	20.0595	59.9363	48.1634	58.6629	AT4G36740.2	53.8	208	83	6	18	215	13	217	9.6e-50	91.7	AT4G36740.2 | homeobox protein 40 | Chr4:17314649-17316314 REVERSE LENGTH=217 | 201606	No	Yes	3694.POPTR_0007s12450.1	9.4e-55	218.8	NA	Viridiplantae
TRINITY_DN10193_c0_g2_i1.p1_TRINITY_DN10193_c0_g2	335.822	1.05679	0.217893	4.85005	1.2343e-06	0.000180085	125.203	282.175	412.411	334.734	143.379	477.99	466.547	244.058	180.119	397.572	427.492	616.995	222.96	426.362	394.348	272.474	212.356	302.718	289.014	405.708	189.654	344.38	534.496	356.579	AT2G24230.1	73.2	863	215	8	1	860	3	852	3.7e-270	99.9	AT2G24230.1 | Leucine-rich repeat protein kinase family protein | Chr2:10301979-10304540 REVERSE LENGTH=853 | 201606	No	Yes	3694.POPTR_0006s19880.1	9.5e-292	1008.1	NA	Viridiplantae
TRINITY_DN10194_c0_g1_i3.p3_TRINITY_DN10194_c0_g1	93.8989	-1.20555	0.356017	-3.38623	0.000708612	0.0196168	223.577	51.7133	15.781	20.8485	165.538	62.0876	83.7392	37.8572	144.72	93.1455	87.8955	18.3007	216.742	127.393	43.8165	58.6047	160.083	67.9755	45.9084	25.1057	245.273	98.5393	119.821	39.1086	AT1G60800.1	78.1	630	125	7	13	632	6	632	1.2e-222	97.9	AT1G60800.1 | NSP-interacting kinase 3 | Chr1:22383601-22386931 REVERSE LENGTH=632 | 201606	No	Yes	29760.VIT_01s0127g00230.t01	8.1e-256	888.3	NIK3	Viridiplantae
TRINITY_DN10204_c0_g1_i2.p1_TRINITY_DN10204_c0_g1	206.324	1.77817	0.345663	5.14424	2.68608e-07	5.18855e-05	39.7469	215.847	171.487	145.939	58.655	108.866	220.767	171.565	119.733	527.067	261.289	264.925	79.0574	299.706	305.783	398.817	53.9057	242.899	161.723	264.112	137.681	287.491	251.389	163.336	AT1G02810.1	68.4	580	157	8	14	569	1	578	1.2e-221	97.5	AT1G02810.1 | Plant invertase/pectin methylesterase inhibitor superfamily | Chr1:618284-620333 FORWARD LENGTH=579 | 201606	No	Yes	3694.POPTR_0014s12180.1	1.6e-242	844	NA	Viridiplantae
TRINITY_DN10205_c0_g1_i4.p1_TRINITY_DN10205_c0_g1	127.482	-2.71983	0.834376	-3.25971	0.00111524	0.0271411	245.437	17.9872	27.3538	18.532	518.771	44.2268	564.424	35.4408	48.9342	34.0776	33.5601	57.5165	29.3134	32.4006	500.627	20.5497	29.4031	29.9092	22.9542	267.125	401.191	34.5396	21.1449	24.1553	NA	NA	NA	NA	NA	NA	NA	NA	NA	NA	NA	NA	NA	NA	3694.POPTR_0007s02450.1	5.3e-83	313.2	NA	Viridiplantae
TRINITY_DN10240_c3_g2_i1.p1_TRINITY_DN10240_c3_g2	304.343	1.6088	0.379616	4.23798	2.25544e-05	0.00162803	49.6837	255.194	633.345	261.764	33.8896	204.974	268.618	226.338	94.7449	170.388	334.003	718.956	74.6159	234.168	404.603	324.99	179.686	298.186	396.481	513.16	59.2668	329.142	238.467	999.57	AT3G03080.1	65.2	351	120	2	3	352	1	350	1.5e-132	99.2	AT3G03080.1 | Zinc-binding dehydrogenase family protein | Chr3:698530-700278 REVERSE LENGTH=350 | 201606	No	Yes	29760.VIT_05s0094g01120.t01	6.1e-144	515.8	NA	Viridiplantae
TRINITY_DN10271_c0_g1_i1.p2_TRINITY_DN10271_c0_g1	93.337	-3.59071	0.750672	-4.78332	1.7242e-06	0.000234902	637.939	15.7388	35.7703	49.8046	666.061	18.7113	148.991	49.9393	14.5761	36.3495	37.5553	74.0743	19.5423	15.4639	79.2426	22.833	11.4345	14.5014	14.6072	42.1776	159.565	24.3809	10.5724	40.2589	AT1G48910.1	48.8	375	191	1	29	403	4	377	2.4e-110	92.8	AT1G48910.1 | Flavin-containing monooxygenase family protein | Chr1:18091681-18093774 FORWARD LENGTH=383 | 201606	No	Yes	3694.POPTR_0020s00240.1	1.3e-153	548.1	NA	Viridiplantae
TRINITY_DN10277_c4_g1_i1.p1_TRINITY_DN10277_c4_g1	119.842	1.92561	0.460695	4.17979	2.91777e-05	0.00197774	23.8482	95.5572	203.049	122.774	32.5861	88.4536	97.877	69.2706	32.2757	177.961	163.006	162.963	13.3243	97.9382	350.532	260.296	42.4711	107.855	180.503	344.45	24.6185	69.0791	23.4943	92.0203	AT2G17650.1	48	556	267	5	6	542	51	603	3e-148	98.7	AT2G17650.1 | AMP-dependent synthetase and ligase family protein | Chr2:7671041-7672936 FORWARD LENGTH=603 | 201606	No	Yes	3847.GLYMA11G08890.1	1.3e-166	591.7	NA	Viridiplantae
TRINITY_DN10280_c0_g1_i1.p4_TRINITY_DN10280_c0_g1	73.8028	1.18276	0.266018	4.44615	8.74235e-06	0.000808304	22.8545	102.302	91.5299	82.2356	22.1586	69.7422	39.1508	108.739	64.5515	82.5436	79.1059	95.8608	32.8665	58.1738	98.8202	102.749	39.2041	102.416	112.684	79.334	34.6483	77.2061	103.375	69.0152	AT5G59420.1	79.4	457	93	1	1	456	1	457	1e-226	99.8	AT5G59420.1 | OSBP(oxysterol binding protein)-related protein 3C | Chr5:23961731-23964623 FORWARD LENGTH=457 | 201606	No	Yes	3847.GLYMA15G04210.1	3.8e-239	832.4	NA	Viridiplantae
TRINITY_DN10281_c0_g1_i2.p1_TRINITY_DN10281_c0_g1	76.2891	2.4	0.796936	3.01153	0.00259934	0.0484089	0	30.3535	61.02	44.0134	3.91034	45.0773	67.4264	50.7447	0	5.30096	35.9572	33.1156	14.2126	88.3653	160.35	119.493	50.6387	122.356	225.368	277.167	10.9416	120.888	150.364	113.875	AT2G33470.1	63	200	73	1	5	204	3	201	3.2e-71	97.6	AT2G33470.1 | glycolipid transfer protein 1 | Chr2:14176599-14177950 REVERSE LENGTH=202 | 201606	No	Yes	4641.GSMUA_Achr8P18990_001	1.2e-75	288.1	NA	Viridiplantae
TRINITY_DN10284_c1_g2_i2.p1_TRINITY_DN10284_c1_g2	106.611	-1.73356	0.379087	-4.57298	4.80827e-06	0.000509875	280.216	56.2101	75.7489	49.8046	165.538	28.067	30.4506	24.9696	471.642	155.243	119.058	40.9587	190.093	67.7467	33.5616	42.6216	197.654	67.0692	29.2144	35.148	211.537	81.2695	63.4347	41.4091	AT1G62290.1	53.5	492	210	2	23	498	24	512	2.9e-158	95.2	AT1G62290.1 | Saposin-like aspartyl protease family protein | Chr1:23010107-23012681 REVERSE LENGTH=513 | 201606	No	Yes	3847.GLYMA17G04800.1	1.4e-197	694.5	NA	Viridiplantae
TRINITY_DN10286_c0_g1_i2.p1_TRINITY_DN10286_c0_g1	464.547	-1.61672	0.440024	-3.67417	0.000238625	0.00910761	1146.7	310.28	313.516	288.404	1222.63	340.206	632.938	314.134	306.099	203.708	205.356	237.038	333.107	249.632	512.746	197.886	253.193	197.582	196.154	470.983	1944.86	397.205	249.04	625.738	AT3G26070.1	71.1	159	46	0	1	159	84	242	2.8e-63	52.8	AT3G26070.1 | Plastid-lipid associated protein PAP / fibrillin family protein | Chr3:9526904-9528199 FORWARD LENGTH=242 | 201606	No	Yes	29760.VIT_12s0034g01210.t01	7.4e-74	282.7	NA	Viridiplantae
TRINITY_DN10303_c0_g1_i3.p1_TRINITY_DN10303_c0_g1	224.633	1.14027	0.339895	3.35476	0.000794325	0.0211395	82.4749	251.821	199.893	180.687	88.6343	298.531	381.72	418.845	161.379	320.33	378.75	170.807	92.3816	247.423	96.9556	149.937	196.021	322.657	291.101	166.702	180.536	323.046	306.601	83.9685	AT2G22900.1	59.4	458	165	9	1	448	1	447	1.3e-157	99.6	AT2G22900.1 | Galactosyl transferase GMA12/MNN10 family protein | Chr2:9744359-9746193 REVERSE LENGTH=449 | 201606	No	Yes	3847.GLYMA11G05020.1	1.1e-177	628.2	NA	Viridiplantae
TRINITY_DN10304_c0_g1_i1.p2_TRINITY_DN10304_c0_g1	5851.85	2.78601	0.53952	5.16387	2.41899e-07	4.76205e-05	554.47	2933.04	5674.86	10887.5	298.489	1051.24	4666.56	4966.54	376.897	2907.96	21409.7	15062.4	82.6105	706.922	6125.92	5565.93	392.041	4740.16	13465.8	25942.2	307.276	1533.96	1338	9453.93	NA	NA	NA	NA	NA	NA	NA	NA	NA	NA	NA	NA	NA	NA	29760.VIT_14s0081g00030.t01	1.8e-55	222.2	NA	Viridiplantae
TRINITY_DN10318_c0_g1_i4.p1_TRINITY_DN10318_c0_g1	110.07	-1.09546	0.290666	-3.7688	0.000164032	0.00684476	217.615	85.4393	29.4579	26.6397	349.323	114.82	93.5269	38.6626	173.873	96.1746	22.3734	38.3443	218.518	139.175	46.6133	57.0825	218.89	113.293	56.3421	40.1691	214.272	101.587	108.074	41.4091	AT1G22360.1	37.4	478	274	9	30	495	10	474	7.2e-88	92.3	AT1G22360.1 | UDP-glucosyl transferase 85A2 | Chr1:7895068-7897527 REVERSE LENGTH=481 | 201606	No	Yes	29760.VIT_13s0019g02890.t01	4.6e-137	493.4	OSI_26037	Viridiplantae
TRINITY_DN10318_c0_g2_i1.p1_TRINITY_DN10318_c0_g2	58.6265	1.58354	0.468522	3.37985	0.000725247	0.0199063	19.8735	93.3088	103.103	84.5521	53.4413	57.835	80.4766	45.9119	4.16461	62.8543	24.7705	30.5012	6.21799	68.4831	98.8202	53.277	19.6021	116.012	46.9518	83.3509	55.6196	77.2061	51.6875	69.0152	AT5G39090.1	39.4	464	255	13	5	459	2	448	9.2e-82	98.5	AT5G39090.1 | HXXXD-type acyl-transferase family protein | Chr5:15643612-15644958 FORWARD LENGTH=448 | 201606	No	Yes	3847.GLYMA18G50350.1	2.5e-121	441	NA	Viridiplantae
TRINITY_DN1032_c0_g1_i1.p1_TRINITY_DN1032_c0_g1	27.8264	-2.86048	0.912749	-3.13392	0.0017249	0.0369439	110.298	3.37261	0	1.15825	52.1378	25.5155	75.039	3.22189	10.4115	3.7864	6.3924	6.10024	25.7603	15.4639	67.1231	5.3277	49.0052	4.5317	8.34698	19.0803	165.947	4.06348	0	5.75127	AT3G23240.1	48.6	251	89	5	1	248	1	214	4e-47	99.6	AT3G23240.1 | ethylene response factor 1 | Chr3:8295705-8296361 FORWARD LENGTH=218 | 201606	No	Yes	3694.POPTR_0013s04240.1	4e-57	226.9	NA	Viridiplantae
TRINITY_DN10325_c0_g1_i1.p2_TRINITY_DN10325_c0_g1	76.2221	2.6036	0.645039	4.03634	5.42912e-05	0.00309814	14.9051	111.296	233.559	167.946	2.60689	131.83	28.2756	132.097	21.8642	68.9125	155.016	62.7453	22.2071	108.247	57.8005	166.681	27.7696	110.574	113.728	19.0803	1.82359	20.3174	28.1932	21.8548	NA	NA	NA	NA	NA	NA	NA	NA	NA	NA	NA	NA	NA	NA	NA	NA	NA	NA	NA
TRINITY_DN10325_c0_g2_i1.p1_TRINITY_DN10325_c0_g2	83.3153	2.39545	0.417599	5.73625	9.6798e-09	3.39451e-06	16.8925	68.5763	118.884	101.926	6.51723	113.969	42.4134	128.875	36.4404	65.1261	205.356	133.334	18.654	113.402	53.1392	178.859	14.7015	67.9755	119.988	43.1818	6.38258	97.5234	117.472	129.979	AT2G20740.1	33.9	180	117	2	1	179	1	179	3.8e-23	75.2	AT2G20740.1 | Tetraspanin family protein | Chr2:8935788-8937292 FORWARD LENGTH=221 | 201606	No	Yes	3694.POPTR_0006s25810.1	5.9e-42	176.4	NA	Viridiplantae
TRINITY_DN10326_c0_g2_i1.p1_TRINITY_DN10326_c0_g2	5000.15	1.38424	0.247416	5.59478	2.20907e-08	6.99153e-06	1657.45	2874.58	6258.75	3777.05	2131.13	6642.52	9749.63	5096.22	2400.9	5832.58	5332.86	5452.74	1693.96	9209.87	6582.73	4142.67	2971.35	5457.98	4745.26	8264.79	2842.98	5730.52	5403.69	5751.27	AT5G63180.1	79.4	389	78	1	7	395	4	390	4.5e-187	89.2	AT5G63180.1 | Pectin lyase-like superfamily protein | Chr5:25341106-25343113 REVERSE LENGTH=432 | 201606	No	Yes	3694.POPTR_0015s09930.1	2.1e-199	700.3	NA	Viridiplantae
TRINITY_DN10328_c0_g1_i2.p1_TRINITY_DN10328_c0_g1	31.1644	-1.18716	0.364563	-3.2564	0.00112834	0.0272925	77.5065	24.7324	39.9786	50.9629	52.1378	22.1134	26.1005	14.4985	46.8519	15.1456	23.9715	11.329	33.7548	11.0457	19.5776	21.3108	34.3036	33.5346	30.2578	24.1015	62.0022	29.4602	34.0668	9.20203	NA	NA	NA	NA	NA	NA	NA	NA	NA	NA	NA	NA	NA	NA	NA	NA	NA	NA	NA
TRINITY_DN10361_c0_g4_i2.p1_TRINITY_DN10361_c0_g4	419.639	-3.75684	1.21258	-3.09823	0.0019468	0.0402295	2020.14	213.598	8.41655	11.5825	1952.56	39.1237	1415.95	13.693	36.4404	43.9223	18.3781	4.35731	53.2971	62.5921	1023.63	16.7442	158.45	67.0692	85.5565	765.222	1992.28	33.5237	14.0966	20.7046	NA	NA	NA	NA	NA	NA	NA	NA	NA	NA	NA	NA	NA	NA	NA	NA	NA	NA	NA
TRINITY_DN10363_c0_g1_i1.p3_TRINITY_DN10363_c0_g1	1168.23	-1.6721	0.478338	-3.49564	0.000472929	0.0148084	2371.9	730.731	3265.62	506.154	1289.11	353.814	1461.63	416.429	1440.96	358.194	699.968	1307.19	1800.55	1201.03	1158.81	257.252	2584.2	551.055	714.71	1558.56	1676.8	307.808	362.987	1662.12	AT3G22840.1	63.6	198	60	3	3	194	4	195	3.1e-47	98.5	AT3G22840.1 | Chlorophyll A-B binding family protein | Chr3:8084628-8085445 REVERSE LENGTH=195 | 201606	No	Yes	3694.POPTR_0008s15780.1	1.3e-47	194.9	ELIP1	Viridiplantae
TRINITY_DN10365_c0_g1_i1.p2_TRINITY_DN10365_c0_g1	137.471	1.91163	0.351288	5.44178	5.27513e-08	1.44693e-05	17.8861	105.675	243.028	193.427	16.9448	83.3505	235.992	219.894	55.1811	206.738	88.6945	216.994	50.6322	67.7467	111.872	260.296	31.0366	222.053	138.769	272.146	39.2073	112.761	89.2784	219.698	AT4G36220.1	77.2	486	108	1	34	516	35	520	2.1e-228	93.4	AT4G36220.1 | ferulic acid 5-hydroxylase 1 | Chr4:17137584-17139619 REVERSE LENGTH=520 | 201606	No	Yes	29760.VIT_04s0023g02900.t01	2.4e-242	843.2	FAH1	Viridiplantae
TRINITY_DN10366_c0_g1_i7.p1_TRINITY_DN10366_c0_g1	143.255	-5.22161	0.688442	-7.58467	3.33324e-14	4.15585e-11	999.636	42.7197	4.20827	1.15825	1264.34	6.80412	1.08752	6.44377	80.1688	18.932	0	6.10024	558.731	8.10015	1.86453	1.5222	127.413	10.8761	2.08674	0	288.128	2.03174	1.17472	4.60101	AT5G15780.1	55.6	171	68	6	3	166	10	179	1.5e-39	45.4	AT5G15780.1 | Pollen Ole e 1 allergen and extensin family protein | Chr5:5144898-5146297 REVERSE LENGTH=401 | 201606	No	Yes	3847.GLYMA08G27760.1	1.7e-61	241.9	NA	Viridiplantae
TRINITY_DN10366_c0_g2_i1.p1_TRINITY_DN10366_c0_g2	4554.22	-2.70669	0.708868	-3.81833	0.000134359	0.00592503	16408.5	1399.63	1973.68	1543.94	12398.4	912.603	13173.2	1454.68	1852.21	839.067	2350.01	2568.2	321.559	531.664	7041.4	642.369	2527.03	1633.23	3287.67	13398.4	15009.1	2116.06	1636.38	4282.39	AT1G01470.1	64.1	142	51	0	13	154	5	146	2.6e-51	58	AT1G01470.1 | Late embryogenesis abundant protein | Chr1:172295-172826 REVERSE LENGTH=151 | 201606	No	Yes	3847.GLYMA09G38990.1	1.5e-56	224.9	NA	Viridiplantae
TRINITY_DN10378_c0_g1_i5.p1_TRINITY_DN10378_c0_g1	213.653	2.2119	0.44503	4.97024	6.68711e-07	0.000109989	25.8355	318.149	380.849	97.2928	52.1378	506.907	201.192	39.4681	148.885	631.572	188.576	78.4316	79.0574	432.253	406.468	137.759	40.8376	135.045	94.9469	57.241	166.859	362.665	442.868	102.373	NA	NA	NA	NA	NA	NA	NA	NA	NA	NA	NA	NA	NA	NA	3694.POPTR_0018s12630.1	2.8e-39	167.5	NA	Viridiplantae
TRINITY_DN10386_c0_g1_i2.p2_TRINITY_DN10386_c0_g1	230.014	-1.71304	0.416736	-4.11062	3.94594e-05	0.00246102	653.837	161.885	370.328	92.6598	513.558	56.9845	272.968	83.7691	178.037	92.3882	150.221	205.665	329.554	239.323	292.731	106.554	343.036	144.108	138.769	299.26	493.282	71.1108	68.1335	162.186	AT3G21150.1	33.9	271	116	7	88	349	5	221	4.6e-26	68.1	AT3G21150.1 | B-box 32 | Chr3:7412713-7413390 REVERSE LENGTH=225 | 201606	No	Yes	3694.POPTR_0010s25830.1	1.8e-48	198.7	NA	Viridiplantae
TRINITY_DN10390_c0_g2_i2.p1_TRINITY_DN10390_c0_g2	266.703	-4.93588	1.29664	-3.80666	0.000140857	0.00613902	920.142	3.37261	8.41655	3.47474	1811.79	60.3866	1123.41	50.7447	7.28807	15.1456	2.39715	14.8149	15.1008	18.4094	871.669	31.9662	13.068	1.81268	27.1277	424.788	922.739	21.3333	19.9702	11.5025	AT4G25580.1	29.7	637	336	21	1	595	1	567	1e-17	92.1	AT4G25580.1 | CAP160 protein | Chr4:13056320-13058657 FORWARD LENGTH=626 | 201606	No	Yes	3694.POPTR_0012s13180.1	4.7e-41	174.9	NA	Viridiplantae
TRINITY_DN10398_c0_g2_i2.p1_TRINITY_DN10398_c0_g2	42.2617	-1.72171	0.401573	-4.28741	1.80771e-05	0.00139021	124.209	35.9745	12.6248	16.2155	62.5654	26.366	20.6629	15.304	134.309	33.3203	10.3876	3.48585	96.8231	35.3461	0.932266	5.3277	150.282	43.5043	30.2578	17.0719	82.0618	22.3491	18.7955	16.1035	AT2G03420.1	71.9	114	32	0	88	201	57	170	6.3e-43	56.2	AT2G03420.1 | hypothetical protein | Chr2:1035100-1035937 REVERSE LENGTH=170 | 201606	No	No	3847.GLYMA02G12680.1	3.1e-44	183.7	NA	Viridiplantae
TRINITY_DN10399_c0_g1_i2.p2_TRINITY_DN10399_c0_g1	434.393	-2.58509	0.818584	-3.158	0.00158855	0.0347286	831.705	21.3598	58.9158	111.192	737.75	131.83	2249	414.818	100.992	156	255.696	827.018	33.7548	22.0913	423.249	94.3764	75.1412	60.7248	239.976	1076.53	1602.94	171.682	138.617	590.08	NA	NA	NA	NA	NA	NA	NA	NA	NA	NA	NA	NA	NA	NA	NA	NA	NA	NA	NA
TRINITY_DN10414_c0_g3_i1.p1_TRINITY_DN10414_c0_g3	271.017	1.75029	0.541581	3.23182	0.00123006	0.0291361	44.7153	395.719	670.167	276.821	20.8551	213.479	133.765	366.49	162.42	127.98	501.803	450.546	248.72	282.769	182.724	156.787	94.7433	145.014	270.233	189.799	62.0022	970.155	143.315	393.387	AT2G20560.1	71.6	352	78	3	1	346	1	336	3e-141	99.1	AT2G20560.1 | DNAJ heat shock family protein | Chr2:8848353-8849815 REVERSE LENGTH=337 | 201606	No	Yes	29760.VIT_10s0003g00260.t01	2.9e-154	550.1	NA	Viridiplantae
TRINITY_DN10419_c0_g1_i6.p2_TRINITY_DN10419_c0_g1	536.873	-1.58427	0.448042	-3.53598	0.000406262	0.0131928	1706.14	383.353	533.399	186.478	1921.28	415.051	522.011	271.444	554.935	275.65	266.883	295.426	640.453	538.292	366.38	234.419	235.225	119.637	118.944	241.015	1532.73	466.284	393.53	665.997	AT4G38810.1	62.9	251	90	2	2	249	3	253	1.1e-87	96.5	AT4G38810.1 | Calcium-binding EF-hand family protein | Chr4:18115607-18116999 REVERSE LENGTH=265 | 201606	No	Yes	3694.POPTR_0009s13060.1	1e-103	381.7	NA	Viridiplantae
TRINITY_DN10422_c0_g1_i2.p1_TRINITY_DN10422_c0_g1	240.104	-1.71118	0.476019	-3.59477	0.000324673	0.0112824	862.509	180.997	250.392	201.535	398.854	100.361	316.469	96.6566	128.062	98.4465	79.1059	121.133	177.657	151.694	449.352	194.842	133.947	103.323	102.25	295.243	857.089	147.301	115.122	200.144	NA	NA	NA	NA	NA	NA	NA	NA	NA	NA	NA	NA	NA	NA	29760.VIT_12s0034g01210.t01	1.3e-14	84.7	NA	Viridiplantae
TRINITY_DN10424_c0_g1_i2.p1_TRINITY_DN10424_c0_g1	59.744	-2.66315	0.523755	-5.08473	3.68146e-07	6.6972e-05	219.602	7.86941	6.31241	4.63299	323.254	56.134	17.4004	3.22189	168.667	35.5922	15.1819	0.871462	137.684	22.8277	0.932266	0.7611	133.947	35.3473	42.7783	1.00423	155.006	21.3333	23.4943	0	AT2G26580.1	74.5	165	35	2	69	233	6	163	2.2e-60	55.4	AT2G26580.1 | plant-specific transcription factor YABBY family protein | Chr2:11303923-11306739 REVERSE LENGTH=164 | 201606	No	Yes	29760.VIT_11s0016g05590.t01	6.8e-80	302.8	NA	Viridiplantae
TRINITY_DN10426_c0_g1_i5.p1_TRINITY_DN10426_c0_g1	5986.51	1.55419	0.508338	3.0574	0.00223264	0.0440212	486.9	5135.35	18550.1	8612.73	1068.83	4597.89	10420.6	6948.81	3097.43	4873.86	7769.16	14658.9	1092.59	5237.11	2381.94	2429.43	1878.53	2094.55	2612.6	4028.96	2879.46	8908.16	6504.4	17407.9	AT3G08030.1	71.2	361	100	3	7	364	6	365	1.4e-145	83.4	AT3G08030.1 | DNA-directed RNA polymerase subunit beta (Protein of unknown function%2C DUF642) | Chr3:2564191-2565819 FORWARD LENGTH=365 | 201606	No	No	4113.PGSC0003DMT400017671	4.2e-163	579.7	NA	Viridiplantae
TRINITY_DN10437_c0_g1_i5.p1_TRINITY_DN10437_c0_g1	566.178	1.6767	0.532051	3.15138	0.00162499	0.0353374	194.76	734.104	355.599	348.633	294.579	871.778	765.615	573.496	508.083	1243.45	697.571	365.143	135.908	880.707	1604.43	1635.6	71.8742	129.607	170.07	354.492	202.419	642.029	315.999	492.308	AT2G29420.1	46.4	220	114	2	61	278	4	221	3e-52	40.8	AT2G29420.1 | glutathione S-transferase tau 7 | Chr2:12618111-12618871 REVERSE LENGTH=227 | 201606	No	Yes	29760.VIT_07s0005g04880.t01	5.3e-83	313.9	NA	Viridiplantae
TRINITY_DN10448_c0_g1_i9.p1_TRINITY_DN10448_c0_g1	30.7448	-1.5842	0.491724	-3.22173	0.00127419	0.0299915	43.7216	20.2356	9.46861	9.26598	72.9929	26.366	44.5884	57.994	35.3992	15.9029	20.7753	16.5578	20.4306	13.9912	36.3584	25.1163	27.7696	6.34438	32.3445	17.0719	116.71	23.365	11.7472	33.3573	NA	NA	NA	NA	NA	NA	NA	NA	NA	NA	NA	NA	NA	NA	NA	NA	NA	NA	NA
TRINITY_DN10448_c0_g2_i7.p1_TRINITY_DN10448_c0_g2	281.73	2.14209	0.54467	3.93282	8.39541e-05	0.00428031	31.7976	174.251	182.008	141.306	99.0619	250.051	458.934	262.584	28.1111	203.708	139.035	212.637	51.5205	349.043	1639.86	570.064	71.8742	317.219	263.973	810.412	40.1191	123.936	143.315	196.693	AT1G74360.1	67.9	1074	335	6	18	1085	19	1088	6.5e-235	97.3	AT1G74360.1 | Leucine-rich repeat protein kinase family protein | Chr1:27954299-27957911 FORWARD LENGTH=1106 | 201606	No	Yes	3847.GLYMA17G11160.1	2.7e-251	874	NA	Viridiplantae
TRINITY_DN10456_c0_g1_i8.p1_TRINITY_DN10456_c0_g1	68.2064	-1.80566	0.515749	-3.50104	0.000463443	0.0146002	242.456	28.105	21.0414	12.7407	225.496	60.3866	120.715	28.997	64.5515	33.3203	37.5553	64.4882	79.0574	58.1738	84.8362	24.3552	66.9737	17.2205	43.8216	102.431	104.857	26.4126	18.7955	70.1655	AT3G09600.1	57.9	214	44	2	49	220	26	235	2e-61	73.2	AT3G09600.1 | Homeodomain-like superfamily protein | Chr3:2946459-2948270 FORWARD LENGTH=298 | 201606	No	Yes	3847.GLYMA10G05560.1	1.4e-67	261.5	NA	Viridiplantae
TRINITY_DN10457_c0_g1_i16.p1_TRINITY_DN10457_c0_g1	61.415	1.10094	0.308114	3.57315	0.000352712	0.0119342	27.8229	66.3279	73.6448	39.3804	35.193	32.3196	54.3761	27.386	34.358	80.2717	82.3021	94.1179	42.6377	86.8925	80.1749	47.9493	34.3036	93.3531	63.6457	53.2241	33.7365	87.3647	90.4532	112.725	AT5G23870.1	65.4	408	134	5	31	435	2	405	6.6e-162	91	AT5G23870.1 | Pectinacetylesterase family protein | Chr5:8046309-8049999 REVERSE LENGTH=415 | 201606	No	Yes	29760.VIT_16s0050g00570.t01	5.4e-182	642.5	NA	Viridiplantae
TRINITY_DN10480_c2_g2_i1.p1_TRINITY_DN10480_c2_g2	244.125	1.22193	0.329311	3.71056	0.000206802	0.00809577	34.7786	269.808	296.683	269.872	61.2619	256.005	293.631	220.699	200.943	390.757	340.395	582.137	127.025	198.085	285.273	180.381	169.885	252.869	175.287	262.103	114.886	283.427	297.203	295.615	AT4G19230.1	75	468	108	4	6	472	3	462	5e-208	98.1	AT4G19230.1 | cytochrome P450%2C family 707%2C subfamily A%2C polypeptide 1 | Chr4:10521524-10523517 FORWARD LENGTH=467 | 201606	No	Yes	3694.POPTR_0004s24360.1	8e-216	755	CYP707A1	Viridiplantae
TRINITY_DN10520_c0_g1_i8.p1_TRINITY_DN10520_c0_g1	229.311	-1.80452	0.441683	-4.08556	4.39714e-05	0.00263394	1145.71	220.344	307.204	123.932	750.785	106.314	145.728	68.4651	210.313	127.223	119.857	115.033	158.115	150.221	97.8879	60.888	182.953	87.915	122.075	229.968	513.342	156.444	122.17	180.59	AT4G38810.2	45.2	363	79	3	1	243	1	363	2.2e-74	96.8	AT4G38810.2 | Calcium-binding EF-hand family protein | Chr4:18115607-18118860 REVERSE LENGTH=375 | 201606	No	Yes	3694.POPTR_0009s13060.1	1.4e-86	324.7	NA	Viridiplantae
TRINITY_DN10529_c0_g1_i4.p1_TRINITY_DN10529_c0_g1	15.4387	3.50138	0.849871	4.1199	3.79037e-05	0.00239556	0	37.0987	26.3017	59.0706	1.30345	17.8608	5.43761	5.6383	4.16461	12.1165	39.1534	30.5012	0	14.7275	15.8485	17.5053	4.90052	20.8458	16.694	29.1226	0	4.06348	5.87358	2.30051	NA	NA	NA	NA	NA	NA	NA	NA	NA	NA	NA	NA	NA	NA	NA	NA	NA	NA	NA
TRINITY_DN10554_c0_g1_i1.p2_TRINITY_DN10554_c0_g1	5.54467	3.56782	1.16672	3.058	0.00222821	0.0439911	0	12.3662	8.41655	11.5825	0	9.35567	4.35009	16.9149	0	2.27184	0	6.10024	3.55314	13.9912	11.1872	6.0888	0	9.96975	4.17349	0	0	0	4.69887	8.05177	NA	NA	NA	NA	NA	NA	NA	NA	NA	NA	NA	NA	NA	NA	NA	NA	NA	NA	NA
TRINITY_DN10554_c0_g1_i1.p4_TRINITY_DN10554_c0_g1	264.245	-1.14875	0.310279	-3.70231	0.000213648	0.00830061	530.622	220.344	174.643	237.441	742.964	181.16	299.069	99.073	324.84	168.874	130.245	149.02	488.557	301.915	397.145	271.713	264.628	192.144	162.766	205.867	364.719	160.507	159.761	113.875	AT2G47890.1	42.8	229	99	6	13	232	123	328	3.9e-31	52.9	AT2G47890.1 | B-box type zinc finger protein with CCT domain-containing protein | Chr2:19608245-19609476 FORWARD LENGTH=332 | 201606	No	Yes	29760.VIT_07s0104g01360.t01	4.6e-50	204.1	NA	Viridiplantae
TRINITY_DN10554_c0_g1_i2.p4_TRINITY_DN10554_c0_g1	164.796	-1.06623	0.349205	-3.0533	0.00226339	0.0443691	355.735	159.637	97.8423	115.825	448.385	96.9587	237.08	73.2979	160.338	113.592	67.1202	97.6038	237.172	172.312	314.174	152.22	147.015	125.981	104.337	150.634	244.362	92.4441	115.122	75.9167	AT2G47890.1	35.1	231	109	8	4	218	98	303	5.9e-19	51.3	AT2G47890.1 | B-box type zinc finger protein with CCT domain-containing protein | Chr2:19608245-19609476 FORWARD LENGTH=332 | 201606	No	Yes	29760.VIT_07s0104g01360.t01	1.7e-39	169.1	NA	Viridiplantae
TRINITY_DN10555_c4_g3_i1.p1_TRINITY_DN10555_c4_g3	14.7379	-2.70323	0.55624	-4.85982	1.17494e-06	0.000172649	81.4812	4.49681	7.36448	2.3165	31.2827	6.80412	8.70018	4.83283	30.1934	9.84465	10.3876	0	53.2971	8.83653	12.1195	3.0444	21.2356	5.43804	4.17349	12.0507	29.1775	2.03174	0	4.60101	NA	NA	NA	NA	NA	NA	NA	NA	NA	NA	NA	NA	NA	NA	NA	NA	NA	NA	NA
TRINITY_DN10561_c0_g1_i1.p1_TRINITY_DN10561_c0_g1	192.813	-1.66101	0.319916	-5.19203	2.08013e-07	4.22253e-05	481.932	145.022	44.1869	42.8552	546.144	149.691	166.391	72.4925	459.148	102.233	75.1107	47.059	569.391	206.922	45.681	54.0381	432.879	154.078	129.378	87.3678	290.863	120.888	63.4347	140.331	AT5G16400.1	74.5	137	32	2	61	197	51	184	2.4e-52	55.2	AT5G16400.1 | thioredoxin F2 | Chr5:5363905-5365249 REVERSE LENGTH=185 | 201606	No	Yes	3847.GLYMA09G38470.2	2.8e-55	220.7	TRXF1	Viridiplantae
TRINITY_DN10561_c0_g1_i2.p1_TRINITY_DN10561_c0_g1	11.2233	-2.05716	0.656621	-3.13294	0.00173064	0.037009	36.7659	0	2.10414	6.94949	10.4276	8.50515	23.9255	4.83283	28.1111	7.57281	4.7943	1.74292	15.9891	7.36377	27.0357	3.0444	24.5026	7.25072	4.17349	10.0423	22.7949	2.03174	9.39773	0	NA	NA	NA	NA	NA	NA	NA	NA	NA	NA	NA	NA	NA	NA	NA	NA	NA	NA	NA
TRINITY_DN10561_c0_g1_i2.p2_TRINITY_DN10561_c0_g1	645.864	-1.18317	0.375991	-3.1468	0.00165066	0.0356695	1269.91	469.916	699.625	436.659	1938.22	356.366	798.241	446.231	679.873	352.893	361.171	857.519	752.377	886.598	605.041	485.582	601.13	288.216	503.949	664.799	701.172	262.094	146.84	936.306	NA	NA	NA	NA	NA	NA	NA	NA	NA	NA	NA	NA	NA	NA	NA	NA	NA	NA	NA
TRINITY_DN10598_c0_g1_i2.p2_TRINITY_DN10598_c0_g1	70.7074	-1.47493	0.316187	-4.66476	3.08976e-06	0.000374195	137.127	62.9553	33.6662	13.899	108.186	31.4691	59.8137	32.2189	191.572	60.5824	29.5648	14.8149	229.177	100.147	36.3584	32.7273	192.754	45.317	43.8216	21.0888	116.71	49.7776	15.2713	37.9584	AT2G05620.1	78.8	118	21	2	9	122	16	133	1.3e-46	92.7	AT2G05620.1 | proton gradient regulation 5 | Chr2:2081204-2081687 REVERSE LENGTH=133 | 201606	No	Yes	3847.GLYMA10G27610.1	6.3e-48	195.3	PGR5	Viridiplantae
TRINITY_DN10599_c0_g1_i4.p1_TRINITY_DN10599_c0_g1	24.0585	1.70524	0.453989	3.75612	0.000172567	0.00711432	11.9241	17.9872	22.0934	20.8485	3.91034	28.9175	39.1508	36.2462	6.24692	43.165	35.1582	61.8738	4.44142	7.36377	34.4938	46.4271	4.90052	19.0332	25.0409	50.2114	7.29438	11.1746	18.7955	20.7046	AT5G48850.1	56.5	193	50	3	1	186	116	281	4.7e-53	100	AT5G48850.1 | Tetratricopeptide repeat (TPR)-like superfamily protein | Chr5:19805576-19807699 REVERSE LENGTH=306 | 201606	No	Yes	3847.GLYMA18G38050.2	3.7e-60	236.5	NA	Viridiplantae
TRINITY_DN10600_c0_g1_i1.p3_TRINITY_DN10600_c0_g1	190.714	-2.62188	0.504436	-5.19765	2.01823e-07	4.13398e-05	550.495	131.532	4.20827	56.7541	392.337	154.794	25.013	65.2432	821.47	96.9319	62.3259	9.58608	341.99	38.2916	8.39039	22.833	676.271	72.5072	64.6891	17.0719	794.175	87.3647	57.5611	25.3056	AT4G36470.1	63.6	365	129	2	22	382	5	369	8e-132	94	AT4G36470.1 | S-adenosyl-L-methionine-dependent methyltransferases superfamily protein | Chr4:17215128-17216475 REVERSE LENGTH=371 | 201606	No	Yes	29760.VIT_04s0023g02170.t01	2.1e-150	537.3	OSI_03407	Viridiplantae
TRINITY_DN10613_c0_g1_i3.p3_TRINITY_DN10613_c0_g1	127.421	2.73881	0.526708	5.19986	1.99441e-07	4.12353e-05	3.97469	92.1846	133.613	115.825	9.12412	290.876	57.6387	208.617	53.0988	110.563	259.691	116.776	31.9783	216.495	88.5653	244.313	47.3716	193.051	335.966	35.148	11.8534	141.206	120.996	139.181	NA	NA	NA	NA	NA	NA	NA	NA	NA	NA	NA	NA	NA	NA	NA	NA	NA	NA	NA
TRINITY_DN10613_c0_g1_i4.p1_TRINITY_DN10613_c0_g1	35.32	2.22279	0.55724	3.98892	6.63739e-05	0.00361707	1.98735	24.7324	53.6555	42.8552	2.60689	74.8453	36.9757	59.6049	21.8642	27.2621	75.9097	27.8868	8.88285	27.246	24.2389	42.6216	21.2356	33.5346	70.9493	15.0634	0	70.095	38.7656	44.8599	AT2G20740.1	32.6	92	62	0	111	202	57	148	4.7e-06	45.3	AT2G20740.1 | Tetraspanin family protein | Chr2:8935788-8937292 FORWARD LENGTH=221 | 201606	No	Yes	29760.VIT_04s0008g03760.t01	8.6e-18	95.9	NA	Viridiplantae
TRINITY_DN10613_c0_g1_i5.p1_TRINITY_DN10613_c0_g1	83.9631	2.62427	0.606497	4.32693	1.51203e-05	0.00121743	0	49.4649	98.8944	85.7103	6.51723	171.804	27.188	165.927	33.3169	91.631	173.394	94.1179	31.9783	143.594	70.8522	152.981	34.3036	108.761	175.287	32.1353	1.82359	95.4917	96.3267	73.6162	NA	NA	NA	NA	NA	NA	NA	NA	NA	NA	NA	NA	NA	NA	NA	NA	NA	NA	NA
TRINITY_DN10622_c0_g1_i4.p1_TRINITY_DN10622_c0_g1	100.702	-1.04412	0.242371	-4.30794	1.64781e-05	0.00129384	199.728	73.0731	125.196	77.6026	213.765	75.6959	72.864	49.1338	87.4569	71.1844	77.5078	116.776	113.7	95.729	63.3941	70.0212	143.748	85.196	98.077	72.3044	216.096	71.1108	66.9588	80.5177	AT5G42130.1	65.3	403	104	6	1	368	1	402	9.6e-133	95.1	AT5G42130.1 | Mitochondrial substrate carrier family protein | Chr5:16835572-16836810 REVERSE LENGTH=412 | 201606	No	Yes	3694.POPTR_0005s21190.1	2.1e-134	484.2	NA	Viridiplantae
TRINITY_DN10624_c0_g1_i3.p2_TRINITY_DN10624_c0_g1	264.676	1.89475	0.336733	5.62686	1.83519e-08	5.94545e-06	39.7469	220.344	564.961	619.662	43.0137	246.649	393.683	205.395	78.0865	241.573	210.15	353.814	33.7548	107.511	282.477	337.167	119.246	254.682	316.142	655.761	55.6196	291.554	234.943	446.298	AT2G28690.1	47.4	247	83	7	32	276	1	202	7.1e-34	69.6	AT2G28690.1 | TOX high mobility group box protein%2C putative (DUF1635) | Chr2:12307140-12308477 REVERSE LENGTH=231 | 201606	No	No	29760.VIT_06s0004g04110.t01	1.5e-73	282	NA	Viridiplantae
TRINITY_DN10631_c1_g1_i2.p1_TRINITY_DN10631_c1_g1	476.243	1.05821	0.274899	3.84946	0.000118379	0.00541176	207.678	427.197	592.314	465.616	333.682	775.67	946.144	1192.1	205.107	392.271	419.501	413.945	177.657	466.863	416.723	496.237	295.664	466.765	474.734	566.384	259.862	547.553	491.031	399.138	AT1G53840.1	61.8	595	202	7	1	584	1	581	5.8e-182	98.8	AT1G53840.1 | pectin methylesterase 1 | Chr1:20101533-20103458 FORWARD LENGTH=586 | 201606	No	Yes	3694.POPTR_0003s07030.1	5.3e-209	732.6	NA	Viridiplantae
TRINITY_DN10632_c0_g1_i3.p1_TRINITY_DN10632_c0_g1	67.568	-1.79926	0.314405	-5.72276	1.04807e-08	3.606e-06	275.248	49.4649	69.4365	10.4242	183.786	49.3299	42.4134	18.5259	90.5803	38.6213	24.7705	13.9434	122.583	72.9013	23.3066	12.9387	129.047	44.4107	34.4313	15.0634	230.685	41.6506	22.3196	5.75127	AT5G42760.1	66.8	343	103	3	26	360	3	342	3.1e-133	92	AT5G42760.1 | Leucine carboxyl methyltransferase | Chr5:17148953-17150105 FORWARD LENGTH=348 | 201606	No	Yes	3694.POPTR_0002s26190.1	3.7e-152	543.1	OSI_13709	Viridiplantae
TRINITY_DN10635_c0_g1_i2.p4_TRINITY_DN10635_c0_g1	38.476	-1.71746	0.468837	-3.66324	0.000249046	0.00941797	88.437	22.484	2.10414	1.15825	49.5309	37.4227	15.2253	3.22189	160.338	57.5533	10.3876	4.35731	182.098	42.7099	13.0517	9.8943	96.3768	27.1902	12.5205	4.01691	62.0022	6.09521	14.0966	1.15025	AT5G63410.1	49.3	757	290	11	1	741	1	679	6.1e-128	99.6	AT5G63410.1 | Leucine-rich repeat protein kinase family protein | Chr5:25395173-25397768 REVERSE LENGTH=680 | 201606	No	Yes	29760.VIT_17s0000g01700.t01	5.3e-174	616.7	NA	Viridiplantae
TRINITY_DN10661_c2_g2_i1.p1_TRINITY_DN10661_c2_g2	141.831	1.42584	0.458178	3.11198	0.00185835	0.0388713	30.8039	66.3279	208.31	209.643	35.193	247.5	119.627	179.62	70.7984	152.971	286.859	131.591	138.572	181.885	45.681	178.097	73.5077	162.235	310.925	53.2241	22.7949	187.936	240.817	69.0152	AT3G62610.1	70.5	166	31	4	1	165	1	149	3.3e-61	33.7	AT3G62610.1 | myb domain protein 11 | Chr3:23154758-23156371 FORWARD LENGTH=343 | 201606	No	Yes	3847.GLYMA02G01740.1	2.1e-65	255.4	MYB12	Viridiplantae
TRINITY_DN10665_c1_g3_i1.p1_TRINITY_DN10665_c1_g3	202.408	-1.00376	0.311612	-3.2212	0.00127655	0.0300128	365.672	122.538	117.832	150.572	496.613	159.046	334.957	106.322	181.161	230.971	151.819	153.377	270.927	184.831	126.788	74.5878	210.722	122.356	145.029	206.871	455.899	167.618	238.467	82.8182	AT3G09650.1	65.7	776	220	9	3	736	4	775	3.4e-272	98.9	AT3G09650.1 | Tetratricopeptide repeat (TPR)-like superfamily protein | Chr3:2958704-2961040 FORWARD LENGTH=778 | 201606	No	Yes	29760.VIT_08s0040g03280.t01	6.7e-302	1041.6	NA	Viridiplantae
TRINITY_DN10673_c0_g1_i14.p1_TRINITY_DN10673_c0_g1	101.476	-1.82326	0.45272	-4.02735	5.64079e-05	0.00317924	320.957	46.0923	36.8224	33.5892	333.682	85.0515	35.8882	12.8875	152.008	49.2232	24.7705	20.0436	228.289	106.038	118.398	89.8098	259.727	92.4467	69.9059	48.2029	192.389	40.6348	29.3679	9.20203	AT4G25434.10	61.4	285	89	2	14	296	10	275	2.5e-99	92.2	AT4G25434.10 | nudix hydrolase homolog 10 | Chr4:13004043-13005771 REVERSE LENGTH=282 | 201606	No	Yes	3694.POPTR_0001s37670.1	1.9e-109	401	NA	Viridiplantae
TRINITY_DN10673_c0_g1_i8.p1_TRINITY_DN10673_c0_g1	117.511	-2.09345	0.535488	-3.90942	9.2519e-05	0.0045918	418.337	42.7197	21.0414	8.10773	457.509	102.912	57.6387	12.8875	124.938	52.2524	20.7753	16.5578	239.837	107.511	148.23	66.2157	231.958	88.8214	82.4264	68.2875	376.572	38.603	22.3196	13.803	AT4G25434.10	52.3	266	79	2	14	231	10	275	2.9e-71	90.1	AT4G25434.10 | nudix hydrolase homolog 10 | Chr4:13004043-13005771 REVERSE LENGTH=282 | 201606	No	Yes	3694.POPTR_0001s37670.1	1.5e-80	304.7	NA	Viridiplantae
TRINITY_DN10674_c0_g2_i1.p1_TRINITY_DN10674_c0_g2	174.597	1.64543	0.278818	5.90146	3.60306e-09	1.43926e-06	37.7596	157.388	286.163	200.377	45.6206	107.165	256.655	152.234	36.4404	108.291	210.15	413.073	34.6431	134.757	326.293	379.028	68.6072	156.797	129.378	249.048	32.8247	125.968	160.936	380.734	AT1G49320.1	45.1	288	138	6	22	304	6	278	1.8e-62	72.2	AT1G49320.1 | unknown seed protein like 1 | Chr1:18246441-18247817 FORWARD LENGTH=280 | 201606	No	No	29760.VIT_03s0063g02340.t01	1.2e-89	335.5	NA	Viridiplantae
TRINITY_DN10674_c1_g1_i1.p1_TRINITY_DN10674_c1_g1	60.9231	-25.4575	4.16477	-6.11257	9.80365e-10	4.53215e-07	0	0	0	0	1371.22	0	1.08752	0	0	0	0	0	0	0	0	0	89.8428	0	0	0	0	0	0	0	NA	NA	NA	NA	NA	NA	NA	NA	NA	NA	NA	NA	NA	NA	7425.NV12471-PA	1.6e-250	870.9	NA	Arthropoda
TRINITY_DN10686_c3_g1_i1.p1_TRINITY_DN10686_c3_g1	1381.28	1.78383	0.365106	4.88579	1.03017e-06	0.000154691	269.286	927.467	2289.3	2826.12	372.785	1022.32	3384.37	1609.33	168.667	851.941	868.567	697.17	166.998	1154.64	3995.69	2774.21	173.152	941.688	1406.47	2047.62	562.579	1005.71	2311.84	1322.79	AT3G14440.1	73.5	554	139	3	54	604	49	597	4.5e-246	90.9	AT3G14440.1 | nine-cis-epoxycarotenoid dioxygenase 3 | Chr3:4831678-4833477 REVERSE LENGTH=599 | 201606	No	Yes	29760.VIT_10s0003g03750.t01	2e-267	926.8	NCED5	Viridiplantae
TRINITY_DN10688_c1_g2_i2.p1_TRINITY_DN10688_c1_g2	22.4378	2.66641	0.490442	5.43675	5.42609e-08	1.45916e-05	0.993674	19.1114	19.9893	15.0572	10.4276	22.1134	23.9255	13.693	3.12346	38.6213	25.5696	20.0436	6.21799	39.7644	73.649	42.6216	3.26701	25.3775	19.8241	29.1226	3.64719	27.4285	41.1151	13.803	AT1G61190.2	28.6	273	184	5	28	292	26	295	3.4e-24	85.5	AT1G61190.2 | LRR and NB-ARC domains-containing disease resistance protein | Chr1:22557602-22560425 FORWARD LENGTH=882 | 201606	No	Yes	29760.VIT_14s0036g00120.t01	1.8e-59	235	NA	Viridiplantae
TRINITY_DN10695_c0_g2_i1.p1_TRINITY_DN10695_c0_g2	117.129	-1.58382	0.451665	-3.50664	0.00045381	0.014395	279.222	30.3535	62.072	15.0572	331.075	102.912	51.1135	24.1642	239.465	36.3495	10.3876	49.6733	250.496	156.848	31.697	83.721	300.565	127.794	113.728	24.1015	273.539	103.619	75.1818	37.9584	AT5G27200.1	60.6	104	40	1	5	107	36	139	1.3e-23	95.4	AT5G27200.1 | acyl carrier protein 5 | Chr5:9571185-9571989 FORWARD LENGTH=139 | 201606	No	Yes	29760.VIT_14s0030g00740.t01	3.4e-29	132.9	NA	Viridiplantae
TRINITY_DN10699_c0_g1_i1.p1_TRINITY_DN10699_c0_g1	87.2064	-2.00422	0.595973	-3.36293	0.000771187	0.0208474	210.659	31.4777	29.4579	20.8485	346.716	30.6185	187.054	46.7174	44.7696	32.5631	44.7468	40.9587	48.8557	41.9735	334.683	57.8436	34.3036	40.7853	51.1252	141.596	153.182	31.4919	38.7656	51.7614	NA	NA	NA	NA	NA	NA	NA	NA	NA	NA	NA	NA	NA	NA	3694.POPTR_0009s09380.1	4.1e-14	84.7	NA	Viridiplantae
TRINITY_DN10705_c0_g1_i1.p2_TRINITY_DN10705_c0_g1	687.43	1.03008	0.314807	3.27209	0.00106756	0.0262858	478.951	934.212	935.289	733.171	357.144	904.948	1088.61	781.308	167.626	402.873	654.422	704.141	400.616	742.268	1042.27	851.671	133.947	439.575	666.715	451.902	576.256	902.092	920.978	1227.32	AT5G08640.1	52.6	308	140	4	32	334	2	308	1.2e-91	90.4	AT5G08640.1 | flavonol synthase 1 | Chr5:2804009-2805175 FORWARD LENGTH=336 | 201606	No	Yes	29760.VIT_18s0001g03430.t01	4.1e-142	509.6	NA	Viridiplantae
TRINITY_DN10706_c0_g1_i1.p1_TRINITY_DN10706_c0_g1	102.563	-1.91945	0.484627	-3.96067	7.47399e-05	0.00393086	466.033	43.8439	44.1869	30.1144	388.427	132.68	89.1768	33.8298	174.914	41.6504	22.3734	22.658	125.248	45.6554	19.5776	3.8055	325.067	125.981	75.1228	33.1395	134.946	36.5713	23.4943	23.0051	AT1G18730.1	58.7	184	66	2	31	213	1	175	4.3e-51	77.9	AT1G18730.1 | NDH dependent flow 6 | Chr1:6460625-6462107 FORWARD LENGTH=175 | 201606	No	Yes	29760.VIT_00s1547g00010.t01	7e-72	275.8	NA	Viridiplantae
TRINITY_DN10718_c0_g2_i1.p1_TRINITY_DN10718_c0_g2	54.0939	-1.73454	0.437396	-3.9656	7.32119e-05	0.00388675	116.26	14.6146	38.9265	20.8485	43.0137	20.4124	98.9645	19.3313	131.185	28.0194	79.905	42.7016	63.9565	19.1458	81.1071	15.9831	63.7067	29.9092	27.1277	98.4143	112.151	47.7459	41.1151	43.7096	NA	NA	NA	NA	NA	NA	NA	NA	NA	NA	NA	NA	NA	NA	NA	NA	NA	NA	NA
TRINITY_DN10726_c0_g1_i3.p2_TRINITY_DN10726_c0_g1	40.7817	2.11687	0.59208	3.57531	0.000349809	0.011875	3.97469	15.7388	43.1348	28.9562	7.82067	49.3299	29.3631	35.4408	18.7408	40.8932	34.3591	121.133	7.99456	27.9823	109.075	35.0106	9.80103	13.5951	5.21686	65.2748	9.11797	101.587	35.2415	129.979	AT4G14130.1	69.4	121	33	2	170	289	158	275	8.4e-41	41.5	AT4G14130.1 | xyloglucan endotransglucosylase/hydrolase 15 | Chr4:8137161-8138196 REVERSE LENGTH=289 | 201606	No	Yes	3694.POPTR_0005s22300.1	5.5e-50	203.4	NA	Viridiplantae
TRINITY_DN10726_c0_g1_i4.p1_TRINITY_DN10726_c0_g1	117.499	2.42632	0.589056	4.119	3.80513e-05	0.0024012	6.95572	30.3535	140.977	93.8181	11.731	34.8711	95.7019	234.392	31.2346	210.524	147.025	623.095	28.4251	30.9278	136.111	126.343	19.6021	40.7853	36.518	122.516	4.55899	203.174	96.3267	314.019	AT3G23730.1	69.7	287	86	1	33	319	5	290	1.1e-117	73.8	AT3G23730.1 | xyloglucan endotransglucosylase/hydrolase 16 | Chr3:8550222-8551248 FORWARD LENGTH=291 | 201606	No	Yes	3694.POPTR_0005s22300.1	1.2e-132	478.4	NA	Viridiplantae
TRINITY_DN10746_c0_g1_i3.p1_TRINITY_DN10746_c0_g1	4862.59	1.54894	0.274303	5.64683	1.63431e-08	5.42275e-06	2006.23	3028.6	6079.9	4612.14	1306.05	5929.79	6661.07	4861.83	999.507	2210.5	9119.56	4202.19	2343.3	4553.02	5439.77	6211.34	1796.86	5341.97	11963.3	7321.82	1078.66	6823.59	6332.9	6478.23	AT5G05270.1	71.3	209	59	1	58	265	1	209	1.1e-77	70	AT5G05270.1 | Chalcone-flavanone isomerase family protein | Chr5:1563492-1564827 FORWARD LENGTH=209 | 201606	No	Yes	29760.VIT_13s0067g02870.t01	6.3e-94	349.4	NA	Viridiplantae
TRINITY_DN10751_c0_g1_i2.p1_TRINITY_DN10751_c0_g1	79.1728	-1.11975	0.365518	-3.06347	0.00218789	0.0434453	137.127	24.7324	21.0414	13.899	183.786	42.5258	53.2886	30.6079	161.379	76.4853	104.676	55.7736	95.9348	65.5376	106.278	59.3658	112.712	78.8516	54.2554	49.2072	139.505	93.46	81.0554	58.6629	AT4G13040.1	47.1	227	107	4	1	216	2	226	3.3e-41	66.1	AT4G13040.1 | Integrase-type DNA-binding superfamily protein | Chr4:7614100-7615310 FORWARD LENGTH=226 | 201606	No	Yes	3694.POPTR_0002s24750.1	6.8e-73	279.6	NA	Viridiplantae
TRINITY_DN10757_c0_g1_i3.p3_TRINITY_DN10757_c0_g1	107.32	1.26729	0.418262	3.02988	0.00244649	0.0467744	35.7723	93.3088	173.591	111.192	20.8551	147.139	172.916	67.6596	14.5761	41.6504	79.905	124.619	31.09	74.3741	98.8202	67.7379	83.3088	118.731	155.462	229.968	76.591	153.396	241.992	161.035	AT4G12690.1	40.9	328	143	5	12	338	8	285	1.2e-65	96.5	AT4G12690.1 | DUF868 family protein (DUF868) | Chr4:7480896-7481753 FORWARD LENGTH=285 | 201606	No	Yes	3694.POPTR_0015s09600.1	1.1e-129	468.4	NA	Viridiplantae
TRINITY_DN10763_c0_g1_i2.p3_TRINITY_DN10763_c0_g1	863.268	-1.41186	0.343986	-4.10443	4.05316e-05	0.00250395	1974.43	426.073	665.959	801.507	1841.77	451.624	1433.35	456.703	676.749	496.019	823.021	913.292	723.064	525.037	1147.62	362.284	888.627	581.871	771.052	1412.95	1655.82	435.808	332.445	921.353	NA	NA	NA	NA	NA	NA	NA	NA	NA	NA	NA	NA	NA	NA	3694.POPTR_0017s07070.1	2.8e-25	121.3	OSI_24693	Viridiplantae
TRINITY_DN10763_c0_g2_i4.p1_TRINITY_DN10763_c0_g2	265.407	1.02924	0.314453	3.27312	0.00106368	0.0262533	170.912	223.716	180.956	213.118	301.096	473.737	333.869	146.596	83.2922	279.437	278.069	207.408	119.03	350.516	583.598	411.755	169.885	258.307	406.915	223.943	113.063	362.665	246.69	231.201	AT4G18210.1	57.4	357	140	4	46	402	22	366	6.6e-111	84.8	AT4G18210.1 | purine permease 10 | Chr4:10076175-10077495 FORWARD LENGTH=390 | 201606	No	Yes	29760.VIT_10s0003g02840.t01	2.3e-121	441	NA	Viridiplantae
TRINITY_DN10770_c0_g1_i3.p1_TRINITY_DN10770_c0_g1	265.931	1.45305	0.327927	4.43103	9.37855e-06	0.000849936	56.6394	272.057	170.435	215.434	109.489	168.402	225.117	202.173	204.066	689.883	356.376	306.755	126.136	385.125	338.412	488.626	138.848	310.875	202.414	293.235	170.506	378.919	367.686	204.745	AT1G02810.1	84.8	230	35	0	74	303	349	578	2.2e-115	63.7	AT1G02810.1 | Plant invertase/pectin methylesterase inhibitor superfamily | Chr1:618284-620333 FORWARD LENGTH=579 | 201606	No	Yes	29760.VIT_07s0005g00720.t01	2.9e-117	427.2	NA	Viridiplantae
TRINITY_DN10774_c0_g1_i1.p1_TRINITY_DN10774_c0_g1	164.077	-1.65927	0.536431	-3.09317	0.00198031	0.0405796	392.501	57.3343	94.6861	47.4882	587.854	91.0051	301.244	70.076	104.115	77.9999	92.6898	88.8891	76.3925	116.348	577.073	166.681	107.811	74.3199	113.728	261.099	223.39	54.8569	74.0071	86.269	AT2G14860.1	60	260	86	6	36	291	1	246	4.2e-80	66.1	AT2G14860.1 | Peroxisomal membrane 22 kDa (Mpv17/PMP22) family protein | Chr2:6387820-6389563 REVERSE LENGTH=252 | 201606	No	Yes	3694.POPTR_0009s09380.1	2.9e-83	314.3	NA	Viridiplantae
TRINITY_DN10776_c0_g1_i3.p2_TRINITY_DN10776_c0_g1	63.6889	2.61823	0.357439	7.32499	2.38918e-13	2.58685e-10	6.95572	52.8375	119.936	127.407	20.8551	44.2268	59.8137	86.1855	5.20577	49.9805	42.3496	83.6604	7.99456	61.1193	68.9877	156.787	4.90052	57.0995	53.212	85.3594	11.8534	88.3806	51.6875	181.74	AT5G61890.1	55.5	164	44	3	9	161	26	171	6.9e-37	56.2	AT5G61890.1 | Integrase-type DNA-binding superfamily protein | Chr5:24852639-24853744 REVERSE LENGTH=248 | 201606	No	Yes	3694.POPTR_0012s11030.1	2e-41	174.9	NA	Viridiplantae
TRINITY_DN10783_c1_g1_i1.p1_TRINITY_DN10783_c1_g1	13.6395	-3.23053	0.849073	-3.80477	0.000141936	0.00616793	73.5319	3.37261	1.05207	1.15825	129.041	14.4588	14.1378	0	12.4938	2.27184	0	0.871462	26.6485	1.47275	1.86453	0	13.068	4.5317	4.17349	1.00423	19.1477	3.04761	0	0	AT1G72210.1	51.9	339	117	7	1	312	1	320	9e-57	99.7	AT1G72210.1 | basic helix-loop-helix (bHLH) DNA-binding superfamily protein | Chr1:27180066-27182268 FORWARD LENGTH=320 | 201606	No	Yes	3694.POPTR_0002s10230.1	2.5e-80	304.3	NA	Viridiplantae
TRINITY_DN10786_c0_g1_i1.p2_TRINITY_DN10786_c0_g1	163.988	-1.61948	0.347385	-4.66191	3.13294e-06	0.000376906	416.349	137.153	85.2175	98.451	510.951	121.624	189.229	61.2159	210.313	137.825	69.5173	43.5731	161.668	116.348	174.334	63.9324	290.764	101.51	47.9951	63.2663	625.493	106.666	52.8622	49.4609	NA	NA	NA	NA	NA	NA	NA	NA	NA	NA	NA	NA	NA	NA	NA	NA	NA	NA	NA
TRINITY_DN10790_c0_g1_i1.p1_TRINITY_DN10790_c0_g1	647.776	-1.01995	0.209675	-4.86444	1.1478e-06	0.000169874	1591.87	495.773	443.973	406.545	1212.2	523.067	414.346	474.423	886.021	527.825	371.558	291.068	1062.39	666.421	347.735	383.595	795.517	568.276	775.226	448.89	1230.01	561.776	419.374	648.743	NA	NA	NA	NA	NA	NA	NA	NA	NA	NA	NA	NA	NA	NA	29760.VIT_07s0141g00730.t01	5.1e-26	124	H1	Viridiplantae
TRINITY_DN10790_c0_g1_i4.p1_TRINITY_DN10790_c0_g1	70.2188	-2.30804	0.430955	-5.35563	8.5259e-08	2.07568e-05	157	67.4521	10.5207	17.3737	151.2	36.5722	4.35009	11.2766	290.482	49.2232	20.7753	8.71462	366.862	28.7187	3.72906	15.222	174.785	66.1629	26.0843	11.0465	141.329	11.1746	11.7472	3.45076	NA	NA	NA	NA	NA	NA	NA	NA	NA	NA	NA	NA	NA	NA	NA	NA	NA	NA	NA
TRINITY_DN10801_c2_g1_i6.p1_TRINITY_DN10801_c2_g1	301.605	1.15788	0.237367	4.87801	1.07164e-06	0.000159752	140.108	309.156	372.432	496.888	95.1515	330	491.56	313.329	141.597	276.407	423.496	487.147	74.6159	180.412	420.452	340.212	147.015	329.002	325.532	550.317	180.536	313.904	223.196	276.061	AT5G65530.1	66.2	343	109	4	151	492	120	456	1.9e-133	69.2	AT5G65530.1 | Protein kinase superfamily protein | Chr5:26190844-26192826 REVERSE LENGTH=456 | 201606	No	Yes	3847.GLYMA01G02750.1	4.5e-145	520	RBK1	Viridiplantae
TRINITY_DN10818_c1_g2_i2.p1_TRINITY_DN10818_c1_g2	79.4944	2.79203	0.921032	3.03141	0.00243413	0.0467116	5.96204	6.74521	163.071	50.9629	11.731	31.4691	361.057	19.3313	2.08231	0	0.79905	20.0436	3.55314	153.903	419.52	154.503	1.63351	20.8458	127.291	99.4185	16.4124	75.1743	118.646	43.7096	AT2G38110.1	56.1	492	209	4	6	493	10	498	1.6e-159	96.6	AT2G38110.1 | glycerol-3-phosphate acyltransferase 6 | Chr2:15952816-15955364 REVERSE LENGTH=501 | 201606	No	Yes	3694.POPTR_0016s06390.1	2.7e-246	856.3	NA	Viridiplantae
TRINITY_DN10826_c0_g1_i1.p3_TRINITY_DN10826_c0_g1	68.2307	-1.21753	0.312331	-3.89822	9.69024e-05	0.0047351	131.165	48.3407	39.9786	30.1144	125.131	65.4897	45.6759	42.69	185.325	91.631	79.1059	22.658	91.4933	25.7732	21.4421	16.7442	130.68	54.3804	46.9518	24.1015	144.976	61.968	62.26	49.4609	AT1G35680.1	57.6	229	61	5	13	226	2	209	1.9e-57	64.5	AT1G35680.1 | Ribosomal protein L21 | Chr1:13208777-13210246 FORWARD LENGTH=220 | 201606	No	Yes	3694.POPTR_0013s11720.1	1e-63	249.2	NA	Viridiplantae
TRINITY_DN10836_c0_g1_i5.p1_TRINITY_DN10836_c0_g1	190.911	-1.3187	0.293232	-4.49711	6.88847e-06	0.000673205	501.805	116.917	102.051	74.1278	323.254	173.505	328.432	66.0487	307.14	159.786	127.848	91.5035	286.028	165.685	205.098	54.0381	380.607	112.386	139.812	177.748	372.013	141.206	109.249	65.5644	NA	NA	NA	NA	NA	NA	NA	NA	NA	NA	NA	NA	NA	NA	3847.GLYMA03G18990.1	1.6e-26	125.6	NA	Viridiplantae
TRINITY_DN10844_c0_g1_i1.p3_TRINITY_DN10844_c0_g1	110.584	-1.35943	0.365237	-3.72205	0.00019761	0.00779806	266.305	48.3407	61.02	54.4376	232.013	78.2474	187.054	45.9119	78.0865	53.0096	58.3306	57.5165	176.769	95.729	220.947	71.5434	111.078	87.0087	75.1228	117.495	260.774	76.1902	91.6279	49.4609	AT5G60690.1	81.6	849	143	7	1	843	1	842	0	99.9	AT5G60690.1 | Homeobox-leucine zipper family protein / lipid-binding START domain-containing protein | Chr5:24397734-24401933 FORWARD LENGTH=842 | 201606	No	Yes	29760.VIT_06s0004g02800.t01	0	1488	NA	Viridiplantae
TRINITY_DN10845_c1_g1_i1.p1_TRINITY_DN10845_c1_g1	18.9944	1.71223	0.506721	3.37904	0.000727399	0.0199255	6.95572	21.3598	18.9372	35.9057	7.82067	12.7577	11.9627	20.9423	9.37038	40.8932	19.1772	16.5578	3.55314	27.246	54.0714	47.9493	4.90052	6.34438	23.9976	13.055	5.47078	15.238	16.446	14.9533	NA	NA	NA	NA	NA	NA	NA	NA	NA	NA	NA	NA	NA	NA	NA	NA	NA	NA	NA
TRINITY_DN10853_c0_g1_i2.p1_TRINITY_DN10853_c0_g1	36.6016	2.4479	0.687215	3.56205	0.000367965	0.0122986	6.95572	13.4904	21.0414	23.165	23.462	54.433	71.7764	91.0183	3.12346	9.84465	35.9572	38.3443	0	27.9823	27.968	22.0719	0	16.3141	44.865	93.3932	3.64719	78.2219	54.0369	117.326	NA	NA	NA	NA	NA	NA	NA	NA	NA	NA	NA	NA	NA	NA	3694.POPTR_0006s06550.1	2.5e-11	74.7	NA	Viridiplantae
TRINITY_DN10853_c0_g1_i3.p1_TRINITY_DN10853_c0_g1	56.9665	1.98111	0.473088	4.18761	2.81903e-05	0.00192119	21.8608	26.9808	49.4472	55.5959	15.6413	76.5464	128.328	136.93	8.32922	14.3883	55.9335	60.1309	5.32971	39.7644	59.665	31.2051	11.4345	32.6283	93.9035	147.621	10.0298	95.4917	65.7841	124.227	NA	NA	NA	NA	NA	NA	NA	NA	NA	NA	NA	NA	NA	NA	3694.POPTR_0018s12790.1	1.2e-17	95.9	NA	Viridiplantae
TRINITY_DN10857_c0_g1_i1.p2_TRINITY_DN10857_c0_g1	2591.09	1.09718	0.305641	3.58977	0.000330968	0.0114239	1053.29	3402.96	5388.69	4270.46	821.171	1860.93	2798.19	2692.69	1514.88	3144.99	4190.22	3261.88	1029.52	1838	1606.29	1643.22	2100.69	3742.28	3288.71	4666.65	1125.16	2360.88	2193.2	2191.23	AT3G14310.1	74.7	542	116	5	62	585	54	592	3.1e-220	89.4	AT3G14310.1 | pectin methylesterase 3 | Chr3:4772214-4775095 REVERSE LENGTH=592 | 201606	No	Yes	3694.POPTR_0003s07040.1	2.6e-240	836.6	NA	Viridiplantae
TRINITY_DN10874_c2_g1_i2.p1_TRINITY_DN10874_c2_g1	69.38	-1.04035	0.269698	-3.85746	0.000114572	0.00530852	78.5002	51.7133	25.2496	33.5892	79.5102	45.9278	25.013	28.997	208.231	79.5145	47.1439	56.645	145.679	61.1193	39.1552	44.9049	184.586	65.2565	41.7349	42.1776	103.033	84.3171	52.8622	40.2589	AT5G51920.1	51.8	585	191	9	80	656	55	556	8.1e-156	86.4	AT5G51920.1 | Pyridoxal phosphate (PLP)-dependent transferases superfamily protein | Chr5:21097202-21098914 REVERSE LENGTH=570 | 201606	No	Yes	3694.POPTR_0015s13690.1	1e-229	801.6	NA	Viridiplantae
TRINITY_DN10887_c0_g1_i7.p2_TRINITY_DN10887_c0_g1	27.4823	-1.3557	0.317219	-4.27369	1.92268e-05	0.00144619	33.7849	10.1178	18.9372	12.7407	87.3308	24.6649	11.9627	16.1094	66.6338	18.1747	23.1724	21.7866	30.2017	19.8822	13.984	10.6554	58.8062	18.1268	19.8241	18.0761	44.6781	33.5237	18.7955	27.6061	AT5G59770.1	52.8	89	42	0	59	147	131	219	1.2e-19	58.6	AT5G59770.1 | Protein-tyrosine phosphatase-like%2C PTPLA | Chr5:24079521-24081074 REVERSE LENGTH=221 | 201606	No	Yes	3694.POPTR_0001s24210.1	6.7e-23	112.5	NA	Viridiplantae
TRINITY_DN109_c0_g1_i1.p1_TRINITY_DN109_c0_g1	23.7777	-1.33205	0.391233	-3.40475	0.000662255	0.0187528	39.7469	23.6082	5.26034	6.94949	43.0137	17.8608	14.1378	12.0821	65.5926	17.4175	15.1819	4.35731	31.9783	12.5184	14.9163	4.5666	66.9737	23.5649	21.9108	22.093	57.4432	26.4126	3.52415	19.5543	AT4G21445.1	60.6	142	45	4	48	178	10	151	5.1e-37	64.9	AT4G21445.1 | receptor-interacting protein | Chr4:11424781-11425590 FORWARD LENGTH=154 | 201606	No	Yes	29760.VIT_00s0203g00050.t01	1.5e-49	201.4	NA	Viridiplantae
TRINITY_DN10906_c1_g2_i5.p1_TRINITY_DN10906_c1_g2	283.762	4.01723	0.592485	6.7803	1.19925e-11	9.13743e-09	7.94939	44.9681	205.153	130.882	10.4276	91.0051	699.277	711.232	1.04115	83.3009	320.419	1077.13	0.888285	42.7099	898.704	707.823	4.90052	64.3502	98.077	448.89	4.55899	145.269	178.557	832.783	AT2G29090.1	67.8	447	137	4	29	473	40	481	1.5e-175	92.7	AT2G29090.1 | cytochrome P450%2C family 707%2C subfamily A%2C polypeptide 2 | Chr2:12495038-12499080 REVERSE LENGTH=482 | 201606	No	Yes	3694.POPTR_0009s03900.1	1.5e-222	777.3	CYP707A2	Viridiplantae
TRINITY_DN10922_c0_g1_i1.p3_TRINITY_DN10922_c0_g1	628.683	-2.07933	0.600892	-3.46041	0.000539349	0.0163049	1104.97	348.503	79.9572	59.0706	350.627	146.289	312.119	57.994	2052.11	234	277.27	88.8891	1304	522.828	437.233	199.408	3726.02	783.078	818.004	694.926	887.179	195.047	191.479	217.398	AT2G25770.1	41.6	154	83	2	33	185	9	156	2.3e-33	50.3	AT2G25770.1 | Polyketide cyclase/dehydrase and lipid transport superfamily protein | Chr2:10992987-10993490 FORWARD LENGTH=167 | 201606	No	Yes	29760.VIT_11s0016g03250.t01	7.2e-61	239.6	NA	Viridiplantae
TRINITY_DN10935_c0_g3_i2.p1_TRINITY_DN10935_c0_g3	67.5828	-1.01552	0.207625	-4.89113	1.00259e-06	0.000152217	171.906	64.0795	48.3951	52.1211	130.345	51.8814	42.4134	34.6353	97.8684	56.0388	41.5506	47.9304	131.466	82.4742	34.4938	44.1438	84.9423	67.9755	54.2554	51.2156	103.033	33.5237	46.9887	48.3106	AT5G62880.1	86.2	210	24	1	1	205	1	210	6.3e-94	96.7	AT5G62880.1 | RAC-like 10 | Chr5:25237236-25238939 FORWARD LENGTH=215 | 201606	No	Yes	4081.Solyc03g114070.2.1	5.3e-103	379	NA	Viridiplantae
TRINITY_DN10941_c0_g1_i1.p1_TRINITY_DN10941_c0_g1	19.0758	1.35154	0.31257	4.32398	1.53242e-05	0.00122466	9.93674	16.863	18.9372	22.0067	16.9448	28.067	27.188	12.0821	9.37038	16.6602	29.5648	24.4009	5.32971	25.0368	28.9002	15.222	4.90052	28.0966	26.0843	14.0592	8.20618	23.365	28.1932	18.4041	NA	NA	NA	NA	NA	NA	NA	NA	NA	NA	NA	NA	NA	NA	NA	NA	NA	NA	NA
TRINITY_DN10950_c0_g1_i2.p1_TRINITY_DN10950_c0_g1	4.38599	-4.61983	1.49491	-3.09038	0.00199901	0.0408175	1.98735	0	0	0	0	0	0	0	21.8642	1.51456	1.5981	0	34.6431	0	1.86453	0	11.4345	1.81268	2.08674	7.02959	13.677	0	0	5.75127	NA	NA	NA	NA	NA	NA	NA	NA	NA	NA	NA	NA	NA	NA	3702.AT3G55870.1	5.3e-31	139.4	ASA1	Eukaryotes
TRINITY_DN10950_c0_g1_i3.p4_TRINITY_DN10950_c0_g1	45.2052	-3.28084	0.677178	-4.84487	1.26692e-06	0.000184191	39.7469	11.242	6.31241	1.15825	23.462	11.9072	4.35009	0	238.424	11.3592	3.99525	4.35731	246.055	19.8822	33.5616	6.0888	117.612	11.7824	8.34698	17.0719	204.243	23.365	16.446	24.1553	AT5G05730.1	72.2	587	150	5	1	575	10	595	8.1e-245	99.8	AT5G05730.1 | anthranilate synthase alpha subunit 1 | Chr5:1719740-1722811 REVERSE LENGTH=595 | 201606	No	Yes	3694.POPTR_0010s19790.1	6e-258	895.2	ASA1	Viridiplantae
TRINITY_DN10952_c0_g1_i2.p2_TRINITY_DN10952_c0_g1	50.954	-2.39958	0.279893	-8.57322	1.00632e-17	2.58774e-14	144.083	35.9745	9.46861	4.63299	140.772	18.7113	19.5754	4.83283	138.473	30.2912	9.5886	7.84316	242.502	20.6186	17.7131	10.6554	140.481	38.0663	25.0409	13.055	101.209	29.4602	14.0966	5.75127	AT4G26530.1	86.6	358	47	1	12	368	1	358	6.7e-176	96.7	AT4G26530.1 | Aldolase superfamily protein | Chr4:13391566-13392937 FORWARD LENGTH=358 | 201606	No	Yes	4081.Solyc07g065900.2.1	3.9e-186	656	NA	Viridiplantae
TRINITY_DN10964_c0_g1_i3.p1_TRINITY_DN10964_c0_g1	27.2926	-1.8536	0.441408	-4.19929	2.67748e-05	0.00184836	163.956	44.9681	11.5728	10.4242	39.1034	10.2062	10.8752	11.2766	51.0165	21.2039	17.5791	13.0719	65.7331	21.3549	7.45813	9.8943	37.5706	9.06341	6.26023	5.02114	57.4432	9.14282	5.87358	14.9533	AT5G39950.1	49.2	132	59	1	10	133	1	132	5.8e-34	56.6	AT5G39950.1 | thioredoxin 2 | Chr5:15990885-15991881 REVERSE LENGTH=133 | 201606	No	Yes	3847.GLYMA01G04800.1	2.2e-35	154.5	NA	Viridiplantae
TRINITY_DN10964_c0_g1_i4.p1_TRINITY_DN10964_c0_g1	20.1187	-4.09174	0.886109	-4.61765	3.88113e-06	0.000437494	271.273	13.4904	6.31241	2.3165	39.1034	3.40206	4.35009	5.6383	21.8642	3.7864	3.1962	5.22877	42.6377	3.68189	5.59359	3.0444	4.90052	0	0	0	29.1775	0	2.34943	11.5025	NA	NA	NA	NA	NA	NA	NA	NA	NA	NA	NA	NA	NA	NA	NA	NA	NA	NA	NA
TRINITY_DN10974_c0_g1_i2.p3_TRINITY_DN10974_c0_g1	83.9346	1.38568	0.339589	4.08046	4.49475e-05	0.00268406	14.9051	35.9745	119.936	105.401	22.1586	78.2474	246.867	217.477	29.1523	43.165	84.6993	164.706	20.4306	45.6554	144.501	143.087	21.2356	58.0058	68.8626	70.2959	15.5006	59.9363	85.7543	118.476	AT5G63530.1	85.2	122	18	0	60	181	77	198	1.7e-31	51.3	AT5G63530.1 | farnesylated protein 3 | Chr5:25433279-25435614 FORWARD LENGTH=355 | 201606	No	Yes	29760.VIT_17s0000g01110.t01	6.8e-30	136.3	NA	Viridiplantae
TRINITY_DN10976_c0_g1_i1.p3_TRINITY_DN10976_c0_g1	120.067	-3.01964	0.671709	-4.49545	6.94226e-06	0.000676854	290.153	16.863	27.3538	35.9057	314.13	45.0773	354.532	27.386	54.14	27.2621	67.9192	88.0177	60.4034	33.8733	276.883	29.6829	88.2093	19.0332	36.518	228.964	609.992	32.5078	30.5426	86.269	NA	NA	NA	NA	NA	NA	NA	NA	NA	NA	NA	NA	NA	NA	NA	NA	NA	NA	NA
TRINITY_DN10976_c0_g2_i1.p1_TRINITY_DN10976_c0_g2	75.3709	-2.87965	0.731114	-3.93872	8.19177e-05	0.00420252	151.038	5.62101	35.7703	20.8485	161.627	16.1598	206.629	21.7477	12.4938	21.9611	36.7563	50.5448	31.09	17.6731	233.066	18.2664	57.1727	14.5014	17.7373	178.753	384.778	32.5078	23.4943	58.6629	NA	NA	NA	NA	NA	NA	NA	NA	NA	NA	NA	NA	NA	NA	3847.GLYMA02G42960.1	1.2e-11	75.1	DREB1	Viridiplantae
TRINITY_DN10986_c1_g1_i7.p1_TRINITY_DN10986_c1_g1	174.514	2.17248	0.683111	3.18028	0.00147132	0.0330077	10.9304	232.71	684.896	1056.32	57.3516	79.9484	277.318	215.866	21.8642	119.65	65.5221	244.009	11.5477	27.9823	302.054	117.971	6.53402	45.317	47.9951	280.18	18.2359	63.9998	165.635	34.5076	NA	NA	NA	NA	NA	NA	NA	NA	NA	NA	NA	NA	NA	NA	4081.Solyc12g098780.1.1	7e-48	197.6	NA	Viridiplantae
TRINITY_DN10989_c0_g2_i4.p1_TRINITY_DN10989_c0_g2	61.4361	-1.44277	0.413717	-3.48733	0.000487871	0.015138	98.3737	25.8566	19.9893	31.2727	106.883	75.6959	84.8267	20.1368	44.7696	32.5631	41.5506	19.1722	108.371	38.2916	104.414	27.3996	114.345	32.6283	57.3855	79.334	163.212	28.4443	51.6875	67.865	NA	NA	NA	NA	NA	NA	NA	NA	NA	NA	NA	NA	NA	NA	29760.VIT_19s0177g00280.t01	8.8e-33	146.4	NA	Viridiplantae
TRINITY_DN10989_c1_g4_i2.p1_TRINITY_DN10989_c1_g4	827.191	-1.22653	0.299159	-4.09991	4.13311e-05	0.00253106	852.572	450.805	558.648	558.275	1526.33	485.644	802.591	777.28	1347.25	592.193	812.634	1027.45	1089.04	552.283	277.815	357.717	888.627	543.804	882.693	795.348	1989.54	663.363	536.845	1483.83	AT1G07660.1	99	103	1	0	1	103	1	103	3e-51	61.7	AT1G07660.1 | Histone superfamily protein | Chr1:2369212-2369523 FORWARD LENGTH=103 | 201606	No	Yes	34740.HMEL009331-PA	3.5e-49	199.9	NA	Arthropoda
TRINITY_DN10992_c0_g1_i2.p1_TRINITY_DN10992_c0_g1	863.16	-1.00675	0.270951	-3.71561	0.000202715	0.00796493	1962.51	727.359	521.826	561.75	2129.83	735.696	960.282	553.359	1060.93	890.562	735.925	959.48	1155.66	785.714	308.58	372.178	921.297	658.003	412.132	415.75	1859.15	726.346	635.522	665.997	AT4G02600.1	74.4	461	101	3	4	450	2	459	8.4e-198	89.2	AT4G02600.1 | Seven transmembrane MLO family protein | Chr4:1144141-1147156 FORWARD LENGTH=526 | 201606	No	Yes	59689.Al_scaffold_0006_3732	1.4e-197	694.5	OSI_19990	Viridiplantae
TRINITY_DN10994_c3_g1_i1.p2_TRINITY_DN10994_c3_g1	80.2487	1.31651	0.364703	3.60982	0.000306404	0.0108412	6.95572	110.172	125.196	89.1851	36.4965	66.3402	65.2513	185.259	47.893	66.6407	67.9192	280.611	33.7548	53.7555	59.665	117.209	17.9686	68.8819	77.2096	74.3129	30.0893	68.0632	55.2117	121.927	NA	NA	NA	NA	NA	NA	NA	NA	NA	NA	NA	NA	NA	NA	NA	NA	NA	NA	NA
TRINITY_DN11011_c0_g2_i2.p1_TRINITY_DN11011_c0_g2	21.3666	1.13511	0.377459	3.00723	0.0026364	0.0488833	10.9304	28.105	19.9893	19.6902	5.21378	14.4588	7.61265	18.5259	18.7408	31.8058	25.5696	12.2005	17.7657	39.028	41.0197	23.5941	22.8691	33.5346	19.8241	20.0846	11.8534	43.6824	11.7472	14.9533	AT5G10110.1	42.3	175	97	3	129	302	146	317	3.7e-31	57	AT5G10110.1 | DNA-directed RNA polymerase subunit beta | Chr5:3166660-3167938 REVERSE LENGTH=321 | 201606	No	Yes	29760.VIT_00s1188g00010.t01	2.7e-47	194.5	NA	Viridiplantae
TRINITY_DN11012_c1_g1_i4.p1_TRINITY_DN11012_c1_g1	12.4	-2.54367	0.513039	-4.95805	7.12033e-07	0.000115031	32.7912	4.49681	4.20827	6.94949	33.8896	3.40206	11.9627	3.22189	40.605	8.33009	14.3829	13.0719	15.9891	10.3093	1.86453	3.0444	32.6701	3.62536	7.30361	6.02537	25.5303	0	5.87358	8.05177	NA	NA	NA	NA	NA	NA	NA	NA	NA	NA	NA	NA	NA	NA	3847.GLYMA08G48120.1	9.9e-38	161.8	NA	Viridiplantae
TRINITY_DN11020_c0_g1_i2.p2_TRINITY_DN11020_c0_g1	3096.43	-1.23567	0.373554	-3.30786	0.000940108	0.0241342	7005.4	1852.68	1203.57	1129.29	5825.1	2007.22	4518.65	789.362	3841.85	2137.8	1413.52	1119.83	5226.67	3672.31	6846.56	1790.87	3162.47	1780.05	2537.48	2777.69	7777.63	2494.97	1915.96	1487.28	NA	NA	NA	NA	NA	NA	NA	NA	NA	NA	NA	NA	NA	NA	3694.POPTR_0010s16860.1	9.4e-10	70.5	NA	Viridiplantae
TRINITY_DN11021_c0_g2_i1.p1_TRINITY_DN11021_c0_g2	55.5891	-2.63648	0.652604	-4.03995	5.34636e-05	0.0030594	101.355	52.8375	11.5728	3.47474	474.454	13.6082	1.08752	2.41642	97.8684	67.398	0	0	180.322	25.7732	1.86453	6.0888	182.953	7.25072	1.04337	1.00423	83.8853	13.2063	3.52415	1.15025	NA	NA	NA	NA	NA	NA	NA	NA	NA	NA	NA	NA	NA	NA	4113.PGSC0003DMT400007467	1.6e-39	168.3	NA	Viridiplantae
TRINITY_DN11021_c0_g2_i6.p1_TRINITY_DN11021_c0_g2	553.725	1.91107	0.401183	4.76359	1.90175e-06	0.000255704	157.994	1135.44	1487.62	344	222.889	1232.4	510.048	128.875	272.782	1148.79	290.854	128.105	187.428	888.807	748.609	311.29	213.989	397.884	254.583	216.913	485.988	995.552	1263.99	264.558	NA	NA	NA	NA	NA	NA	NA	NA	NA	NA	NA	NA	NA	NA	3694.POPTR_0018s12630.1	3.6e-39	167.9	NA	Viridiplantae
TRINITY_DN11024_c0_g1_i1.p1_TRINITY_DN11024_c0_g1	180.379	-2.06915	0.594426	-3.48092	0.0004997	0.0154584	485.906	119.165	106.259	112.35	771.64	97.8093	470.897	133.708	39.5638	45.4368	54.3354	77.5601	74.6159	69.9558	196.708	108.837	158.45	90.6341	182.59	336.416	435.839	45.7141	39.9404	74.7665	NA	NA	NA	NA	NA	NA	NA	NA	NA	NA	NA	NA	NA	NA	3694.POPTR_0001s13940.1	1.2e-24	119.4	NA	Viridiplantae
TRINITY_DN11026_c0_g5_i1.p1_TRINITY_DN11026_c0_g5	1884.6	-2.09425	0.510397	-4.10318	4.07503e-05	0.00251369	7951.38	693.633	1081.53	549.009	5397.57	1279.17	4077.12	455.092	1900.1	1026.12	773.48	1627.89	2422.35	1043.45	2839.68	433.827	1476.69	772.202	674.019	2533.67	4217.97	657.267	568.563	778.722	AT4G01070.1	62.3	470	174	3	1	469	1	468	1.6e-174	98.7	AT4G01070.1 | UDP-Glycosyltransferase superfamily protein | Chr4:461858-463300 REVERSE LENGTH=480 | 201606	No	Yes	3694.POPTR_0014s09180.1	5.4e-196	689.1	OSI_36677	Viridiplantae
TRINITY_DN11028_c0_g1_i4.p1_TRINITY_DN11028_c0_g1	1476.96	-1.83623	0.442238	-4.15212	3.29407e-05	0.00216307	2025.11	549.735	853.227	333.575	872.005	545.18	1643.25	491.338	2316.57	566.446	2186.2	1567.76	2033.28	799.706	1914.87	496.237	3399.32	598.185	1037.11	3413.37	3698.25	957.965	1113.63	2034.8	AT4G02040.1	38.2	152	64	7	71	221	23	145	1.2e-11	61.1	AT4G02040.1 | hypothetical protein | Chr4:897563-898021 FORWARD LENGTH=152 | 201606	No	No	29760.VIT_11s0149g00060.t01	9.5e-35	152.5	NA	Viridiplantae
TRINITY_DN11029_c0_g2_i1.p2_TRINITY_DN11029_c0_g2	10.4243	1.78931	0.561652	3.18581	0.0014435	0.032579	3.97469	7.86941	12.6248	17.3737	0	3.40206	10.8752	24.9696	1.04115	13.6311	23.1724	26.1439	2.66485	8.10015	8.39039	6.8499	3.26701	11.7824	8.34698	20.0846	4.55899	10.1587	9.39773	11.5025	NA	NA	NA	NA	NA	NA	NA	NA	NA	NA	NA	NA	NA	NA	3847.GLYMA20G23910.1	3e-21	107.1	OSI_16973	Viridiplantae
TRINITY_DN11035_c0_g1_i3.p1_TRINITY_DN11035_c0_g1	504.255	-5.77513	0.754284	-7.65644	1.91163e-14	2.53717e-11	1402.07	57.3343	15.781	15.0572	3946.83	34.0206	11.9627	0.805472	200.943	18.932	0	0.871462	1689.52	23.5641	6.52586	0	321.8	19.9395	8.34698	6.02537	4231.65	61.968	27.0185	1.15025	AT5G15780.1	56.1	171	67	6	3	166	10	179	5.1e-40	46.6	AT5G15780.1 | Pollen Ole e 1 allergen and extensin family protein | Chr5:5144898-5146297 REVERSE LENGTH=401 | 201606	No	Yes	3847.GLYMA08G27760.1	1.2e-59	235.7	NA	Viridiplantae
TRINITY_DN11035_c0_g1_i5.p1_TRINITY_DN11035_c0_g1	137.683	1.3757	0.354973	3.87551	0.000106401	0.0050605	53.6584	214.723	238.819	218.909	50.8344	222.835	247.955	320.578	46.8519	87.8446	92.6898	68.8455	79.0574	109.72	147.298	111.121	78.4082	160.422	180.503	179.757	47.4135	128	146.84	71.3157	AT3G29060.1	53.9	823	298	6	1	774	1	791	4e-239	98.6	AT3G29060.1 | EXS (ERD1/XPR1/SYG1) family protein | Chr3:11044990-11048465 REVERSE LENGTH=800 | 201606	No	Yes	3694.POPTR_0017s12260.1	6.7e-284	981.9	NA	Viridiplantae
TRINITY_DN11069_c0_g1_i1.p1_TRINITY_DN11069_c0_g1	37.0716	-1.49075	0.430985	-3.45894	0.000542296	0.0163579	75.5192	21.3598	15.781	31.2727	59.9585	14.4588	48.9385	44.3009	44.7696	21.9611	18.3781	23.5295	31.09	7.36377	51.2746	21.3108	22.8691	28.0966	37.5614	56.2368	121.269	34.5396	17.6207	40.2589	NA	NA	NA	NA	NA	NA	NA	NA	NA	NA	NA	NA	NA	NA	29760.VIT_04s0023g03670.t01	2.8e-28	130.6	ERD7	Viridiplantae
TRINITY_DN11071_c0_g1_i2.p1_TRINITY_DN11071_c0_g1	133.312	1.27428	0.270441	4.71184	2.45487e-06	0.000316318	72.5382	96.6814	135.717	127.407	41.7103	177.758	109.84	161.9	103.074	189.32	205.356	149.02	44.4142	154.639	240.525	260.296	58.8062	130.513	153.376	159.672	39.2073	119.873	157.412	110.424	AT5G64660.1	52.4	429	189	7	2	424	1	420	6.8e-116	99.5	AT5G64660.1 | CYS%2C MET%2C PRO%2C and GLY protein 2 | Chr5:25842119-25843381 REVERSE LENGTH=420 | 201606	No	Yes	29760.VIT_04s0044g00870.t01	8.1e-135	485.7	NA	Viridiplantae
TRINITY_DN11082_c0_g1_i1.p3_TRINITY_DN11082_c0_g1	65.2742	-2.06624	0.482658	-4.28097	1.86082e-05	0.00140997	383.558	34.8503	30.51	41.6969	198.124	31.4691	90.2643	18.5259	67.6749	43.165	37.5553	22.658	69.2862	66.2739	41.0197	45.666	55.5392	25.3775	54.2554	33.1395	134.034	15.238	11.7472	14.9533	AT1G67090.2	42.2	135	30	5	1	92	1	130	1.1e-09	49.2	AT1G67090.2 | ribulose bisphosphate carboxylase small chain 1A | Chr1:25048590-25049249 REVERSE LENGTH=136 | 201606	No	Yes	3694.POPTR_0005s15660.1	2.6e-08	64.3	RBCS-1	Viridiplantae
TRINITY_DN11082_c0_g1_i4.p1_TRINITY_DN11082_c0_g1	45.2102	-1.51089	0.499524	-3.02466	0.00248914	0.0472698	167.931	51.7133	17.8852	17.3737	237.227	31.4691	47.851	37.8572	26.0288	17.4175	22.3734	9.58608	48.8557	30.9278	41.0197	8.3721	39.2041	36.2536	18.7807	12.0507	87.5325	45.7141	27.0185	4.60101	NA	NA	NA	NA	NA	NA	NA	NA	NA	NA	NA	NA	NA	NA	3694.POPTR_0006s08390.1	3e-41	173.7	OSI_38765	Viridiplantae
TRINITY_DN11094_c0_g1_i2.p1_TRINITY_DN11094_c0_g1	773.233	-2.02216	0.584903	-3.45725	0.000545722	0.0164251	1924.75	677.894	287.215	277.979	2520.86	223.686	1825.95	193.313	1105.7	383.184	280.467	271.025	727.505	326.215	2356.77	254.207	588.062	261.932	300.491	1196.04	1906.57	287.491	144.49	235.802	AT5G58070.1	82.9	123	21	0	3	125	4	126	1.2e-58	55.7	AT5G58070.1 | temperature-induced lipocalin | Chr5:23500512-23501156 REVERSE LENGTH=186 | 201606	No	Yes	3694.POPTR_0018s11910.1	8.4e-59	232.3	TIL	Viridiplantae
TRINITY_DN11094_c0_g1_i5.p1_TRINITY_DN11094_c0_g1	1253.26	-1.97455	0.574411	-3.43752	0.00058707	0.0172902	3002.88	1032.02	439.765	452.875	4101.94	500.953	2711.19	310.912	2127.08	606.582	552.943	429.631	1306.67	639.175	3722.54	397.294	958.867	447.732	376.657	1828.7	3093.73	486.601	197.352	354.278	NA	NA	NA	NA	NA	NA	NA	NA	NA	NA	NA	NA	NA	NA	NA	NA	NA	NA	NA
TRINITY_DN11103_c1_g1_i1.p1_TRINITY_DN11103_c1_g1	36.0842	-1.10839	0.350331	-3.16382	0.00155713	0.0342117	83.4686	32.6019	24.1976	18.532	31.2827	28.067	20.6629	24.1642	48.9342	15.1456	35.9572	31.3726	79.9456	27.246	8.39039	18.2664	63.7067	37.16	31.3012	29.1226	58.355	30.4761	66.9588	20.7046	AT5G13290.2	71.8	309	84	3	87	393	94	401	6.3e-124	77.9	AT5G13290.2 | Protein kinase superfamily protein | Chr5:4252924-4254215 REVERSE LENGTH=401 | 201606	No	Yes	3694.POPTR_0001s13080.1	5.7e-143	512.7	NA	Viridiplantae
TRINITY_DN11106_c0_g1_i3.p1_TRINITY_DN11106_c0_g1	112.15	1.78718	0.462102	3.8675	0.000109956	0.0051703	32.7912	120.29	84.1655	120.458	26.0689	229.639	45.6759	176.398	54.14	114.349	220.538	72.3314	31.09	173.785	55.9359	144.609	102.911	178.549	310.925	31.1311	26.4421	118.857	150.364	70.1655	AT4G38620.1	40.7	243	78	3	28	270	1	177	1.3e-41	61.8	AT4G38620.1 | myb domain protein 4 | Chr4:18053866-18054876 FORWARD LENGTH=282 | 201606	No	Yes	29760.VIT_09s0002g01400.t01	1.1e-66	259.2	NA	Viridiplantae
TRINITY_DN11114_c1_g1_i5.p1_TRINITY_DN11114_c1_g1	25.6698	-1.95033	0.58401	-3.33956	0.000839124	0.0220747	151.038	19.1114	0	2.3165	82.1171	26.366	2.17504	1.61094	45.8107	12.1165	13.5838	7.84316	49.744	11.0457	1.86453	4.5666	22.8691	18.1268	26.0843	6.02537	68.3848	22.3491	10.5724	10.3523	NA	NA	NA	NA	NA	NA	NA	NA	NA	NA	NA	NA	NA	NA	3694.POPTR_0014s16620.1	4.1e-22	109.8	NA	Viridiplantae
TRINITY_DN11115_c0_g2_i3.p1_TRINITY_DN11115_c0_g2	388.097	1.0139	0.154782	6.55054	5.73301e-11	3.57392e-08	143.089	384.477	591.262	449.4	211.158	478.84	374.108	501.003	192.613	375.611	386.74	474.075	286.028	474.227	419.52	486.343	217.256	410.572	402.742	384.619	232.508	468.316	560.34	409.49	AT1G25480.1	64.1	543	186	5	13	547	2	543	6.6e-183	94	AT1G25480.1 | aluminum activated malate transporter family protein | Chr1:8948467-8950876 FORWARD LENGTH=548 | 201606	No	Yes	3694.POPTR_0008s11740.1	7.1e-211	738.8	OSI_08806	Viridiplantae
TRINITY_DN11161_c0_g2_i1.p1_TRINITY_DN11161_c0_g2	37.9895	1.41674	0.394017	3.59564	0.0003236	0.0112737	7.94939	32.6019	65.2282	45.1717	13.0345	46.7783	30.4506	45.1064	5.20577	25.7475	44.7468	39.2158	24.872	52.2828	35.4261	49.4715	29.4031	61.6312	19.8241	40.1691	25.5303	61.968	86.929	23.0051	NA	NA	NA	NA	NA	NA	NA	NA	NA	NA	NA	NA	NA	NA	NA	NA	NA	NA	NA
TRINITY_DN11166_c0_g1_i2.p6_TRINITY_DN11166_c0_g1	1124.26	-5.98069	1.31962	-4.53213	5.83911e-06	0.000594664	2860.79	15.7388	24.1976	12.7407	7485.69	68.0412	5199.44	62.8268	28.1111	46.9514	16.78	100.218	58.6268	53.0192	3086.73	76.11	60.4397	9.06341	176.33	3102.06	4319.18	41.6506	25.8438	51.7614	AT5G52300.1	29.4	436	234	13	333	758	226	597	7.1e-18	54.3	AT5G52300.1 | CAP160 protein | Chr5:21237205-21239404 FORWARD LENGTH=619 | 201606	No	Yes	3694.POPTR_0012s13180.1	1.1e-33	150.6	NA	Viridiplantae
TRINITY_DN11167_c0_g2_i1.p1_TRINITY_DN11167_c0_g2	754.021	-1.2282	0.302182	-4.06445	4.81463e-05	0.00282586	2382.83	836.406	437.66	756.336	1127.48	660	978.77	781.308	1018.25	434.679	759.097	260.567	1252.48	461.708	664.706	703.257	720.376	401.509	535.25	491.067	1065.89	437.84	589.708	339.325	NA	NA	NA	NA	NA	NA	NA	NA	NA	NA	NA	NA	NA	NA	3694.POPTR_0012s08780.1	1.3e-10	71.6	NA	Viridiplantae
TRINITY_DN11175_c0_g7_i1.p1_TRINITY_DN11175_c0_g7	85.7618	-1.56797	0.333805	-4.69727	2.63659e-06	0.000331071	271.273	65.2037	62.072	82.2356	194.213	59.5361	131.59	26.5806	78.0865	45.4368	55.1344	51.4163	79.9456	58.1738	55.0037	36.5328	143.748	52.5678	88.6866	81.3424	200.595	45.7141	56.3864	36.8081	AT3G58570.1	70.2	456	126	4	122	576	121	567	1.7e-179	72.9	AT3G58570.1 | P-loop containing nucleoside triphosphate hydrolases superfamily protein | Chr3:21657099-21660352 FORWARD LENGTH=646 | 201606	No	Yes	29760.VIT_11s0016g05090.t01	6.6e-194	682.6	NA	Eukaryotes
TRINITY_DN11177_c0_g1_i1.p2_TRINITY_DN11177_c0_g1	99.6235	1.54018	0.357646	4.30643	1.65909e-05	0.00129992	25.8355	113.544	193.581	170.262	18.2482	55.2835	102.227	157.872	38.5227	53.0096	67.9192	135.077	38.1962	124.448	203.234	261.818	22.8691	57.0995	83.4698	131.554	22.7949	84.3171	42.2898	187.491	NA	NA	NA	NA	NA	NA	NA	NA	NA	NA	NA	NA	NA	NA	3847.GLYMA14G35543.1	1.6e-08	65.5	NA	Viridiplantae
TRINITY_DN11177_c0_g1_i2.p2_TRINITY_DN11177_c0_g1	21.3365	2.18366	0.524055	4.16685	3.08836e-05	0.00205944	1.98735	30.3535	31.562	38.2222	9.12412	8.50515	36.9757	33.0243	4.16461	17.4175	21.5743	54.0307	5.32971	12.5184	36.3584	41.0994	0	9.06341	11.4771	20.0846	0.911797	21.3333	11.7472	55.2122	NA	NA	NA	NA	NA	NA	NA	NA	NA	NA	NA	NA	NA	NA	NA	NA	NA	NA	NA
TRINITY_DN11178_c2_g2_i7.p1_TRINITY_DN11178_c2_g2	25.4827	1.2394	0.389559	3.18156	0.00146486	0.0329165	8.94306	34.8503	19.9893	25.4814	6.51723	24.6649	19.5754	53.1611	21.8642	24.9903	25.5696	34.8585	8.88285	31.6642	62.4618	47.1882	14.7015	26.2839	19.8241	28.1184	7.29438	17.2698	12.9219	34.5076	AT1G04520.1	49.3	288	125	4	31	306	29	307	2.3e-65	89.6	AT1G04520.1 | plasmodesmata-located protein 2 | Chr1:1231852-1233787 FORWARD LENGTH=307 | 201606	No	Yes	29760.VIT_07s0005g04220.t01	3.9e-86	323.6	NA	Viridiplantae
TRINITY_DN11187_c0_g1_i5.p1_TRINITY_DN11187_c0_g1	545.305	-1.1691	0.377558	-3.09649	0.00195828	0.0402835	937.034	250.697	199.893	86.8686	1771.38	937.268	359.97	71.687	738.177	359.708	132.642	76.6887	1471.89	658.321	391.552	180.381	1133.65	641.689	633.327	92.389	1208.13	379.935	341.842	32.2071	AT2G47240.1	67.8	659	212	0	72	730	1	659	6.6e-284	89.8	AT2G47240.1 | AMP-dependent synthetase and ligase family protein | Chr2:19393835-19397616 FORWARD LENGTH=660 | 201606	No	Yes	3847.GLYMA19G40610.1	3.89999999999999e-310	1068.9	NA	Viridiplantae
TRINITY_DN11194_c2_g6_i1.p1_TRINITY_DN11194_c2_g6	164.225	1.42021	0.365059	3.89036	0.000100097	0.00483949	54.6521	189.99	275.642	213.118	18.2482	107.165	138.115	191.702	88.498	104.505	216.543	237.909	69.2862	257.732	387.823	400.339	57.1727	104.229	158.593	87.3678	53.796	153.396	138.617	236.952	AT5G42200.1	50	136	64	2	1	132	28	163	1.1e-35	99.2	AT5G42200.1 | RING/U-box superfamily protein | Chr5:16860523-16861014 FORWARD LENGTH=163 | 201606	No	Yes	3694.POPTR_0002s01890.1	1.6e-44	184.1	NA	Viridiplantae
TRINITY_DN11202_c0_g1_i1.p3_TRINITY_DN11202_c0_g1	35.9774	-2.03596	0.39909	-5.10151	3.36961e-07	6.245e-05	158.988	31.4777	12.6248	6.94949	62.5654	22.1134	10.8752	3.22189	122.856	21.2039	16.78	4.35731	70.1745	21.3549	2.7968	3.8055	132.314	38.9726	30.2578	5.02114	61.0904	13.2063	4.69887	5.75127	AT3G47430.1	71.9	224	63	0	87	310	4	227	3.3e-92	65.3	AT3G47430.1 | peroxin 11B | Chr3:17480798-17481692 FORWARD LENGTH=227 | 201606	No	Yes	29760.VIT_16s0022g00470.t01	3.6e-101	373.6	NA	Viridiplantae
TRINITY_DN11221_c0_g1_i5.p1_TRINITY_DN11221_c0_g1	47.0448	-2.91728	0.482834	-6.04199	1.52229e-09	6.73475e-07	284.191	13.4904	9.46861	16.2155	220.282	24.6649	51.1135	13.693	54.14	21.2039	22.3734	20.9151	37.308	13.9912	16.7808	16.7442	44.1046	15.4078	10.4337	23.0972	146.799	15.238	29.3679	8.05177	AT4G25910.1	81.9	116	17	2	244	358	76	188	3.9e-48	32.1	AT4G25910.1 | NFU domain protein 3 | Chr4:13164128-13165094 FORWARD LENGTH=236 | 201606	No	Yes	4081.Solyc05g044630.2.1	1.2e-51	209.1	NA	Viridiplantae
TRINITY_DN11229_c0_g1_i1.p1_TRINITY_DN11229_c0_g1	52.0786	-3.59868	0.904871	-3.97701	6.97873e-05	0.00375828	240.469	6.74521	5.26034	0	275.027	8.50515	125.065	2.41642	31.2346	24.233	23.1724	31.3726	39.0845	14.7275	127.72	4.5666	24.5026	5.43804	9.39035	77.3255	153.182	3.04761	7.0483	10.3523	NA	NA	NA	NA	NA	NA	NA	NA	NA	NA	NA	NA	NA	NA	NA	NA	NA	NA	NA
TRINITY_DN1123_c0_g1_i1.p1_TRINITY_DN1123_c0_g1	4.50605	-2.30809	0.756806	-3.04978	0.00229011	0.0446984	14.9051	4.49681	0	2.3165	2.60689	3.40206	0	0	21.8642	1.51456	1.5981	0	12.436	1.47275	0	0	9.80103	1.81268	0	2.00846	19.1477	4.06348	4.69887	0	NA	NA	NA	NA	NA	NA	NA	NA	NA	NA	NA	NA	NA	NA	NA	NA	NA	NA	NA
TRINITY_DN11235_c0_g1_i4.p1_TRINITY_DN11235_c0_g1	123.149	-3.0356	0.623693	-4.86714	1.13223e-06	0.000168176	289.159	34.8503	10.5207	1.15825	228.103	40.8247	2.17504	1.61094	785.029	54.5242	21.5743	6.10024	146.567	24.3004	0.932266	0.7611	815.119	113.293	40.6915	0	274.451	41.6506	15.2713	6.90152	AT3G01500.2	64.3	286	94	5	49	329	54	336	5e-98	85.2	AT3G01500.2 | carbonic anhydrase 1 | Chr3:194853-197873 REVERSE LENGTH=347 | 201606	No	Yes	3847.GLYMA05G08590.1	2.9e-108	397.1	CA2	Viridiplantae
TRINITY_DN11236_c0_g1_i1.p3_TRINITY_DN11236_c0_g1	169.777	-3.95845	1.05856	-3.73947	0.000184408	0.00745312	306.051	35.9745	8.41655	1.15825	641.295	33.1701	734.077	23.3587	71.8396	6.05824	7.19145	13.9434	268.262	41.9735	653.518	19.0275	179.686	18.1268	14.6072	211.892	746.762	7.11108	4.69887	26.4558	AT3G25180.1	48.9	350	163	6	81	429	39	373	1.8e-85	74.9	AT3G25180.1 | cytochrome P450%2C family 82%2C subfamily G%2C polypeptide 1 | Chr3:9167443-9169270 REVERSE LENGTH=515 | 201606	No	Yes	3694.POPTR_0004s10630.1	6.9e-111	406.4	NA	Viridiplantae
TRINITY_DN11236_c0_g1_i5.p1_TRINITY_DN11236_c0_g1	20.116	-3.77781	1.11295	-3.3944	0.000687796	0.0193033	12.9178	0	4.20827	4.63299	70.3861	3.40206	128.328	6.44377	11.4527	3.02912	2.39715	0	46.1908	2.94551	90.4298	3.0444	22.8691	5.43804	0	8.03382	55.6196	1.01587	0	0	NA	NA	NA	NA	NA	NA	NA	NA	NA	NA	NA	NA	NA	NA	59689.fgenesh1_pm.C_scaffold_123000001	3.3e-17	94	NA	Viridiplantae
TRINITY_DN11242_c0_g1_i4.p1_TRINITY_DN11242_c0_g1	23.3204	-1.11218	0.327991	-3.39089	0.000696668	0.019433	27.8229	13.4904	10.5207	20.8485	59.9585	18.7113	26.1005	14.4985	34.358	13.6311	18.3781	17.4292	25.7603	16.2003	23.3066	20.5497	32.6701	16.3141	12.5205	21.0888	31.9129	19.3015	50.5128	13.803	NA	NA	NA	NA	NA	NA	NA	NA	NA	NA	NA	NA	NA	NA	NA	NA	NA	NA	NA
TRINITY_DN11250_c2_g3_i1.p1_TRINITY_DN11250_c2_g3	21.1656	2.1726	0.481202	4.51494	6.33346e-06	0.00062943	6.95572	17.9872	29.4579	15.0572	3.91034	25.5155	38.0633	7.24925	3.12346	9.84465	18.3781	32.2441	6.21799	17.6731	37.2906	12.9387	3.26701	28.0966	65.7325	38.1607	4.55899	30.4761	27.0185	28.7563	AT1G49000.1	54.2	83	34	3	56	137	73	152	7.4e-17	55	AT1G49000.1 | transmembrane protein | Chr1:18123559-18124029 REVERSE LENGTH=156 | 201606	No	Yes	29760.VIT_01s0011g02890.t01	5.7e-27	125.9	NA	Viridiplantae
TRINITY_DN11268_c0_g2_i2.p1_TRINITY_DN11268_c0_g2	420.955	-1.15631	0.257514	-4.49029	7.11272e-06	0.000686962	977.775	275.429	306.152	215.434	1100.11	274.716	358.882	269.833	408.132	406.66	315.625	304.14	526.753	387.334	573.343	442.199	457.381	285.497	298.404	358.509	748.586	262.094	226.72	323.221	AT2G16760.1	67	330	98	7	65	389	4	327	1.1e-117	82.9	AT2G16760.1 | Calcium-dependent phosphotriesterase superfamily protein | Chr2:7275739-7277122 FORWARD LENGTH=327 | 201606	No	Yes	3847.GLYMA02G01560.1	1.4e-141	508.1	NA	Viridiplantae
TRINITY_DN11269_c2_g14_i1.p1_TRINITY_DN11269_c2_g14	533.025	2.25281	0.381177	5.91013	3.41842e-09	1.39255e-06	65.5825	231.586	689.105	928.915	62.5654	249.201	539.411	570.274	118.691	509.65	1548.56	755.558	83.4988	536.819	1608.16	1679.75	50.6387	251.056	491.428	563.372	52.8842	292.57	387.656	525.666	NA	NA	NA	NA	NA	NA	NA	NA	NA	NA	NA	NA	NA	NA	29760.VIT_00s0895g00010.t01	2.6e-225	786.6	NA	Viridiplantae
TRINITY_DN11299_c1_g3_i1.p1_TRINITY_DN11299_c1_g3	23.614	3.11735	1.01139	3.08225	0.00205439	0.0416284	0	14.6146	19.9893	24.3232	2.60689	4.25258	58.7262	33.0243	0	7.57281	16.78	60.1309	1.77657	3.68189	145.433	67.7379	0	0	5.21686	45.1902	0	8.12695	18.7955	28.7563	NA	NA	NA	NA	NA	NA	NA	NA	NA	NA	NA	NA	NA	NA	NA	NA	NA	NA	NA
TRINITY_DN11309_c2_g1_i1.p1_TRINITY_DN11309_c2_g1	1825.75	1.24586	0.358169	3.47842	0.000504374	0.0155679	734.325	1579.5	1356.12	1429.28	542.233	1333.61	2293.58	1345.14	835.005	1756.89	2425.12	1235.73	802.121	2798.97	5097.63	4253.79	1305.17	2410.87	2571.91	3178.38	540.696	1402.92	1428.45	1160.61	NA	NA	NA	NA	NA	NA	NA	NA	NA	NA	NA	NA	NA	NA	3847.GLYMA11G12690.1	5.1e-12	75.9	NA	Viridiplantae
TRINITY_DN11310_c1_g1_i2.p1_TRINITY_DN11310_c1_g1	276.278	1.57705	0.337266	4.67597	2.92573e-06	0.000359331	141.102	241.703	235.663	207.326	93.8481	474.587	295.806	157.067	78.0865	265.805	149.422	200.436	134.131	380.707	728.1	557.125	122.513	263.745	415.262	394.662	85.7089	328.126	384.132	295.615	AT4G37790.1	45.2	199	84	7	1	196	1	177	1e-27	94.2	AT4G37790.1 | Homeobox-leucine zipper protein family | Chr4:17768241-17769272 FORWARD LENGTH=278 | 201606	No	Yes	3694.POPTR_0002s11410.1	1.8e-34	151.4	NA	Eukaryotes
TRINITY_DN11311_c0_g2_i1.p1_TRINITY_DN11311_c0_g2	528.919	-1.36469	0.363439	-3.75494	0.000173383	0.00713368	1474.61	441.811	178.852	173.737	843.329	421.856	200.104	204.59	1507.59	460.427	363.568	107.19	928.258	328.424	73.649	99.7041	1654.74	676.13	683.409	175.74	768.645	458.157	232.594	236.952	AT1G32470.1	86.1	166	22	1	1	165	1	166	2.4e-77	99.4	AT1G32470.1 | Single hybrid motif superfamily protein | Chr1:11739479-11740246 REVERSE LENGTH=166 | 201606	No	Yes	29760.VIT_02s0012g01120.t01	1.4e-79	300.8	NA	Viridiplantae
TRINITY_DN11313_c1_g1_i2.p1_TRINITY_DN11313_c1_g1	37.9362	1.51791	0.357467	4.2463	2.17331e-05	0.00159108	12.9178	37.0987	61.02	49.8046	6.51723	34.0206	48.9385	69.2706	9.37038	28.0194	59.1297	56.645	18.654	29.4551	104.414	37.2939	21.2356	38.9726	29.2144	28.1184	9.11797	53.8411	32.8921	34.5076	AT3G49750.1	78.8	273	56	1	64	334	2	274	4.8e-56	80.9	AT3G49750.1 | receptor like protein 44 | Chr3:18450604-18451428 REVERSE LENGTH=274 | 201606	No	Yes	3694.POPTR_0007s14680.1	1.2e-64	252.3	NA	Viridiplantae
TRINITY_DN11320_c0_g1_i2.p3_TRINITY_DN11320_c0_g1	115.438	5.64568	0.618458	9.12864	6.93673e-20	2.59459e-16	2.98102	60.7069	117.832	213.118	0	114.82	276.231	83.7691	4.16461	116.621	166.202	75.8172	0.888285	296.76	341.209	252.685	4.90052	99.6975	226.412	97.4101	2.73539	76.1902	118.646	20.7046	NA	NA	NA	NA	NA	NA	NA	NA	NA	NA	NA	NA	NA	NA	NA	NA	NA	NA	NA
TRINITY_DN11320_c0_g1_i3.p2_TRINITY_DN11320_c0_g1	387.232	5.00931	0.535172	9.36019	7.95931e-21	3.63864e-17	3.97469	204.605	476.587	704.215	3.91034	541.778	669.914	368.906	48.9342	419.533	645.632	274.511	0.888285	673.785	867.939	576.914	24.5026	459.515	885.823	259.091	3.64719	429.713	518.05	231.201	NA	NA	NA	NA	NA	NA	NA	NA	NA	NA	NA	NA	NA	NA	NA	NA	NA	NA	NA
TRINITY_DN11331_c0_g1_i1.p2_TRINITY_DN11331_c0_g1	93.1382	-4.33322	0.978071	-4.43037	9.40718e-06	0.000850657	629.989	11.242	4.20827	9.26598	791.191	23.8144	281.668	5.6383	17.6996	12.8738	3.1962	16.5578	28.4251	10.3093	118.398	10.6554	3.26701	10.8761	8.34698	58.2452	148.623	11.1746	4.69887	14.9533	NA	NA	NA	NA	NA	NA	NA	NA	NA	NA	NA	NA	NA	NA	NA	NA	NA	NA	NA
TRINITY_DN11331_c0_g1_i3.p1_TRINITY_DN11331_c0_g1	107.979	-4.09198	0.951505	-4.30053	1.70387e-05	0.00132522	752.211	10.1178	18.9372	12.7407	696.04	26.366	344.744	12.8875	17.6996	20.4466	7.19145	20.9151	28.4251	14.7275	187.385	10.6554	14.7015	17.2205	3.13012	82.3467	268.068	15.238	4.69887	4.60101	AT1G48910.1	53.7	201	92	1	9	209	4	203	1.8e-60	64	AT1G48910.1 | Flavin-containing monooxygenase family protein | Chr1:18091681-18093774 FORWARD LENGTH=383 | 201606	No	Yes	3694.POPTR_0020s00240.1	1.4e-80	305.1	NA	Viridiplantae
TRINITY_DN11333_c0_g1_i1.p2_TRINITY_DN11333_c0_g1	305.311	-2.77388	0.602719	-4.60227	4.17902e-06	0.000465967	283.197	206.853	175.695	33.5892	159.02	110.567	32.6257	53.9666	1403.47	99.961	81.5031	81.9174	2449	95.729	55.9359	15.9831	1045.44	224.772	31.3012	191.807	238.891	78.2219	41.1151	136.88	NA	NA	NA	NA	NA	NA	NA	NA	NA	NA	NA	NA	NA	NA	NA	NA	NA	NA	NA
TRINITY_DN11345_c1_g1_i3.p1_TRINITY_DN11345_c1_g1	150.008	2.02457	0.488859	4.14143	3.45149e-05	0.00224341	60.6141	92.1846	79.9572	62.5454	32.5861	117.371	164.216	95.0457	33.3169	86.33	292.452	302.397	107.482	430.781	209.76	318.901	17.9686	153.172	235.802	203.858	20.9713	236.698	148.014	97.7715	AT1G68570.1	71.4	301	82	2	131	427	295	595	1.1e-121	69.6	AT1G68570.1 | Major facilitator superfamily protein | Chr1:25746811-25750110 FORWARD LENGTH=596 | 201606	No	Yes	3847.GLYMA01G20700.1	5.7e-128	463	NA	Viridiplantae
TRINITY_DN11350_c0_g3_i3.p1_TRINITY_DN11350_c0_g3	242.556	-1.16193	0.340422	-3.4132	0.000642059	0.0183876	624.027	229.337	94.6861	111.192	366.268	130.979	204.454	121.626	374.815	212.039	276.471	295.426	424.6	212.077	247.983	186.47	156.816	134.138	95.9903	84.3551	600.874	221.459	222.021	193.243	AT5G44210.1	70.3	91	19	1	55	137	1	91	5.3e-29	40.1	AT5G44210.1 | erf domain protein 9 | Chr5:17806742-17807344 FORWARD LENGTH=200 | 201606	No	Yes	29760.VIT_10s0003g00130.t01	3.3e-33	147.1	NA	Viridiplantae
TRINITY_DN11356_c0_g2_i4.p2_TRINITY_DN11356_c0_g2	19.3197	1.61732	0.518877	3.11696	0.00182725	0.0384801	0	16.863	10.5207	15.0572	9.12412	13.6082	17.4004	34.6353	2.08231	34.8349	18.3781	23.5295	13.3243	25.0368	36.3584	43.3827	8.16753	10.8761	13.5638	57.241	4.55899	11.1746	11.7472	32.2071	AT2G41705.1	49.7	193	36	1	1	132	144	336	1.7e-44	100	AT2G41705.1 | camphor resistance CrcB family protein | Chr2:17398083-17399910 FORWARD LENGTH=461 | 201606	No	Yes	29760.VIT_18s0001g03520.t01	1.7e-46	190.7	NA	Viridiplantae
TRINITY_DN11361_c0_g1_i2.p1_TRINITY_DN11361_c0_g1	2966.28	1.12524	0.289592	3.88561	0.000102072	0.00490612	768.11	2483.36	3496.02	3013.76	937.177	2994.66	4134.76	5256.51	2470.66	2627.76	4280.51	5193.91	570.279	1311.49	4266.05	3249.9	1280.67	2546.82	4245.48	3345.08	1070.45	3516.94	2562.06	5568.38	NA	NA	NA	NA	NA	NA	NA	NA	NA	NA	NA	NA	NA	NA	NA	NA	NA	NA	NA
TRINITY_DN11369_c0_g1_i4.p1_TRINITY_DN11369_c0_g1	18.6871	-2.64375	0.833531	-3.17174	0.00151527	0.0336089	26.8292	0	0	6.94949	54.7447	5.10309	105.49	13.693	14.5761	2.27184	9.5886	10.4575	23.0954	11.0457	36.3584	23.5941	14.7015	0	6.26023	22.093	33.7365	8.12695	10.5724	9.20203	NA	NA	NA	NA	NA	NA	NA	NA	NA	NA	NA	NA	NA	NA	NA	NA	NA	NA	NA
TRINITY_DN1140_c0_g1_i1.p4_TRINITY_DN1140_c0_g1	13.3895	2.37348	0.749017	3.16879	0.00153072	0.0338421	0	22.484	16.8331	37.0639	0	11.0567	16.3128	13.693	1.04115	12.1165	26.3686	12.2005	5.32971	0.736377	7.45813	5.3277	11.4345	19.9395	20.8674	14.0592	0	19.3015	27.0185	20.7046	AT2G36780.1	32.7	364	210	11	42	380	76	429	9e-43	89.2	AT2G36780.1 | UDP-Glycosyltransferase superfamily protein | Chr2:15417618-15419108 REVERSE LENGTH=496 | 201606	No	Yes	29760.VIT_08s0007g08910.t01	2.8e-147	526.9	NA	Viridiplantae
TRINITY_DN11402_c0_g1_i4.p1_TRINITY_DN11402_c0_g1	436.334	1.37236	0.322973	4.24915	2.14588e-05	0.0015738	140.108	342.882	720.667	545.535	282.848	582.603	954.844	606.52	104.115	354.407	438.678	467.975	57.7385	351.988	974.218	552.559	124.146	298.186	347.443	820.454	200.595	421.586	429.946	351.978	AT3G28180.1	75.6	685	131	8	1	662	1	672	2.8e-297	99.7	AT3G28180.1 | Cellulose-synthase-like C4 | Chr3:10506110-10509067 FORWARD LENGTH=673 | 201606	No	Yes	3847.GLYMA13G04480.1	7.79999999999999e-310	1067.8	NA	Viridiplantae
TRINITY_DN11416_c0_g1_i4.p1_TRINITY_DN11416_c0_g1	135.396	1.21202	0.227419	5.32946	9.85046e-08	2.3427e-05	34.7786	115.793	179.904	97.2928	65.1723	131.83	117.452	191.702	78.0865	140.097	176.59	157.735	75.5042	167.894	247.05	179.62	39.2041	115.105	146.072	185.782	61.0904	153.396	171.509	220.849	AT3G02570.1	48.4	492	158	4	17	506	18	415	6.1e-127	95.9	AT3G02570.1 | Mannose-6-phosphate isomerase%2C type I | Chr3:543463-545478 REVERSE LENGTH=432 | 201606	No	Yes	29760.VIT_14s0006g02820.t01	1.4e-133	481.9	NA	Viridiplantae
TRINITY_DN11426_c0_g1_i1.p2_TRINITY_DN11426_c0_g1	20.7227	-1.9921	0.543312	-3.66659	0.000245808	0.00932121	68.5635	17.9872	0	3.47474	46.924	12.7577	9.7877	1.61094	30.1934	6.05824	16.78	4.35731	110.147	16.9367	10.2549	0.7611	50.6387	10.8761	1.04337	8.03382	37.3837	22.3491	3.52415	6.90152	AT1G32910.1	61.8	398	133	8	6	396	11	396	1.1e-136	98.5	AT1G32910.1 | HXXXD-type acyl-transferase family protein | Chr1:11925426-11926908 FORWARD LENGTH=464 | 201606	No	Yes	29760.VIT_09s0096g00550.t01	1.6e-164	584.3	NA	Viridiplantae
TRINITY_DN11428_c0_g1_i7.p1_TRINITY_DN11428_c0_g1	118.329	1.21025	0.293139	4.12859	3.64997e-05	0.00233377	82.4749	197.86	103.103	231.65	102.972	101.211	105.49	186.064	61.428	222.641	124.652	148.149	42.6377	160.53	110.007	176.575	42.4711	116.012	84.5132	95.4016	41.0309	62.9839	92.8026	147.232	AT1G07920.1	76.4	436	89	3	1	433	25	449	1.1e-191	91.7	AT1G07920.1 | GTP binding Elongation factor Tu family protein | Chr1:2455559-2457001 FORWARD LENGTH=449 | 201606	No	Yes	861557.XP_003297885.1	4.5e-243	845.5	TEF1	Fungi
TRINITY_DN11430_c0_g3_i1.p1_TRINITY_DN11430_c0_g3	30.727	4.14453	0.967943	4.2818	1.85391e-05	0.00140993	0.993674	4.49681	62.072	68.3366	0	3.40206	43.5009	21.7477	0	9.08737	29.5648	81.046	0.888285	2.94551	45.681	50.2326	0	9.96975	34.4313	165.698	0	12.1904	14.0966	77.067	AT2G46140.1	53.7	149	69	0	1	149	16	164	2.8e-39	86.1	AT2G46140.1 | Late embryogenesis abundant protein | Chr2:18959163-18960362 FORWARD LENGTH=166 | 201606	No	Yes	3847.GLYMA18G47361.1	6.8e-48	195.7	NA	Viridiplantae
TRINITY_DN11443_c0_g1_i1.p3_TRINITY_DN11443_c0_g1	352.091	2.24597	0.627669	3.57827	0.00034587	0.0117911	31.7976	458.674	1487.62	1899.53	80.8136	165	627.5	430.122	41.6461	221.126	134.24	494.119	21.3188	61.1193	633.008	253.446	19.6021	118.731	101.207	561.363	45.5899	117.841	368.861	75.9167	NA	NA	NA	NA	NA	NA	NA	NA	NA	NA	NA	NA	NA	NA	4081.Solyc12g098780.1.1	9e-48	197.6	NA	Viridiplantae
TRINITY_DN11446_c0_g1_i4.p1_TRINITY_DN11446_c0_g1	757.305	2.10721	0.386981	5.44527	5.17283e-08	1.42839e-05	326.919	2562.06	1402.41	985.669	211.158	643.84	489.385	525.168	407.091	1856.85	613.67	762.529	215.853	1041.24	309.512	425.455	361.005	789.423	472.648	594.503	310.011	999.615	338.318	1530.99	NA	NA	NA	NA	NA	NA	NA	NA	NA	NA	NA	NA	NA	NA	NA	NA	NA	NA	NA
TRINITY_DN11453_c0_g1_i1.p1_TRINITY_DN11453_c0_g1	978.904	-1.70536	0.423488	-4.02695	5.65057e-05	0.0031804	3527.54	761.085	950.018	755.177	2713.77	526.469	1667.17	285.137	714.231	425.592	489.818	723.314	786.132	628.866	999.389	401.861	655.036	313.594	370.397	678.858	2861.22	797.457	697.781	763.768	NA	NA	NA	NA	NA	NA	NA	NA	NA	NA	NA	NA	NA	NA	3847.GLYMA08G44200.2	9.9e-44	183	NA	Eukaryotes
TRINITY_DN11460_c0_g1_i8.p1_TRINITY_DN11460_c0_g1	67.1353	-1.27874	0.333543	-3.83382	0.000126169	0.00564249	203.703	76.4457	52.6034	55.5959	140.772	29.768	43.5009	32.2189	119.733	59.0679	63.1249	30.5012	135.908	67.7467	61.5295	34.2495	96.3768	58.9121	67.8192	46.1945	65.6494	22.3491	15.2713	32.2071	AT5G20140.1	73.9	322	83	1	71	391	57	378	4.2e-144	81.9	AT5G20140.1 | SOUL heme-binding family protein | Chr5:6799047-6800892 REVERSE LENGTH=378 | 201606	No	Yes	3847.GLYMA06G24470.1	1.4e-160	571.2	NA	Viridiplantae
TRINITY_DN11473_c0_g1_i3.p1_TRINITY_DN11473_c0_g1	98.8227	-1.47634	0.329338	-4.48275	7.36867e-06	0.000705062	317.976	111.296	42.0827	78.7608	181.179	55.2835	106.577	84.5745	129.103	46.1941	31.1629	47.059	155.45	56.701	89.4975	54.0381	176.419	89.7277	121.031	76.3213	174.153	49.7776	36.4162	60.9634	NA	NA	NA	NA	NA	NA	NA	NA	NA	NA	NA	NA	NA	NA	NA	NA	NA	NA	NA
TRINITY_DN11485_c2_g1_i3.p1_TRINITY_DN11485_c2_g1	15.6858	2.42011	0.456294	5.30383	1.134e-07	2.62119e-05	2.98102	16.863	17.8852	19.6902	1.30345	11.9072	13.0503	23.3587	1.04115	20.4466	15.1819	19.1722	4.44142	17.6731	11.1872	44.9049	4.90052	15.4078	11.4771	28.1184	3.64719	15.238	10.5724	46.0101	AT5G61890.1	51.9	185	56	3	9	182	26	188	5.1e-38	78.7	AT5G61890.1 | Integrase-type DNA-binding superfamily protein | Chr5:24852639-24853744 REVERSE LENGTH=248 | 201606	No	Yes	3694.POPTR_0012s11030.1	2.5e-39	167.5	NA	Viridiplantae
TRINITY_DN11489_c0_g1_i2.p1_TRINITY_DN11489_c0_g1	27.5819	1.41484	0.375318	3.76972	0.000163433	0.00683361	3.97469	34.8503	41.0307	31.2727	13.0345	30.6185	9.7877	35.4408	9.37038	28.0194	39.1534	37.4729	19.5423	36.0825	13.0517	35.7717	19.6021	34.4409	51.1252	26.1099	10.0298	34.5396	44.6392	23.0051	NA	NA	NA	NA	NA	NA	NA	NA	NA	NA	NA	NA	NA	NA	3694.POPTR_0019s09420.1	4.4e-12	78.2	NA	Viridiplantae
TRINITY_DN11490_c0_g1_i3.p5_TRINITY_DN11490_c0_g1	1378.12	-4.10186	1.26185	-3.25068	0.00115128	0.0277169	5547.68	357.496	58.9158	45.1717	5162.95	100.361	5328.86	43.4955	65.5926	86.33	32.761	27.0153	109.259	251.105	5133.99	55.5603	213.989	82.477	88.6866	2323.78	7668.21	215.364	50.5128	25.3056	NA	NA	NA	NA	NA	NA	NA	NA	NA	NA	NA	NA	NA	NA	NA	NA	NA	NA	NA
TRINITY_DN11502_c0_g1_i12.p1_TRINITY_DN11502_c0_g1	111.168	2.41808	0.743114	3.25398	0.00113799	0.0274291	6.95572	68.5763	120.988	97.2928	7.82067	197.32	108.752	106.322	2.08231	47.7087	42.3496	20.9151	9.77113	179.676	104.414	161.353	142.115	299.999	403.785	32.1353	9.11797	142.222	320.698	35.6579	NA	NA	NA	NA	NA	NA	NA	NA	NA	NA	NA	NA	NA	NA	NA	NA	NA	NA	NA
TRINITY_DN11505_c0_g1_i4.p1_TRINITY_DN11505_c0_g1	347.009	-1.44359	0.364816	-3.95705	7.58818e-05	0.00397211	762.148	363.117	479.743	393.804	349.323	191.366	167.478	227.143	1171.3	177.204	274.873	183.879	445.031	176.731	96.0234	95.8986	472.083	208.458	321.359	275.158	744.938	335.237	198.527	217.398	AT3G21510.1	66.7	132	44	0	19	150	5	136	7.2e-44	51.6	AT3G21510.1 | histidine-containing phosphotransmitter 1 | Chr3:7578432-7579537 REVERSE LENGTH=154 | 201606	No	Yes	29760.VIT_14s0030g00410.t01	2.2e-50	204.5	NA	Viridiplantae
TRINITY_DN11509_c0_g1_i4.p1_TRINITY_DN11509_c0_g1	270.985	-1.10378	0.238577	-4.62652	3.71856e-06	0.000422642	554.47	230.461	352.443	158.68	391.034	168.402	190.316	196.535	342.539	164.33	198.164	267.539	361.532	184.094	170.605	190.275	555.392	225.679	249.366	225.951	320.953	202.158	165.635	437.096	AT3G44750.1	61.7	94	35	1	23	115	1	94	1.4e-27	31.2	AT3G44750.1 | histone deacetylase 3 | Chr3:16298045-16299585 FORWARD LENGTH=245 | 201606	No	Yes	29760.VIT_08s0007g03940.t01	1.1e-29	136	NA	Viridiplantae
TRINITY_DN11514_c0_g1_i2.p1_TRINITY_DN11514_c0_g1	47.28	1.48585	0.466637	3.18417	0.00145168	0.0327277	24.8418	96.6814	43.1348	37.0639	20.8551	123.325	16.3128	31.4134	44.7696	21.2039	13.5838	17.4292	44.4142	157.585	9.32266	54.0381	42.4711	116.918	62.6023	29.1226	23.7067	46.73	39.9404	17.2538	NA	NA	NA	NA	NA	NA	NA	NA	NA	NA	NA	NA	NA	NA	NA	NA	NA	NA	NA
TRINITY_DN11523_c0_g1_i2.p3_TRINITY_DN11523_c0_g1	146.414	1.32633	0.154505	8.58435	9.13503e-18	2.50568e-14	43.7216	163.009	176.747	135.515	69.0826	203.273	209.892	157.067	98.9095	151.456	190.973	135.948	68.3979	209.867	195.776	164.398	70.2407	154.078	171.113	180.761	74.7674	182.856	171.509	134.58	AT3G02570.1	58	421	165	4	17	435	18	428	1.7e-141	95.2	AT3G02570.1 | Mannose-6-phosphate isomerase%2C type I | Chr3:543463-545478 REVERSE LENGTH=432 | 201606	No	Yes	3847.GLYMA18G53370.1	5.1e-148	529.6	NA	Viridiplantae
TRINITY_DN11529_c2_g2_i1.p1_TRINITY_DN11529_c2_g2	137.476	1.18341	0.188373	6.28225	3.33707e-10	1.73798e-07	48.69	168.63	203.049	186.478	62.5654	136.933	133.765	165.927	62.4692	158.272	147.824	121.133	93.2699	197.349	148.23	156.787	58.8062	137.764	139.812	152.643	97.5623	170.666	219.672	131.129	AT1G21980.1	81.7	497	87	3	282	777	258	751	6e-243	63.7	AT1G21980.1 | phosphatidylinositol-4-phosphate 5-kinase 1 | Chr1:7735053-7738309 FORWARD LENGTH=752 | 201606	No	Yes	29760.VIT_18s0001g03820.t01	5.3e-265	919.1	NA	Viridiplantae
TRINITY_DN11532_c2_g4_i3.p1_TRINITY_DN11532_c2_g4	445.451	1.42112	0.392515	3.62056	0.000293966	0.0105265	89.4306	309.156	463.962	435.501	145.986	267.062	262.093	351.991	201.984	658.077	464.248	468.847	190.981	340.206	1635.19	959.747	102.911	370.693	722.014	893.763	110.327	309.84	245.516	691.302	AT5G64210.1	77.6	237	51	1	87	321	98	334	6.7e-109	67.1	AT5G64210.1 | alternative oxidase 2 | Chr5:25683965-25685664 REVERSE LENGTH=353 | 201606	No	Yes	3847.GLYMA08G07690.1	6.7e-111	406	AOX3	Viridiplantae
TRINITY_DN11538_c0_g2_i2.p1_TRINITY_DN11538_c0_g2	41.6862	-1.21643	0.361489	-3.36507	0.000765255	0.0207415	86.4496	25.8566	22.0934	15.0572	35.193	16.1598	34.8007	44.3009	61.428	28.0194	29.5648	48.8019	52.4088	10.3093	26.1034	41.0994	68.6072	43.5043	41.7349	61.2579	57.4432	32.5078	21.1449	96.6213	AT3G09740.1	66.3	267	89	1	1	267	1	266	4.3e-92	99.6	AT3G09740.1 | syntaxin of plants 71 | Chr3:2989615-2991354 FORWARD LENGTH=266 | 201606	No	Yes	29760.VIT_08s0040g02130.t01	7.7e-99	365.5	SYP71	Viridiplantae
TRINITY_DN11548_c0_g1_i1.p1_TRINITY_DN11548_c0_g1	735.044	-2.40252	0.592905	-4.05212	5.07566e-05	0.00294962	1879.04	385.601	825.874	308.094	1246.09	93.5567	1020.1	128.07	774.618	212.039	508.995	651.854	573.832	329.897	1230.59	113.404	1051.98	259.213	292.144	1841.75	2118.1	165.587	89.2784	1541.34	NA	NA	NA	NA	NA	NA	NA	NA	NA	NA	NA	NA	NA	NA	NA	NA	NA	NA	NA
TRINITY_DN11552_c0_g1_i1.p4_TRINITY_DN11552_c0_g1	6668.96	1.37418	0.341304	4.02626	5.66713e-05	0.00318536	1446.79	6210.09	10389.2	7726.67	997.136	7339.95	6169.51	7994.31	3477.45	6380.09	10234.2	10796.5	1904.48	5311.49	4835.66	6510.45	6826.42	10488.2	10966.9	7361.99	1802.62	6911.97	8018.61	9954.29	AT5G53730.1	62.8	188	68	1	30	215	1	188	1.5e-63	86.5	AT5G53730.1 | Late embryogenesis abundant (LEA) hydroxyproline-rich glycoprotein family | Chr5:21808072-21808713 REVERSE LENGTH=213 | 201606	No	Yes	3694.POPTR_0015s00450.1	1.3e-75	288.1	NA	Viridiplantae
TRINITY_DN11562_c0_g1_i2.p1_TRINITY_DN11562_c0_g1	49.5489	-3.08671	0.790496	-3.90477	9.43159e-05	0.00464626	204.697	14.6146	1.05207	1.15825	148.593	17.8608	14.1378	13.693	244.671	38.6213	32.761	39.2158	158.115	10.3093	0	0.7611	119.246	22.6585	30.2578	12.0507	53.796	5.07935	3.52415	2.30051	NA	NA	NA	NA	NA	NA	NA	NA	NA	NA	NA	NA	NA	NA	29760.VIT_14s0081g00200.t01	3.3e-58	230.7	NA	Viridiplantae
TRINITY_DN11562_c1_g1_i1.p1_TRINITY_DN11562_c1_g1	206.658	-1.08023	0.351486	-3.07331	0.00211697	0.0423641	486.9	125.911	272.486	130.882	434.047	165.85	182.704	99.8785	231.136	162.815	111.068	269.282	166.109	199.558	75.5135	88.2876	506.387	218.428	198.241	103.435	275.363	118.857	92.8026	243.854	NA	NA	NA	NA	NA	NA	NA	NA	NA	NA	NA	NA	NA	NA	NA	NA	NA	NA	NA
TRINITY_DN11564_c1_g1_i3.p1_TRINITY_DN11564_c1_g1	9.57965	-1.43847	0.471748	-3.04924	0.00229424	0.0447366	19.8735	7.86941	5.26034	5.79124	16.9448	4.25258	7.61265	5.6383	13.535	1.51456	10.3876	10.4575	15.9891	5.89102	7.45813	3.8055	14.7015	10.8761	26.0843	9.03805	13.677	5.07935	5.87358	2.30051	AT5G02560.1	72.3	83	22	1	1	82	1	83	2.9e-26	75.2	AT5G02560.1 | histone H2A 12 | Chr5:575437-576456 FORWARD LENGTH=153 | 201606	No	Yes	3847.GLYMA13G40900.1	2.2e-28	130.2	NA	Viridiplantae
TRINITY_DN11565_c0_g6_i1.p1_TRINITY_DN11565_c0_g6	168.925	1.48609	0.406775	3.65334	0.000258847	0.009638	45.709	101.178	235.663	374.114	63.8688	120.773	382.808	74.9089	35.3992	234	174.992	338.999	36.4197	134.021	399.942	278.563	50.6387	182.174	139.812	266.12	86.6207	119.873	77.5313	100.072	AT5G02070.1	53.9	618	261	10	48	643	42	657	1.5e-186	92.5	AT5G02070.1 | Protein kinase family protein | Chr5:405895-408220 REVERSE LENGTH=657 | 201606	No	Yes	29760.VIT_13s0019g02300.t01	1.7e-264	917.1	NA	Viridiplantae
TRINITY_DN11570_c0_g1_i3.p3_TRINITY_DN11570_c0_g1	629.788	2.03548	0.511448	3.97984	6.8963e-05	0.00372854	50.6774	224.84	640.71	1240.48	84.724	614.923	1258.26	798.223	71.8396	346.835	983.63	405.23	95.0465	251.841	314.174	375.984	325.067	798.486	1332.39	653.752	322.776	1653.83	1242.85	1028.33	AT2G22420.1	73.7	194	51	0	22	215	133	326	6.4e-83	70.5	AT2G22420.1 | Peroxidase superfamily protein | Chr2:9513341-9514484 FORWARD LENGTH=329 | 201606	No	Yes	3847.GLYMA09G00480.1	6.1e-83	312.8	NA	Viridiplantae
TRINITY_DN11572_c1_g2_i12.p2_TRINITY_DN11572_c1_g2	106.188	2.1443	0.601703	3.56372	0.00036564	0.0122507	12.9178	157.388	280.902	391.488	3.91034	56.9845	64.1638	163.511	18.7408	74.2135	109.47	223.966	10.6594	78.7924	15.8485	140.804	76.7747	136.857	100.164	77.3255	4.55899	47.7459	108.074	193.243	NA	NA	NA	NA	NA	NA	NA	NA	NA	NA	NA	NA	NA	NA	3847.GLYMA04G05620.5	1.7e-88	331.3	NA	Viridiplantae
TRINITY_DN11575_c0_g1_i10.p1_TRINITY_DN11575_c0_g1	38.5856	-2.64627	0.78859	-3.3557	0.000791646	0.0211366	147.064	4.49681	0	2.3165	83.4205	17.8608	139.203	12.0821	11.4527	14.3883	19.1772	10.4575	30.2017	5.89102	93.2266	9.8943	47.3716	12.6888	20.8674	54.2283	141.329	18.2856	11.7472	18.4041	AT5G42900.1	32.8	116	67	4	14	124	97	206	3.6e-08	76	AT5G42900.1 | cold regulated protein 27 | Chr5:17198366-17199712 REVERSE LENGTH=246 | 201606	No	Yes	3694.POPTR_0014s02900.1	6e-21	105.9	NA	Viridiplantae
TRINITY_DN11591_c0_g1_i5.p1_TRINITY_DN11591_c0_g1	2953.82	-2.01308	0.584554	-3.44379	0.000573627	0.0169672	9433.94	852.145	567.065	881.426	8082.67	1082.71	6394.63	799.833	1760.59	1625.88	1399.94	1210.46	1829.87	1271.72	10272.6	1446.09	2407.79	1458.3	1588.01	5241.06	7118.4	1298.28	1138.3	1729.98	NA	NA	NA	NA	NA	NA	NA	NA	NA	NA	NA	NA	NA	NA	NA	NA	NA	NA	NA
TRINITY_DN11598_c0_g2_i2.p4_TRINITY_DN11598_c0_g2	261.703	-2.21217	0.59088	-3.74386	0.000181214	0.00738092	855.553	52.8375	29.4579	114.667	900.681	184.562	713.414	137.736	173.873	105.262	122.255	144.663	162.556	103.829	524.866	163.637	173.152	107.855	108.511	434.831	661.965	77.2061	98.6762	128.828	AT5G14720.1	52.2	671	233	11	1	592	1	662	7.8e-177	95	AT5G14720.1 | Protein kinase superfamily protein | Chr5:4748212-4752642 REVERSE LENGTH=674 | 201606	No	Yes	29760.VIT_14s0066g01170.t01	9.3e-188	662.1	NA	Viridiplantae
TRINITY_DN11603_c0_g1_i2.p2_TRINITY_DN11603_c0_g1	127.386	-1.02459	0.19278	-5.31483	1.06759e-07	2.50998e-05	298.102	120.29	95.7382	61.3871	263.296	137.783	102.227	72.4925	189.49	78.7572	92.6898	61.0024	238.949	147.275	50.3424	47.9493	241.759	103.323	116.858	48.2029	207.89	119.873	82.2301	79.3675	AT4G28740.1	63	308	109	3	68	373	43	347	7.7e-104	73.2	AT4G28740.1 | LOW PSII ACCUMULATION-like protein | Chr4:14201051-14202542 FORWARD LENGTH=347 | 201606	No	Yes	3694.POPTR_0014s18550.1	2.9e-121	440.7	NA	Viridiplantae
TRINITY_DN11609_c0_g4_i4.p2_TRINITY_DN11609_c0_g4	13.0165	-2.77268	0.921797	-3.00791	0.00263052	0.0487962	45.709	0	0	0	49.5309	16.1598	11.9627	4.83283	73.9219	10.6019	7.9905	1.74292	8.88285	1.47275	0	0	37.5706	3.62536	4.17349	0	18.2359	2.03174	7.0483	6.90152	AT4G05030.2	54.1	74	33	1	37	109	1	74	5.4e-12	65.8	AT4G05030.2 | Copper transport protein family | Chr4:2576790-2577448 REVERSE LENGTH=77 | 201606	No	Yes	3847.GLYMA09G01920.1	1.6e-13	80.9	NA	Viridiplantae
TRINITY_DN11615_c0_g4_i5.p1_TRINITY_DN11615_c0_g4	2098.09	3.53396	0.593448	5.95496	2.6013e-09	1.10338e-06	76.5129	665.528	1411.88	1679.46	37.7999	605.567	1894.46	1325	198.86	2246.85	3744.35	4412.21	75.5042	980.118	11532.1	4394.59	68.6072	354.379	805.483	1442.07	174.153	2470.59	1958.25	7799.87	AT1G22380.1	45.4	414	138	5	12	343	11	418	5.9e-102	96.8	AT1G22380.1 | UDP-glucosyl transferase 85A3 | Chr1:7900522-7902332 REVERSE LENGTH=488 | 201606	No	Yes	3694.POPTR_0016s02200.1	3.6e-117	426.8	NA	Eukaryotes
TRINITY_DN11617_c1_g1_i2.p1_TRINITY_DN11617_c1_g1	19.6529	4.30774	0.955951	4.50623	6.59893e-06	0.000651094	0	23.6082	57.8638	30.1144	5.21378	43.3763	21.7504	39.4681	0	1.51456	1.5981	3.48585	0	22.0913	6.52586	43.3827	0	13.5951	32.3445	13.055	1.82359	29.4602	42.2898	39.1086	AT4G05490.1	40.1	137	60	1	4	140	147	261	4.6e-24	95.1	AT4G05490.1 | RNI-like superfamily protein | Chr4:2771044-2772252 REVERSE LENGTH=307 | 201606	No	Yes	3711.Bra031582.1-P	1.8e-25	120.9	NA	Viridiplantae
TRINITY_DN11617_c1_g1_i3.p2_TRINITY_DN11617_c1_g1	40.3289	3.87848	0.558494	6.94453	3.79726e-12	3.12469e-09	2.98102	33.7261	90.4779	83.3938	3.91034	65.4897	13.0503	81.3527	4.16461	48.466	39.9525	36.6014	0.888285	51.5464	25.1712	92.0931	6.53402	18.1268	39.6481	25.1057	0.911797	47.7459	61.0852	95.471	AT4G05460.1	44.7	253	112	7	1	243	30	264	4.7e-54	89.7	AT4G05460.1 | RNI-like superfamily protein | Chr4:2761106-2762400 REVERSE LENGTH=302 | 201606	No	Yes	59689.scaffold_603867.1	9e-63	245.7	NA	Viridiplantae
TRINITY_DN11620_c0_g1_i2.p1_TRINITY_DN11620_c0_g1	189.499	-5.46918	1.36725	-4.00013	6.3308e-05	0.00347299	554.47	3.37261	13.6769	4.63299	565.695	11.9072	1225.64	12.8875	2.08231	3.02912	15.981	51.4163	4.44142	15.4639	1069.31	18.2664	3.26701	0	1.04337	312.315	596.315	5.07935	8.22301	49.4609	NA	NA	NA	NA	NA	NA	NA	NA	NA	NA	NA	NA	NA	NA	NA	NA	NA	NA	NA
TRINITY_DN11623_c0_g1_i1.p1_TRINITY_DN11623_c0_g1	151.955	-1.09245	0.19992	-5.46446	4.64308e-08	1.31748e-05	251.399	103.427	116.78	100.768	194.213	128.428	143.553	53.1611	262.371	116.621	81.5031	94.9894	290.469	175.258	122.127	84.4821	294.031	131.419	84.5132	91.3847	374.749	125.968	158.587	66.7147	AT2G16365.2	32.2	233	120	7	1	207	235	455	6.5e-21	61.8	AT2G16365.2 | F-box family protein | Chr2:7074940-7076389 FORWARD LENGTH=455 | 201606	No	Yes	29760.VIT_03s0038g04590.t01	2.2e-42	178.3	NA	Viridiplantae
TRINITY_DN11629_c0_g3_i1.p1_TRINITY_DN11629_c0_g3	351.356	-1.09541	0.291099	-3.763	0.000167889	0.0069563	941.009	363.117	302.996	115.825	903.288	188.814	387.158	201.368	368.568	359.708	352.381	232.68	460.132	252.577	286.206	127.104	321.8	212.99	377.701	309.302	534.313	275.301	237.293	320.921	NA	NA	NA	NA	NA	NA	NA	NA	NA	NA	NA	NA	NA	NA	NA	NA	NA	NA	NA
TRINITY_DN11629_c0_g4_i1.p1_TRINITY_DN11629_c0_g4	29.7102	-1.42186	0.29012	-4.90095	9.53767e-07	0.000146973	89.4306	14.6146	25.2496	12.7407	41.7103	18.7113	25.013	17.7204	27.07	20.4466	24.7705	17.4292	49.744	26.5096	28.9002	23.5941	52.2722	19.9395	21.9108	36.1522	63.8258	20.3174	22.3196	12.6528	AT3G24050.1	43.5	232	87	5	37	234	39	260	1.6e-40	81.5	AT3G24050.1 | GATA transcription factor 1 | Chr3:8686060-8687462 FORWARD LENGTH=274 | 201606	No	Yes	3847.GLYMA10G25480.1	3.1e-54	217.2	NA	Viridiplantae
TRINITY_DN11630_c0_g1_i6.p1_TRINITY_DN11630_c0_g1	86.6033	1.33464	0.241655	5.5229	3.33456e-08	1.00144e-05	34.7786	78.6941	128.352	165.629	36.4965	114.82	81.5641	127.265	31.2346	79.5145	108.671	109.804	25.7603	64.8012	54.0714	115.687	49.0052	100.604	155.462	99.4185	34.6483	89.3965	89.2784	103.523	NA	NA	NA	NA	NA	NA	NA	NA	NA	NA	NA	NA	NA	NA	NA	NA	NA	NA	NA
TRINITY_DN11637_c1_g1_i1.p1_TRINITY_DN11637_c1_g1	332.509	2.49927	0.553105	4.51861	6.22475e-06	0.000626189	34.7786	138.277	196.737	224.7	15.6413	173.505	549.199	135.319	103.074	335.475	296.448	328.541	29.3134	68.4831	905.23	332.601	68.6072	209.365	351.616	716.014	65.6494	867.552	1132.43	701.655	AT5G49360.1	71.6	778	204	9	45	812	4	774	0	93.9	AT5G49360.1 | beta-xylosidase 1 | Chr5:20012179-20016659 REVERSE LENGTH=774 | 201606	No	Yes	29760.VIT_05s0077g01280.t01	0	1235.7	BXL1	Viridiplantae
TRINITY_DN11649_c0_g1_i4.p1_TRINITY_DN11649_c0_g1	12.2826	-2.48725	0.716249	-3.47261	0.000515429	0.015826	70.5508	5.62101	4.20827	4.63299	56.0482	4.25258	16.3128	4.02736	4.16461	2.27184	1.5981	0	23.9837	3.68189	6.52586	3.0444	6.53402	2.71902	7.30361	2.00846	36.4719	17.2698	2.34943	9.20203	NA	NA	NA	NA	NA	NA	NA	NA	NA	NA	NA	NA	NA	NA	29760.VIT_08s0040g03380.t01	2.4e-13	81.3	OSI_38765	Viridiplantae
TRINITY_DN11662_c4_g1_i2.p1_TRINITY_DN11662_c4_g1	7668.95	1.56473	0.309641	5.05335	4.34117e-07	7.60055e-05	2092.68	10683.3	13162.4	14662.3	1423.36	5127.76	6541.44	14158.6	1780.37	3575.12	7552.62	5778.67	3078.8	7243.74	5552.58	12769	4085.4	8992.71	14272.3	9973.99	2444.53	8466.25	11993.9	8643	AT5G20740.1	48.7	193	91	4	74	258	8	200	2.9e-40	70.3	AT5G20740.1 | Plant invertase/pectin methylesterase inhibitor superfamily protein | Chr5:7025867-7026484 REVERSE LENGTH=205 | 201606	No	Yes	3694.POPTR_0006s14010.1	1.5e-51	208.4	NA	Viridiplantae
TRINITY_DN11673_c0_g1_i1.p3_TRINITY_DN11673_c0_g1	93.757	-1.14045	0.286015	-3.98736	6.68116e-05	0.00362652	198.735	106.799	39.9786	41.6969	226.8	102.062	47.851	69.2706	196.778	68.9125	83.9002	39.2158	168.774	61.1193	46.6133	58.6047	155.183	91.5404	140.855	47.1987	115.798	51.8093	45.8139	44.8599	AT1G48320.1	63.6	151	55	0	45	195	6	156	1.7e-50	45.6	AT1G48320.1 | Thioesterase superfamily protein | Chr1:17855024-17855577 REVERSE LENGTH=156 | 201606	No	Yes	29760.VIT_05s0020g00970.t01	4.8e-58	230.3	NA	Viridiplantae
TRINITY_DN11674_c1_g3_i1.p1_TRINITY_DN11674_c1_g3	237.76	-1.17563	0.358928	-3.27538	0.00105518	0.0261533	686.629	174.251	127.3	193.427	615.226	253.454	315.381	45.1064	282.152	224.912	162.207	117.647	191.87	138.439	114.669	70.0212	369.172	255.588	298.404	157.664	538.872	141.206	124.52	108.124	AT3G25400.1	78.2	110	24	0	16	125	7	116	2.3e-45	72.4	AT3G25400.1 | dCTP pyrophosphatase-like protein | Chr3:9213236-9214144 FORWARD LENGTH=141 | 201606	No	Yes	3694.POPTR_0002s25150.1	1.3e-50	204.5	NA	Viridiplantae
TRINITY_DN11679_c0_g2_i2.p1_TRINITY_DN11679_c0_g2	1002.13	-1.47336	0.395516	-3.72517	0.000195184	0.00774631	2820.05	1145.56	873.217	375.272	3080.04	356.366	1543.19	259.362	1382.65	619.456	318.821	542.921	1804.99	1156.85	334.683	124.059	1595.93	927.186	353.703	471.987	2448.18	524.188	648.443	343.926	AT3G61880.1	69.8	537	148	7	48	579	2	529	1.3e-210	90.9	AT3G61880.1 | cytochrome p450 78a9 | Chr3:22906114-22907890 REVERSE LENGTH=534 | 201606	No	Yes	3694.POPTR_0002s17570.1	3.4e-232	809.7	NA	Viridiplantae
TRINITY_DN11682_c0_g2_i1.p1_TRINITY_DN11682_c0_g2	39.4393	-1.42822	0.382381	-3.73507	0.000187661	0.00754015	106.323	43.8439	15.781	8.10773	48.2275	30.6185	6.52513	5.6383	71.8396	23.4757	17.5791	16.5578	129.69	41.9735	4.66133	12.1776	132.314	50.7551	4.17349	3.01268	113.975	33.5237	22.3196	3.45076	NA	NA	NA	NA	NA	NA	NA	NA	NA	NA	NA	NA	NA	NA	NA	NA	NA	NA	NA
TRINITY_DN11683_c0_g3_i1.p1_TRINITY_DN11683_c0_g3	14.1702	-1.92013	0.544194	-3.52839	0.000418088	0.0134599	59.6204	23.6082	5.26034	1.15825	44.3171	15.3093	3.26257	0.805472	15.6173	4.54368	1.5981	5.22877	58.6268	11.0457	3.72906	0	21.2356	2.71902	3.13012	3.01268	44.6781	8.12695	0	3.45076	AT4G21470.1	40.6	360	197	7	60	406	14	369	4.9e-69	80	AT4G21470.1 | riboflavin kinase/FMN hydrolase | Chr4:11431284-11433197 FORWARD LENGTH=379 | 201606	No	Yes	3847.GLYMA12G33790.1	4.6e-125	453.4	OSI_03799	Viridiplantae
TRINITY_DN11694_c1_g1_i2.p2_TRINITY_DN11694_c1_g1	148.776	1.90955	0.616709	3.09636	0.00195915	0.0402835	19.8735	15.7388	129.404	33.5892	14.3379	147.139	217.504	23.3587	79.1276	231.728	158.212	91.5035	20.4306	182.622	674.028	152.22	57.1727	52.5678	117.901	160.676	78.4146	381.967	371.21	159.885	AT1G12240.1	67.4	648	183	7	16	649	20	653	9.2e-256	93	AT1G12240.1 | Glycosyl hydrolases family 32 protein | Chr1:4153699-4157457 FORWARD LENGTH=664 | 201606	No	Yes	3694.POPTR_0003s11210.1	2.6e-284	983	SAI	Viridiplantae
TRINITY_DN11704_c0_g1_i1.p1_TRINITY_DN11704_c0_g1	13.928	-1.784	0.5831	-3.05951	0.00221697	0.0438533	32.7912	8.99362	5.26034	6.94949	24.7655	13.6082	40.2383	2.41642	31.2346	3.7864	6.3924	12.2005	21.3188	2.94551	13.984	2.2833	19.6021	8.15707	4.17349	12.0507	19.1477	6.09521	10.5724	25.3056	AT3G05620.1	70.2	346	86	4	1	336	118	456	5.6e-137	100	AT3G05620.1 | Plant invertase/pectin methylesterase inhibitor superfamily | Chr3:1629658-1631766 REVERSE LENGTH=543 | 201606	No	Yes	3694.POPTR_0005s02240.1	2.6e-152	543.5	OSJ_01136	Viridiplantae
TRINITY_DN11720_c0_g1_i4.p1_TRINITY_DN11720_c0_g1	6.0713	-4.19702	1.33335	-3.14773	0.00164545	0.0355971	9.93674	4.49681	0	4.63299	3.91034	0	0	4.02736	9.37038	1.51456	1.5981	1.74292	0	0	1.86453	6.0888	83.3088	0	0	4.01691	0	0	0	9.20203	NA	NA	NA	NA	NA	NA	NA	NA	NA	NA	NA	NA	NA	NA	411903.COLAER_02284	1.6e-18	97.4	NA	Ancestor
TRINITY_DN11728_c0_g1_i3.p1_TRINITY_DN11728_c0_g1	573.989	-1.39102	0.249897	-5.56637	2.60096e-08	8.1071e-06	1381.21	507.015	196.737	121.616	1072.74	485.644	320.819	202.979	1935.5	587.65	373.156	82.7889	1188.53	502.946	159.417	184.186	1483.22	530.209	482.038	110.465	1038.54	474.411	259.612	94.3208	AT1G44575.1	86.9	214	28	0	1	214	51	264	4e-100	66.3	AT1G44575.1 | Chlorophyll A-B binding family protein | Chr1:16871768-16873194 FORWARD LENGTH=265 | 201606	No	Yes	3694.POPTR_0002s08410.1	2.4e-102	377.5	PSBS	Viridiplantae
TRINITY_DN11731_c0_g1_i1.p1_TRINITY_DN11731_c0_g1	37.9191	-1.9986	0.536198	-3.72735	0.000193501	0.00771733	99.3674	11.242	17.8852	16.2155	71.6895	26.366	57.6387	12.0821	234.259	38.6213	47.943	29.6297	40.8611	17.6731	9.32266	7.611	39.2041	8.15707	22.9542	5.02114	29.1775	26.4126	22.3196	18.4041	NA	NA	NA	NA	NA	NA	NA	NA	NA	NA	NA	NA	NA	NA	NA	NA	NA	NA	NA
TRINITY_DN11735_c3_g1_i1.p1_TRINITY_DN11735_c3_g1	62.2193	5.3683	1.00976	5.3164	1.0584e-07	2.5027e-05	0.993674	38.2229	22.0934	104.242	0	11.0567	4.35009	3.22189	9.37038	779.999	177.389	28.7583	2.66485	27.9823	85.7685	21.3108	6.53402	39.879	11.4771	48.2029	2.73539	16.2539	7.0483	43.7096	AT1G78860.1	53.9	432	191	4	12	439	7	434	3.3e-121	97.1	AT1G78860.1 | D-mannose binding lectin protein with Apple-like carbohydrate-binding domain-containing protein | Chr1:29646168-29647499 REVERSE LENGTH=443 | 201606	No	Yes	29760.VIT_19s0014g01370.t01	7.3e-179	632.1	NA	Viridiplantae
TRINITY_DN11738_c1_g1_i1.p1_TRINITY_DN11738_c1_g1	187.36	-1.02827	0.342223	-3.00469	0.00265849	0.0491632	538.571	157.388	71.5406	76.4443	439.261	221.984	126.153	124.043	287.358	168.874	139.834	76.6887	402.393	254.786	111.872	147.653	213.989	127.794	76.1662	17.0719	307.276	142.222	185.605	81.668	AT1G32900.1	72.1	616	165	3	37	651	1	610	1.7e-262	94.3	AT1G32900.1 | UDP-Glycosyltransferase superfamily protein | Chr1:11920582-11923506 REVERSE LENGTH=610 | 201606	No	Yes	29760.VIT_15s0048g02600.t01	8e-283	978	WX	Viridiplantae
TRINITY_DN11738_c2_g1_i11.p1_TRINITY_DN11738_c2_g1	84.024	-1.60374	0.309803	-5.17665	2.25901e-07	4.51187e-05	237.488	69.7005	15.781	46.3299	215.069	86.7526	97.877	34.6353	149.926	53.0096	47.1439	21.7866	160.78	52.2828	21.4421	35.0106	163.351	57.0995	37.5614	24.1015	226.126	60.9521	55.2117	47.1604	AT5G02030.1	50.4	274	100	6	73	317	156	422	1.6e-64	59.2	AT5G02030.1 | POX (plant homeobox) family protein | Chr5:395754-398872 FORWARD LENGTH=575 | 201606	No	Yes	29760.VIT_13s0019g02450.t01	5.2e-78	297	NA	Viridiplantae
TRINITY_DN11743_c0_g1_i7.p5_TRINITY_DN11743_c0_g1	31.6969	1.08176	0.34503	3.13527	0.00171695	0.0368505	14.9051	35.9745	21.0414	50.9629	15.6413	49.3299	14.1378	20.9423	21.8642	25.7475	49.5411	32.2441	16.8774	36.8189	28.9002	30.444	32.6701	44.4107	50.0819	22.093	18.2359	58.9204	51.6875	17.2538	NA	NA	NA	NA	NA	NA	NA	NA	NA	NA	NA	NA	NA	NA	29760.VIT_18s0001g08720.t01	5.9e-38	162.5	NA	Viridiplantae
TRINITY_DN11744_c0_g3_i1.p1_TRINITY_DN11744_c0_g3	27.4365	-2.00053	0.528702	-3.78385	0.000154424	0.00652321	34.7786	4.49681	46.291	19.6902	83.4205	5.10309	32.6257	33.0243	23.9465	9.84465	7.9905	64.4882	23.9837	11.782	41.952	23.5941	24.5026	12.6888	9.39035	29.1226	54.7078	17.2698	3.52415	40.2589	AT5G62020.1	46.1	308	124	6	21	305	11	299	7.5e-64	93.1	AT5G62020.1 | heat shock transcription factor B2A | Chr5:24916212-24917194 FORWARD LENGTH=299 | 201606	No	Yes	3847.GLYMA20G29610.1	2e-95	354.4	NA	Viridiplantae
TRINITY_DN11748_c1_g3_i1.p1_TRINITY_DN11748_c1_g3	104.695	-1.52204	0.348947	-4.36183	1.28981e-05	0.00108524	262.33	43.8439	50.4993	24.3232	346.716	82.5	85.9142	26.5806	165.543	115.107	67.9192	45.316	198.088	111.929	28.9002	32.7273	125.78	52.5678	32.3445	17.0719	343.748	95.4917	103.375	54.0619	AT5G08720.1	69.4	654	179	6	114	764	83	718	5.1e-255	85.1	AT5G08720.1 | polyketide cyclase/dehydrase/lipid transporter | Chr5:2841536-2845335 REVERSE LENGTH=719 | 201606	No	Yes	29760.VIT_07s0031g02780.t01	1.9e-288	996.9	NA	Viridiplantae
TRINITY_DN11749_c0_g2_i1.p3_TRINITY_DN11749_c0_g2	28.4891	1.26755	0.399196	3.17525	0.00149708	0.0333491	9.93674	76.4457	23.1455	16.2155	11.731	50.1804	11.9627	11.2766	29.1523	35.5922	19.9762	7.84316	25.7603	82.4742	2.7968	11.4165	55.5392	55.2868	21.9108	9.03805	20.0595	60.9521	25.8438	9.20203	AT2G03720.1	52.4	170	73	5	118	287	4	165	8.6e-38	59	AT2G03720.1 | Adenine nucleotide alpha hydrolases-like superfamily protein | Chr2:1132364-1133225 FORWARD LENGTH=165 | 201606	No	Yes	3694.POPTR_0010s15010.1	6e-65	253.1	NA	Viridiplantae
TRINITY_DN11749_c0_g3_i1.p1_TRINITY_DN11749_c0_g3	209.399	1.42867	0.376478	3.79483	0.000147743	0.0063123	25.8355	112.42	185.164	120.458	106.883	277.268	208.804	645.988	65.5926	101.476	165.403	492.376	69.2862	181.885	144.501	353.151	86.5758	273.715	368.31	180.761	74.7674	204.19	214.973	365.781	AT2G39730.1	77.5	480	90	5	1	468	1	474	7.1e-215	99.8	AT2G39730.1 | rubisco activase | Chr2:16570951-16573345 REVERSE LENGTH=474 | 201606	No	Yes	29760.VIT_08s0007g00840.t01	1.5e-238	830.5	RCA	Viridiplantae
TRINITY_DN11753_c0_g2_i5.p1_TRINITY_DN11753_c0_g2	13.2937	-3.8728	0.927576	-4.17518	2.97751e-05	0.00201491	83.4686	4.49681	5.26034	0	19.5517	4.25258	0	0	35.3992	3.02912	1.5981	13.9434	65.7331	0.736377	23.3066	7.611	6.53402	1.81268	3.13012	9.03805	11.8534	1.01587	1.17472	16.1035	AT5G53390.1	28.4	429	274	10	14	422	15	430	4.4e-46	95.8	AT5G53390.1 | O-acyltransferase (WSD1-like) family protein | Chr5:21656951-21659207 REVERSE LENGTH=486 | 201606	No	Yes	29760.VIT_12s0028g03480.t01	8.4e-124	449.1	NA	Viridiplantae
TRINITY_DN11760_c0_g1_i3.p4_TRINITY_DN11760_c0_g1	581.858	1.1472	0.218211	5.25731	1.46179e-07	3.21753e-05	307.045	649.789	559.7	577.966	161.627	735.696	552.461	629.073	548.688	792.116	851.787	620.481	230.954	645.803	570.547	554.842	401.842	605.436	718.884	577.431	259.862	798.473	731.848	882.244	AT1G26940.1	55.1	325	43	3	24	348	5	226	8e-86	70	AT1G26940.1 | Cyclophilin-like peptidyl-prolyl cis-trans isomerase family protein | Chr1:9343193-9344962 FORWARD LENGTH=226 | 201606	No	Yes	3711.Bra024674.1-P	1.3e-85	322.4	NA	Viridiplantae
TRINITY_DN11770_c1_g1_i7.p1_TRINITY_DN11770_c1_g1	460.113	1.42516	0.19973	7.13543	9.64847e-13	8.8217e-10	152.032	388.974	594.419	537.427	148.593	543.479	477.422	546.11	215.519	334.718	586.503	575.165	135.908	480.854	370.11	582.242	276.062	570.088	773.139	663.795	148.623	558.728	616.726	766.069	AT2G35320.1	63.8	315	106	4	1	315	1	307	2.5e-115	99.7	AT2G35320.1 | eyes absent-like protein | Chr2:14867074-14868387 REVERSE LENGTH=307 | 201606	No	Yes	29760.VIT_02s0012g01000.t01	1.8e-123	447.6	NA	Viridiplantae
TRINITY_DN11798_c0_g2_i6.p1_TRINITY_DN11798_c0_g2	134.59	1.28516	0.300498	4.27678	1.8962e-05	0.00142888	36.7659	241.703	193.581	120.458	49.5309	160.747	138.115	56.383	85.3745	180.233	103.876	164.706	55.9619	185.567	164.079	106.554	107.811	176.736	147.115	59.2494	137.681	207.237	214.973	135.73	AT4G12730.1	65.8	333	114	0	51	383	7	339	1.5e-118	76.6	AT4G12730.1 | FASCICLIN-like arabinogalactan 2 | Chr4:7491598-7492809 REVERSE LENGTH=403 | 201606	No	Yes	3694.POPTR_0014s16610.1	8e-130	469.2	NA	Viridiplantae
TRINITY_DN11799_c0_g2_i2.p1_TRINITY_DN11799_c0_g2	52.5791	3.43591	0.727289	4.72428	2.30934e-06	0.000300682	0	38.2229	105.207	151.73	2.60689	45.0773	42.4134	303.663	4.16461	61.3397	88.6945	96.7323	1.77657	19.1458	4.66133	37.2939	13.068	76.1326	51.1252	55.2325	3.64719	18.2856	12.9219	28.7563	NA	NA	NA	NA	NA	NA	NA	NA	NA	NA	NA	NA	NA	NA	3702.AT3G10290.1	3e-13	81.6	NA	Viridiplantae
TRINITY_DN11802_c0_g1_i1.p1_TRINITY_DN11802_c0_g1	162.099	1.7447	0.394201	4.42592	9.60325e-06	0.000864587	35.7723	157.388	274.59	316.202	36.4965	183.711	289.281	238.42	47.893	175.689	336.4	172.55	39.9728	138.439	79.2426	108.076	117.612	292.748	235.802	270.137	38.2955	100.571	126.869	78.2172	AT3G26700.1	47.9	315	153	7	322	627	65	377	6.7e-70	46.6	AT3G26700.1 | Protein kinase superfamily protein | Chr3:9810669-9812356 FORWARD LENGTH=380 | 201606	No	Yes	29760.VIT_06s0004g02880.t01	8e-166	589.3	NA	Viridiplantae
TRINITY_DN11808_c0_g1_i1.p2_TRINITY_DN11808_c0_g1	39.029	-1.19522	0.287092	-4.16319	3.13825e-05	0.00208595	66.5761	35.9745	26.3017	46.3299	78.2067	30.6185	21.7504	20.9423	64.5515	18.1747	40.7515	22.658	48.8557	32.4006	20.5098	15.9831	58.8062	34.4409	43.8216	42.1776	69.2966	17.2698	44.6392	35.6579	NA	NA	NA	NA	NA	NA	NA	NA	NA	NA	NA	NA	NA	NA	NA	NA	NA	NA	NA
TRINITY_DN11810_c0_g3_i1.p1_TRINITY_DN11810_c0_g3	23.9862	2.25918	0.685706	3.29468	0.000985339	0.0249635	6.95572	64.0795	33.6662	23.165	6.51723	23.8144	7.61265	37.0517	14.5761	15.1456	21.5743	13.0719	1.77657	22.8277	17.7131	44.9049	13.068	64.3502	71.9927	38.1607	1.82359	20.3174	0	11.5025	AT2G29420.1	50.7	152	56	3	4	137	8	158	3.4e-34	61.5	AT2G29420.1 | glutathione S-transferase tau 7 | Chr2:12618111-12618871 REVERSE LENGTH=227 | 201606	No	Yes	3694.POPTR_0010s07180.1	9.8e-44	182.2	NA	Viridiplantae
TRINITY_DN11820_c1_g2_i4.p1_TRINITY_DN11820_c1_g2	891.504	1.07485	0.281621	3.81664	0.000135282	0.00594026	277.235	810.55	2554.42	2335.03	217.675	591.959	1172.35	1354.8	298.811	558.116	621.661	1310.68	368.638	805.597	1099.14	953.659	356.104	675.224	832.611	1284.41	404.838	611.553	978.539	922.503	AT1G76490.1	74.9	538	131	2	27	563	98	632	7.5e-227	94.2	AT1G76490.1 | hydroxy methylglutaryl CoA reductase 1 | Chr1:28695801-28698206 FORWARD LENGTH=642 | 201606	No	Yes	3847.GLYMA02G44070.1	5.2e-238	828.9	HMG1	Viridiplantae
TRINITY_DN11822_c2_g1_i4.p2_TRINITY_DN11822_c2_g1	73.7483	-2.93756	0.86668	-3.38944	0.000700361	0.0194985	278.229	15.7388	67.3324	3.47474	123.827	17.0103	326.257	5.6383	23.9465	7.57281	15.981	63.6167	60.4034	22.0913	403.671	5.3277	29.4031	4.5317	7.30361	107.452	105.768	14.2222	9.39773	51.7614	AT4G27310.1	71.8	71	20	0	2	72	3	73	1.4e-27	31.8	AT4G27310.1 | B-box type zinc finger family protein | Chr4:13675853-13676616 FORWARD LENGTH=223 | 201606	No	Yes	29760.VIT_12s0134g00400.t01	1.2e-31	142.1	NA	Viridiplantae
TRINITY_DN11830_c0_g1_i6.p1_TRINITY_DN11830_c0_g1	3127.1	-2.78864	0.794146	-3.5115	0.000445588	0.0141789	7906.66	403.588	289.319	460.983	3647.04	1638.09	7941.09	111.155	1811.61	408.174	1063.54	427.016	3816.07	1422.68	4192.4	143.848	6440.91	1255.28	1655.83	8044.87	18177.6	921.393	897.483	1973.83	AT4G17090.1	71.2	549	154	3	38	583	1	548	9.4e-241	93.5	AT4G17090.1 | chloroplast beta-amylase | Chr4:9605266-9607250 REVERSE LENGTH=548 | 201606	No	Yes	3694.POPTR_0003s03330.1	2.2e-263	913.3	CT-BMY	Viridiplantae
TRINITY_DN11837_c0_g2_i1.p4_TRINITY_DN11837_c0_g2	41.2559	1.87502	0.432221	4.3381	1.43717e-05	0.00117878	11.9241	37.0987	46.291	34.7474	11.731	69.7422	38.0633	40.2736	9.37038	69.6698	35.9572	34.8585	23.9837	61.8557	129.585	80.6766	14.7015	34.4409	21.9108	50.2114	14.5888	44.6982	62.26	11.5025	NA	NA	NA	NA	NA	NA	NA	NA	NA	NA	NA	NA	NA	NA	3694.POPTR_0369s00230.1	9.1e-41	172.2	NA	Viridiplantae
TRINITY_DN11839_c0_g1_i9.p1_TRINITY_DN11839_c0_g1	36.3576	1.03709	0.276261	3.75402	0.00017402	0.0071496	16.8925	38.2229	67.3324	44.0134	14.3379	46.7783	30.4506	55.5776	20.8231	37.1068	47.1439	44.4446	23.0954	47.8645	20.5098	30.444	16.3351	34.4409	38.6048	35.148	23.7067	34.5396	59.9105	44.8599	AT2G40620.1	51.7	354	130	11	13	345	31	364	1.3e-72	94.3	AT2G40620.1 | Basic-leucine zipper (bZIP) transcription factor family protein | Chr2:16954804-16956872 REVERSE LENGTH=367 | 201606	No	Yes	29760.VIT_13s0067g02900.t01	4.3e-105	386.7	NA	Viridiplantae
TRINITY_DN11846_c0_g1_i1.p3_TRINITY_DN11846_c0_g1	851.357	1.32086	0.297739	4.43629	9.15214e-06	0.000834935	238.482	476.662	657.543	703.056	286.758	605.567	806.941	616.991	395.638	769.397	2317.24	1071.03	453.914	863.034	1266.02	1137.84	209.089	683.381	1531.67	957.029	361.983	1468.95	1639.9	914.451	AT3G55120.1	62.9	151	53	2	132	282	98	245	2.1e-47	52.1	AT3G55120.1 | Chalcone-flavanone isomerase family protein | Chr3:20430248-20431415 REVERSE LENGTH=246 | 201606	No	Yes	29760.VIT_13s0067g03820.t01	1.6e-54	218.4	CHI	Viridiplantae
TRINITY_DN11867_c2_g3_i1.p1_TRINITY_DN11867_c2_g3	118.595	-2.09074	0.362299	-5.77076	7.89127e-09	2.89891e-06	487.894	73.0731	23.1455	19.6902	320.648	100.361	103.315	8.05472	287.358	60.5824	35.1582	9.58608	333.107	77.3196	50.3424	23.5941	277.696	79.758	116.858	39.1649	193.301	54.8569	59.9105	11.5025	NA	NA	NA	NA	NA	NA	NA	NA	NA	NA	NA	NA	NA	NA	3694.POPTR_0002s12930.1	2.3e-09	67	NA	Viridiplantae
TRINITY_DN11868_c1_g1_i1.p1_TRINITY_DN11868_c1_g1	2155.8	-2.97556	0.700075	-4.25034	2.13444e-05	0.00157101	6222.38	402.464	931.08	720.43	6551.12	438.015	7009.08	797.417	786.071	571.747	1008.4	1797.83	515.205	411.635	6123.12	371.417	764.48	489.424	777.312	5531.29	7567.01	535.363	492.206	924.804	NA	NA	NA	NA	NA	NA	NA	NA	NA	NA	NA	NA	NA	NA	NA	NA	NA	NA	NA
TRINITY_DN11889_c0_g1_i1.p1_TRINITY_DN11889_c0_g1	2997.53	1.85935	0.515295	3.60832	0.00030819	0.0108656	1036.4	2880.21	572.325	345.158	600.888	4442.24	3247.34	2421.25	1667.93	4513.39	3116.29	483.662	1212.51	5176	8869.58	3906.73	1426.05	5988.19	9661.63	1359.72	1335.78	3413.32	3374.96	889.146	AT3G16150.1	82.8	325	56	0	28	352	1	325	5.1e-156	76.8	AT3G16150.1 | N-terminal nucleophile aminohydrolases (Ntn hydrolases) superfamily protein | Chr3:5471794-5473033 FORWARD LENGTH=325 | 201606	No	Yes	3847.GLYMA14G09510.1	6.8e-166	589	NA	Viridiplantae
TRINITY_DN119_c0_g2_i1.p1_TRINITY_DN119_c0_g2	13.6739	2.14239	0.513273	4.17397	2.99336e-05	0.002019	5.96204	29.2292	11.5728	9.26598	7.82067	5.10309	9.7877	21.7477	8.32922	47.7087	18.3781	20.9151	1.77657	15.4639	11.1872	16.7442	4.90052	27.1902	4.17349	9.03805	3.64719	16.2539	5.87358	16.1035	NA	NA	NA	NA	NA	NA	NA	NA	NA	NA	NA	NA	NA	NA	40559.EDN22662	3.8e-172	609.4	TEF3	Fungi
TRINITY_DN11914_c0_g2_i2.p1_TRINITY_DN11914_c0_g2	280.283	-1.72715	0.38891	-4.44101	8.9539e-06	0.00082232	1006.59	331.64	97.8423	79.9191	616.53	182.861	73.9515	49.1338	941.202	192.349	78.3069	27.0153	559.619	137.703	9.32266	24.3552	882.093	287.31	156.506	28.1184	562.579	248.888	109.249	43.7096	AT2G46820.1	68.4	174	42	4	70	233	4	174	3.6e-59	62.4	AT2G46820.1 | photosystem I P subunit | Chr2:19243729-19244870 FORWARD LENGTH=174 | 201606	No	Yes	3694.POPTR_0014s10200.1	3e-71	273.9	NA	Viridiplantae
TRINITY_DN11917_c0_g1_i7.p1_TRINITY_DN11917_c0_g1	487.312	-1.74126	0.390096	-4.46368	8.0563e-06	0.000758509	1290.78	265.312	275.642	386.855	1953.86	226.237	918.956	268.222	434.161	264.291	332.405	250.11	339.325	210.604	515.543	172.009	367.539	269.183	383.961	517.177	936.416	356.57	331.27	429.045	AT3G52180.2	70.5	244	70	2	23	264	45	288	3.6e-95	47.4	AT3G52180.2 | dual specificity protein phosphatase (DsPTP1) family protein | Chr3:19350574-19353459 REVERSE LENGTH=292 | 201606	No	Yes	29760.VIT_00s0250g00020.t01	1.2e-105	389	SEX4	Viridiplantae
TRINITY_DN11917_c0_g3_i2.p1_TRINITY_DN11917_c0_g3	23.9394	-3.35737	0.624703	-5.37435	7.68605e-08	1.91658e-05	14.9051	8.99362	2.10414	0	20.8551	11.0567	1.08752	0	63.5103	4.54368	0	0.871462	232.731	9.5729	0.932266	1.5222	138.848	10.8761	1.04337	2.00846	42.8545	5.07935	0	1.15025	AT5G06900.1	41.6	522	265	8	7	521	4	492	3.7e-111	97	AT5G06900.1 | cytochrome P450%2C family 93%2C subfamily D%2C polypeptide 1 | Chr5:2136160-2137925 REVERSE LENGTH=507 | 201606	No	Yes	3694.POPTR_0013s02800.1	1e-158	565.5	NA	Viridiplantae
TRINITY_DN11920_c0_g1_i1.p1_TRINITY_DN11920_c0_g1	35.3032	1.70583	0.540381	3.15671	0.00159559	0.034864	9.93674	42.7197	50.4993	10.4242	15.6413	38.2732	51.1135	73.2979	1.04115	10.6019	12.7848	16.5578	10.6594	48.6009	56.8682	78.3933	9.80103	24.4712	33.3879	36.1522	16.4124	42.6665	81.0554	75.9167	AT1G07430.1	72.8	191	47	3	113	300	120	308	2.4e-78	62.3	AT1G07430.1 | highly ABA-induced PP2C protein 2 | Chr1:2281151-2282656 REVERSE LENGTH=442 | 201606	No	Yes	3694.POPTR_0009s04210.1	7.9e-84	315.8	NA	Viridiplantae
TRINITY_DN11925_c0_g1_i1.p2_TRINITY_DN11925_c0_g1	52.9889	-1.23569	0.366754	-3.36927	0.000753665	0.0204814	101.355	56.2101	17.8852	16.2155	160.324	27.2165	90.2643	16.9149	91.6215	48.466	42.3496	38.3443	69.2862	57.4374	52.2069	20.5497	66.9737	32.6283	46.9518	41.1733	107.592	31.4919	15.2713	23.0051	NA	NA	NA	NA	NA	NA	NA	NA	NA	NA	NA	NA	NA	NA	29760.VIT_15s0046g00280.t01	5.3e-12	77	NA	Viridiplantae
TRINITY_DN11945_c0_g1_i6.p1_TRINITY_DN11945_c0_g1	8.21674	-1.77419	0.541598	-3.27584	0.00105347	0.0261267	8.94306	3.37261	3.1562	9.26598	3.91034	4.25258	3.26257	9.66566	11.4527	4.54368	11.9857	1.74292	29.3134	4.41826	4.66133	10.6554	17.9686	1.81268	12.5205	6.02537	11.8534	6.09521	10.5724	5.75127	NA	NA	NA	NA	NA	NA	NA	NA	NA	NA	NA	NA	NA	NA	NA	NA	NA	NA	NA
TRINITY_DN11948_c0_g1_i2.p1_TRINITY_DN11948_c0_g1	47.7442	-1.25525	0.249186	-5.0374	4.71907e-07	8.19247e-05	99.3674	35.9745	39.9786	23.165	110.793	44.2268	45.6759	26.5806	69.7573	19.6893	14.3829	26.1439	70.1745	37.5552	38.2229	39.5772	96.3768	48.9424	31.3012	36.1522	93.0033	39.6189	25.8438	33.3573	NA	NA	NA	NA	NA	NA	NA	NA	NA	NA	NA	NA	NA	NA	3694.POPTR_0002s09400.1	2.7e-07	60.5	NA	Viridiplantae
TRINITY_DN11950_c0_g1_i10.p1_TRINITY_DN11950_c0_g1	93.4659	-1.11571	0.222486	-5.01473	5.31078e-07	9.10444e-05	163.956	80.9425	68.3844	78.7608	178.572	75.6959	50.026	50.7447	171.79	81.029	76.7088	37.4729	173.216	74.3741	46.6133	52.5159	241.759	100.604	104.337	63.2663	118.534	69.0791	39.9404	44.8599	AT1G52510.1	75.9	324	76	2	85	408	59	380	1.1e-147	79.2	AT1G52510.1 | alpha/beta-Hydrolases superfamily protein | Chr1:19563039-19565260 REVERSE LENGTH=380 | 201606	No	Yes	29760.VIT_09s0002g07500.t01	1.3e-153	548.1	NA	Viridiplantae
TRINITY_DN11951_c2_g1_i2.p1_TRINITY_DN11951_c2_g1	119.652	1.53947	0.337439	4.56222	5.06153e-06	0.000528558	20.8671	97.8056	152.55	156.363	52.1378	52.7319	94.6144	145.79	51.0165	179.476	155.815	252.724	38.1962	129.602	177.131	248.88	35.9371	176.736	149.202	193.816	38.2955	48.7617	57.5611	165.636	AT5G37490.1	48	421	204	6	61	479	26	433	3.5e-100	86.2	AT5G37490.1 | ARM repeat superfamily protein | Chr5:14887744-14889051 FORWARD LENGTH=435 | 201606	No	Yes	29760.VIT_01s0011g06140.t01	2.4e-167	594	NA	Viridiplantae
TRINITY_DN11954_c0_g2_i2.p1_TRINITY_DN11954_c0_g2	19.8178	-2.02509	0.672765	-3.0101	0.0026116	0.0485328	17.8861	14.6146	0	0	31.2827	20.4124	0	0	71.8396	8.33009	1.5981	0.871462	133.243	13.9912	0	2.2833	62.0732	21.7522	9.39035	0	46.5017	10.1587	9.39773	0	NA	NA	NA	NA	NA	NA	NA	NA	NA	NA	NA	NA	NA	NA	3694.POPTR_0001s01010.1	2.2e-21	108.6	NA	Viridiplantae
TRINITY_DN11957_c0_g3_i1.p1_TRINITY_DN11957_c0_g3	169.197	-1.64241	0.536426	-3.06177	0.00220036	0.0436506	436.223	31.4777	29.4579	78.7608	264.599	108.015	302.331	52.3557	119.733	68.1553	100.68	71.4599	157.226	136.23	391.552	99.7041	202.555	110.574	115.814	365.539	521.548	90.4124	76.3566	129.979	NA	NA	NA	NA	NA	NA	NA	NA	NA	NA	NA	NA	NA	NA	29760.VIT_14s0066g01170.t01	1.4e-15	90.1	NA	Viridiplantae
TRINITY_DN11958_c0_g1_i1.p1_TRINITY_DN11958_c0_g1	166.027	-2.71673	0.7782	-3.49105	0.000481133	0.0149968	261.336	8.99362	26.3017	16.2155	80.8136	70.5928	326.257	33.8298	166.584	22.7184	62.3259	123.748	246.055	57.4374	466.133	14.4609	318.533	32.6283	53.212	470.983	679.289	74.1584	24.669	347.377	AT5G51990.1	53.8	210	88	4	50	256	19	222	3.8e-52	67.6	AT5G51990.1 | C-repeat-binding factor 4 | Chr5:21117113-21117787 REVERSE LENGTH=224 | 201606	No	Yes	3694.POPTR_0012s13870.1	1.6e-63	248.4	CBF4	Viridiplantae
TRINITY_DN11987_c0_g1_i1.p4_TRINITY_DN11987_c0_g1	140.234	3.49327	0.727353	4.80271	1.56534e-06	0.000216849	15.8988	323.77	22.0934	115.825	5.21378	330	10.8752	725.73	24.9877	31.0485	119.058	500.219	24.872	228.277	5.59359	258.774	13.068	81.5707	137.725	13.055	20.9713	194.031	37.5909	125.378	NA	NA	NA	NA	NA	NA	NA	NA	NA	NA	NA	NA	NA	NA	NA	NA	NA	NA	NA
TRINITY_DN11988_c0_g2_i1.p1_TRINITY_DN11988_c0_g2	2799.98	-2.65735	0.769932	-3.45142	0.000557654	0.0166745	5956.08	417.079	366.12	85.7103	7563.89	1028.27	9168.9	481.672	3308.78	1457.77	974.841	698.041	1671.75	820.324	9111.97	479.493	1649.84	619.937	936.948	5197.88	13109.8	928.504	811.729	354.278	AT1G56600.1	74.6	347	74	5	1	345	1	335	5.5e-148	99.7	AT1G56600.1 | galactinol synthase 2 | Chr1:21207620-21209291 FORWARD LENGTH=335 | 201606	No	Yes	3847.GLYMA19G40680.1	9.5e-150	535	NA	Viridiplantae
TRINITY_DN11991_c2_g1_i2.p1_TRINITY_DN11991_c2_g1	132.965	2.93775	0.376304	7.80685	5.86331e-15	8.93482e-12	8.94306	134.904	180.956	170.262	23.462	233.892	114.19	331.854	33.3169	203.708	270.079	183.007	21.3188	228.277	69.9199	136.998	29.4031	108.761	156.506	64.2706	20.9713	135.111	210.274	120.777	AT3G07960.1	72.4	529	117	7	240	765	212	714	2.8e-216	68.6	AT3G07960.1 | Phosphatidylinositol-4-phosphate 5-kinase family protein | Chr3:2535274-2538090 FORWARD LENGTH=715 | 201606	No	Yes	29760.VIT_13s0067g02840.t01	6.2e-234	815.8	NA	Viridiplantae
TRINITY_DN11998_c0_g1_i3.p2_TRINITY_DN11998_c0_g1	1711.49	1.56256	0.266809	5.85649	4.72763e-09	1.83503e-06	621.046	1138.82	1856.9	2026.93	679.095	2680.82	3462.67	2440.58	386.268	1101.84	3085.13	1605.23	695.527	1368.93	2154.47	1961.36	494.952	1869.78	3881.34	2821.88	381.131	1462.85	1747.98	1150.25	AT3G55120.1	65.1	238	80	2	325	562	11	245	4.4e-82	36.7	AT3G55120.1 | Chalcone-flavanone isomerase family protein | Chr3:20430248-20431415 REVERSE LENGTH=246 | 201606	No	Yes	29760.VIT_13s0067g03820.t01	1.1e-93	349.7	CHI	Viridiplantae
TRINITY_DN120_c0_g1_i1.p1_TRINITY_DN120_c0_g1	12.3315	1.61476	0.504151	3.20293	0.00136037	0.0312719	5.96204	14.6146	11.5728	18.532	7.82067	12.7577	17.4004	37.8572	9.37038	18.932	11.9857	13.9434	1.77657	16.2003	0.932266	15.9831	1.63351	19.9395	12.5205	15.0634	3.64719	10.1587	4.69887	12.6528	AT5G20010.1	75.7	206	50	0	7	212	12	217	8.6e-91	95.4	AT5G20010.1 | RAS-related nuclear protein-1 | Chr5:6760364-6761747 FORWARD LENGTH=221 | 201606	No	Yes	861557.XP_003296111.1	3.4e-113	412.9	GSP1	Fungi
TRINITY_DN12000_c2_g1_i5.p1_TRINITY_DN12000_c2_g1	88.1459	2.33065	0.260965	8.93091	4.2253e-19	1.33727e-15	19.8735	67.4521	111.519	128.565	10.4276	97.8093	108.752	114.377	24.9877	118.893	186.978	175.164	10.6594	89.1016	77.3781	124.059	21.2356	87.0087	108.511	97.4101	22.7949	91.4282	123.345	97.7715	AT3G59310.3	48.5	204	104	1	17	219	10	213	1.9e-47	74.4	AT3G59310.3 | solute carrier family 35 protein (DUF914) | Chr3:21922316-21924313 REVERSE LENGTH=314 | 201606	No	Yes	29760.VIT_08s0007g03570.t01	1.6e-91	341.3	NA	Viridiplantae
TRINITY_DN12004_c0_g1_i5.p1_TRINITY_DN12004_c0_g1	1827.06	4.22542	0.429672	9.83406	8.03153e-23	6.60899e-19	45.709	646.416	1317.19	1554.37	151.2	2979.35	2842.78	2712.83	149.926	1132.89	3454.29	1169.5	21.3188	1382.92	3081.14	3734.72	151.916	1859.81	4662.83	2572.83	51.0606	2633.13	3226.95	2314.31	NA	NA	NA	NA	NA	NA	NA	NA	NA	NA	NA	NA	NA	NA	3694.POPTR_0005s14480.1	2.2e-30	139	NA	Viridiplantae
TRINITY_DN12005_c0_g1_i1.p5_TRINITY_DN12005_c0_g1	941.243	1.29936	0.287053	4.52656	5.99517e-06	0.00060755	166.937	753.215	1204.62	1088.75	232.013	1276.62	1168	930.32	764.206	925.397	1208.16	1114.6	365.973	1153.17	674.96	841.016	743.245	1255.28	1377.25	1139.8	375.66	1145.9	1437.85	1246.87	AT5G24580.1	77.8	158	34	1	86	242	60	217	4.1e-66	44.6	AT5G24580.1 | Heavy metal transport/detoxification superfamily protein | Chr5:8410394-8412087 REVERSE LENGTH=319 | 201606	No	Yes	29760.VIT_16s0098g00790.t01	5.2e-71	273.5	NA	Viridiplantae
TRINITY_DN12005_c0_g1_i5.p2_TRINITY_DN12005_c0_g1	33.3861	1.4654	0.458811	3.1939	0.00140364	0.0318807	1.98735	11.242	23.1455	17.3737	9.12412	48.4794	46.7634	37.0517	31.2346	31.8058	48.742	37.4729	14.2126	45.6554	21.4421	22.0719	14.7015	43.5043	56.3421	39.1649	15.5006	58.9204	52.8622	72.466	NA	NA	NA	NA	NA	NA	NA	NA	NA	NA	NA	NA	NA	NA	NA	NA	NA	NA	NA
TRINITY_DN12006_c2_g1_i13.p1_TRINITY_DN12006_c2_g1	361.183	-3.25207	0.775401	-4.19406	2.74011e-05	0.00188527	2231.79	247.324	176.747	52.1211	1487.23	47.6289	358.882	33.8298	226.971	74.9708	29.5648	88.8891	292.246	89.1016	855.82	112.643	292.397	50.7551	28.1711	502.114	1095.98	81.2695	14.0966	197.844	AT3G18830.1	73.1	301	79	2	15	314	125	424	8.3e-119	95.5	AT3G18830.1 | polyol/monosaccharide transporter 5 | Chr3:6489000-6491209 REVERSE LENGTH=539 | 201606	No	Yes	3694.POPTR_0009s11650.1	2.4e-131	473.8	PMT5	Viridiplantae
TRINITY_DN12007_c0_g8_i1.p1_TRINITY_DN12007_c0_g8	38.7474	2.53201	0.622034	4.07054	4.69041e-05	0.00276479	2.98102	94.433	59.9679	30.1144	19.5517	40.8247	28.2756	81.3527	12.4938	12.1165	48.742	48.8019	18.654	19.8822	30.7648	15.9831	6.53402	15.4078	28.1711	12.0507	9.11797	220.444	38.7656	34.5076	AT2G26150.1	56.9	353	104	8	27	372	30	341	6.8e-83	91.5	AT2G26150.1 | heat shock transcription factor A2 | Chr2:11135856-11137217 FORWARD LENGTH=345 | 201606	No	Yes	3694.POPTR_0006s24330.1	7e-114	416	HSFA2	Viridiplantae
TRINITY_DN12008_c3_g1_i1.p1_TRINITY_DN12008_c3_g1	63.2576	1.25763	0.368818	3.4099	0.000649862	0.0185294	17.8861	61.8311	66.2803	107.717	23.462	47.6289	27.188	52.3557	49.9753	172.66	88.6945	61.0024	35.5314	62.5921	46.6133	89.0487	52.2722	93.3531	65.7325	38.1607	35.5601	72.1267	102.2	48.3106	AT5G05480.1	57.1	588	238	6	10	594	12	588	2.5e-188	98.3	AT5G05480.1 | Peptide-N4-(N-acetyl-beta-glucosaminyl)asparagine amidase A protein | Chr5:1622338-1624164 REVERSE LENGTH=608 | 201606	No	Yes	3694.POPTR_0010s19250.1	7.2e-190	669.1	NA	Viridiplantae
TRINITY_DN12014_c0_g1_i2.p1_TRINITY_DN12014_c0_g1	1192.33	-1.19873	0.31215	-3.84026	0.000122905	0.00553262	2670	713.868	717.511	631.245	2043.8	864.974	2027.14	595.244	1274.37	832.251	1181	1260.13	1224.94	700.295	1903.69	616.491	1367.24	704.227	904.604	1986.36	1973.13	782.219	763.566	877.643	AT1G70780.1	71.1	142	35	4	173	310	1	140	5.9e-48	33.7	AT1G70780.1 | hypothetical protein | Chr1:26695462-26695975 REVERSE LENGTH=140 | 201606	No	No	29760.VIT_01s0011g05250.t01	1.7e-52	212.2	NA	Viridiplantae
TRINITY_DN12016_c2_g1_i1.p1_TRINITY_DN12016_c2_g1	42.9576	-1.00103	0.277335	-3.60945	0.000306847	0.0108412	82.4749	34.8503	30.51	22.0067	53.4413	27.2165	40.2383	28.1915	106.198	47.7087	50.3401	20.9151	95.0465	52.2828	31.697	26.6385	45.7381	17.2205	32.3445	32.1353	44.6781	34.5396	45.8139	28.7563	NA	NA	NA	NA	NA	NA	NA	NA	NA	NA	NA	NA	NA	NA	NA	NA	NA	NA	NA
TRINITY_DN12022_c0_g1_i6.p2_TRINITY_DN12022_c0_g1	1014.23	1.12669	0.279268	4.03444	5.47329e-05	0.0031104	432.248	507.015	1443.44	1041.26	323.254	901.546	1850.96	789.362	288.399	797.416	1220.15	1704.58	142.126	825.479	1671.55	1079.24	468.816	936.25	1532.71	1551.53	702.084	1177.39	1365.02	1589.65	AT1G47530.1	78	413	91	0	125	537	28	440	4.6e-181	74.7	AT1G47530.1 | MATE efflux family protein | Chr1:17451724-17454110 FORWARD LENGTH=484 | 201606	No	Yes	29760.VIT_18s0001g11760.t01	1.8e-187	661	NA	Viridiplantae
TRINITY_DN12031_c0_g2_i15.p1_TRINITY_DN12031_c0_g2	30.1351	-1.54649	0.468204	-3.30302	0.000956511	0.0244439	131.165	22.484	19.9893	39.3804	117.31	19.5619	32.6257	12.8875	42.6873	21.9611	19.9762	23.5295	26.6485	20.6186	13.0517	12.1776	9.80103	13.5951	10.4337	20.0846	35.5601	26.4126	11.7472	19.5543	NA	NA	NA	NA	NA	NA	NA	NA	NA	NA	NA	NA	NA	NA	29760.VIT_13s0064g00270.t01	1.4e-19	100.9	NA	Eukaryotes
TRINITY_DN12032_c1_g1_i4.p1_TRINITY_DN12032_c1_g1	22.8098	-2.2353	0.427442	-5.22948	1.69985e-07	3.62377e-05	90.4243	15.7388	4.20827	2.3165	74.2964	11.0567	7.61265	3.22189	76.0042	26.5048	9.5886	2.61439	80.8339	2.94551	0.932266	0.7611	52.2722	16.3141	6.26023	5.02114	33.7365	14.2222	9.39773	1.15025	AT5G35630.1	82.6	432	73	2	1	432	1	430	2.2e-215	99.8	AT5G35630.1 | glutamine synthetase 2 | Chr5:13831220-13833239 FORWARD LENGTH=430 | 201606	No	Yes	3694.POPTR_0010s03010.1	2e-234	816.6	GS2	Viridiplantae
TRINITY_DN12037_c1_g3_i2.p2_TRINITY_DN12037_c1_g3	35.7444	-2.94841	0.834142	-3.53466	0.000408303	0.0132486	142.095	23.6082	35.7703	30.1144	136.862	5.10309	83.7392	15.304	3.12346	1.51456	6.3924	8.71462	4.44142	5.89102	38.2229	2.2833	19.6021	9.06341	22.9542	93.3932	116.71	10.1587	11.7472	31.0568	AT5G40370.1	76.8	82	19	0	1	82	1	82	8.9e-33	59.4	AT5G40370.1 | Glutaredoxin family protein | Chr5:16147826-16149052 REVERSE LENGTH=111 | 201606	No	Yes	3694.POPTR_0001s35090.1	7.1e-32	142.1	NA	Viridiplantae
TRINITY_DN12046_c0_g1_i1.p1_TRINITY_DN12046_c0_g1	100.495	3.83061	0.871538	4.39524	1.10653e-05	0.000970726	8.94306	32.6019	61.02	180.687	9.12412	11.9072	113.102	41.8845	1.04115	326.388	124.652	134.205	4.44142	3.68189	564.953	107.315	3.26701	35.3473	29.2144	295.243	2.73539	9.14282	19.9702	291.014	AT1G03220.1	62.2	436	156	5	3	437	4	431	5.6e-145	98.9	AT1G03220.1 | Eukaryotic aspartyl protease family protein | Chr1:787143-788444 FORWARD LENGTH=433 | 201606	No	Yes	29760.VIT_07s0104g00180.t01	9.2e-182	641.7	NA	Viridiplantae
TRINITY_DN12050_c0_g2_i1.p1_TRINITY_DN12050_c0_g2	88.8761	-1.88833	0.568369	-3.32237	0.000892547	0.0232424	109.304	103.427	5.26034	6.94949	80.8136	47.6289	6.52513	22.5532	445.613	55.2815	5.59335	6.10024	429.93	24.3004	2.7968	2.2833	380.607	160.422	9.39035	1.00423	154.094	41.6506	21.1449	10.3523	AT4G03490.3	24.3	497	342	10	119	610	84	551	7.9e-21	71.7	AT4G03490.3 | Ankyrin repeat family protein | Chr4:1549345-1552814 REVERSE LENGTH=710 | 201606	No	Yes	29760.VIT_05s0029g01420.t01	1.6e-47	196.4	NA	Viridiplantae
TRINITY_DN12055_c0_g1_i6.p1_TRINITY_DN12055_c0_g1	130.145	-1.21408	0.279556	-4.3429	1.40615e-05	0.00115941	319.963	110.172	83.1134	67.1784	328.468	113.969	142.465	61.2159	212.395	131.767	83.1012	96.7323	97.7113	64.0648	91.3621	54.0381	222.157	102.416	93.9035	76.3213	227.949	84.3171	105.724	152.984	AT2G34460.1	77.7	238	52	1	4	241	42	278	1.2e-101	59.4	AT2G34460.1 | NAD(P)-binding Rossmann-fold superfamily protein | Chr2:14529635-14530732 FORWARD LENGTH=280 | 201606	No	Yes	29760.VIT_10s0003g03090.t01	2.2e-110	404.4	NA	Viridiplantae
TRINITY_DN12056_c0_g4_i4.p1_TRINITY_DN12056_c0_g4	88.2581	-1.14275	0.213688	-5.34776	8.90499e-08	2.14261e-05	190.785	73.0731	34.7183	31.2727	165.538	116.521	56.5511	31.4134	206.148	68.9125	54.3354	19.1722	158.115	72.9013	27.968	25.8774	236.858	102.416	80.3397	24.1015	177.8	79.2378	63.4347	20.7046	AT5G15310.1	41.6	375	150	10	37	408	12	320	3.5e-61	91.2	AT5G15310.1 | myb domain protein 16 | Chr5:4974894-4976106 FORWARD LENGTH=326 | 201606	No	Yes	3694.POPTR_0017s12230.1	1.8e-78	298.5	NA	Viridiplantae
TRINITY_DN12060_c0_g2_i1.p1_TRINITY_DN12060_c0_g2	4.7466	4.38385	1.29551	3.38388	0.000714694	0.0197219	0	4.49681	5.26034	10.4242	2.60689	11.0567	4.35009	9.66566	0	18.932	6.3924	0	0	2.94551	13.0517	6.8499	0	11.7824	2.08674	4.01691	0	0	0	0	NA	NA	NA	NA	NA	NA	NA	NA	NA	NA	NA	NA	NA	NA	29760.VIT_14s0068g02240.t01	1.4e-18	97.8	OSI_21565	Viridiplantae
TRINITY_DN12061_c0_g1_i3.p2_TRINITY_DN12061_c0_g1	389.111	1.74754	0.446192	3.91656	8.98208e-05	0.00449039	54.6521	473.289	1464.48	1008.83	114.703	190.515	549.199	376.961	81.2099	314.271	314.027	508.934	60.4034	198.822	1152.28	624.863	70.2407	205.739	203.458	655.761	72.032	138.158	152.713	353.128	AT4G27470.1	41.2	226	101	9	1	223	46	242	1.1e-32	46.9	AT4G27470.1 | RING membrane-anchor 3 | Chr4:13735576-13736307 FORWARD LENGTH=243 | 201606	No	Yes	29760.VIT_19s0014g02900.t01	1.1e-52	213	NA	Viridiplantae
TRINITY_DN12070_c2_g3_i1.p1_TRINITY_DN12070_c2_g3	25.833	-2.58401	0.826237	-3.12744	0.00176334	0.0375181	51.671	2.2484	2.10414	2.3165	67.7792	11.0567	80.4766	9.66566	3.12346	7.57281	12.7848	26.1439	14.2126	11.0457	79.2426	4.5666	11.4345	6.34438	6.26023	51.2156	124.916	7.11108	11.7472	14.9533	AT5G05410.2	64.9	94	31	1	54	147	1	92	1.1e-28	63.9	AT5G05410.2 | DRE-binding protein 2A | Chr5:1602650-1603657 FORWARD LENGTH=302 | 201606	No	Yes	3847.GLYMA02G42960.1	6e-29	132.5	DREB1	Viridiplantae
TRINITY_DN12070_c3_g2_i4.p1_TRINITY_DN12070_c3_g2	37.1282	-1.68785	0.517949	-3.25872	0.00111914	0.0271979	81.4812	11.242	22.0934	6.94949	59.9585	15.3093	22.838	10.4711	67.6749	13.6311	16.78	27.8868	63.0682	20.6186	12.1195	9.8943	83.3088	21.7522	19.8241	19.0803	89.3561	55.8728	32.8921	106.974	AT2G03420.1	52.3	132	57	3	8	139	1	126	2.5e-26	80	AT2G03420.1 | hypothetical protein | Chr2:1035100-1035937 REVERSE LENGTH=170 | 201606	No	No	29760.VIT_01s0011g00850.t01	1.5e-28	131.3	NA	Viridiplantae
TRINITY_DN12088_c1_g1_i8.p1_TRINITY_DN12088_c1_g1	536.745	2.27698	0.598503	3.80446	0.000142115	0.00616793	237.488	2611.52	1202.51	803.824	234.62	409.948	322.994	142.569	74.963	674.737	417.903	299.783	179.434	1301.91	154.756	181.142	68.6072	566.463	92.8601	95.4016	591.756	1163.17	601.455	452.05	NA	NA	NA	NA	NA	NA	NA	NA	NA	NA	NA	NA	NA	NA	NA	NA	NA	NA	NA
TRINITY_DN12093_c0_g1_i8.p3_TRINITY_DN12093_c0_g1	142.168	2.55601	0.686507	3.72322	0.0001967	0.00778925	9.93674	169.754	552.336	881.426	26.0689	45.9278	222.942	194.924	10.4115	96.1746	46.3449	172.55	4.44142	18.4094	247.05	118.732	3.26701	46.2234	44.865	259.091	17.3241	44.6982	151.538	27.6061	NA	NA	NA	NA	NA	NA	NA	NA	NA	NA	NA	NA	NA	NA	NA	NA	NA	NA	NA
TRINITY_DN12100_c3_g1_i1.p1_TRINITY_DN12100_c3_g1	5651.22	1.10372	0.255813	4.31456	1.59922e-05	0.00126779	2735.58	4810.46	5982.06	4153.48	3421.54	6282.76	10715.4	5367.66	2331.14	6751.16	7759.57	7348.17	2046.61	4379.97	8045.45	4787.32	1710.28	4347.72	4251.74	7886.2	4119.5	8601.36	9597.43	8196.71	AT3G57520.1	76.8	775	171	2	30	797	1	773	0	96.2	AT3G57520.1 | seed imbibition 2 | Chr3:21288982-21292694 REVERSE LENGTH=773 | 201606	No	Yes	3694.POPTR_0016s05500.1	0	1343.6	SIP1	Viridiplantae
TRINITY_DN12115_c0_g6_i2.p1_TRINITY_DN12115_c0_g6	32.6087	-1.38803	0.399113	-3.47778	0.000505577	0.0155816	71.5445	31.4777	13.6769	30.1144	44.3171	19.5619	26.1005	20.1368	36.4404	24.233	36.7563	44.4446	39.0845	16.2003	45.681	25.1163	16.3351	12.6888	34.4313	56.2368	88.4443	10.1587	15.2713	24.1553	AT2G47780.1	50.7	201	88	1	40	240	40	229	2.2e-53	77.6	AT2G47780.1 | Rubber elongation factor protein (REF) | Chr2:19570076-19570864 FORWARD LENGTH=235 | 201606	No	Yes	29760.VIT_07s0005g00170.t01	2e-72	277.7	NA	Viridiplantae
TRINITY_DN12121_c0_g1_i8.p1_TRINITY_DN12121_c0_g1	399.19	-1.4077	0.346661	-4.06073	4.89193e-05	0.002859	967.838	195.611	375.588	466.774	767.729	163.299	468.722	190.091	333.169	254.446	383.544	465.361	330.442	301.915	574.276	155.264	294.031	214.803	300.491	605.549	887.179	219.428	229.07	435.946	AT4G33625.1	52.1	73	35	0	29	101	26	98	1.4e-16	45.3	AT4G33625.1 | vacuole protein | Chr4:16153114-16154543 REVERSE LENGTH=200 | 201606	No	Yes	29760.VIT_03s0017g00540.t01	3.3e-20	103.6	OSI_24693	Viridiplantae
TRINITY_DN12126_c0_g1_i5.p1_TRINITY_DN12126_c0_g1	65.276	1.11481	0.28026	3.97778	6.9562e-05	0.00375106	9.93674	55.0859	64.1762	89.1851	40.4068	48.4794	82.6517	108.739	40.605	73.4562	75.1107	67.9741	46.1908	77.3196	96.0234	110.36	21.2356	67.0692	61.559	69.2917	24.6185	76.1902	106.899	54.0619	AT5G15050.1	57.3	386	78	5	1	300	1	385	7.7e-114	100	AT5G15050.1 | Core-2/I-branching beta-1%2C6-N-acetylglucosaminyltransferase family protein | Chr5:4871820-4873454 REVERSE LENGTH=434 | 201606	No	Yes	3694.POPTR_0017s11200.1	1.6e-137	494.2	NA	Viridiplantae
TRINITY_DN12127_c1_g2_i2.p1_TRINITY_DN12127_c1_g2	12.2006	-2.53422	0.575063	-4.40685	1.04884e-05	0.00092803	59.6204	4.49681	1.05207	5.79124	36.4965	8.50515	10.8752	0.805472	12.4938	3.7864	1.5981	0	35.5314	7.36377	6.52586	4.5666	21.2356	3.62536	4.17349	12.0507	31.0011	6.09521	8.22301	6.90152	NA	NA	NA	NA	NA	NA	NA	NA	NA	NA	NA	NA	NA	NA	3847.GLYMA17G05800.2	1.4e-51	208.8	NA	Viridiplantae
TRINITY_DN12128_c0_g1_i6.p5_TRINITY_DN12128_c0_g1	315.504	-1.13907	0.289457	-3.9352	8.31267e-05	0.00425923	663.774	160.761	227.247	280.296	1019.29	297.68	403.471	305.274	273.823	178.718	241.313	245.752	258.491	226.068	198.573	226.047	284.23	229.304	253.539	249.048	485.076	262.094	251.389	350.827	AT3G52180.1	66.3	335	111	2	94	427	45	378	2.1e-128	78	AT3G52180.1 | dual specificity protein phosphatase (DsPTP1) family protein | Chr3:19349884-19353459 REVERSE LENGTH=379 | 201606	No	Yes	29760.VIT_00s0250g00020.t01	4.8e-143	513.1	SEX4	Viridiplantae
TRINITY_DN12135_c0_g1_i4.p2_TRINITY_DN12135_c0_g1	60.9443	2.44368	0.563638	4.33554	1.45403e-05	0.00118464	11.9241	32.6019	16.8331	13.899	3.91034	28.9175	68.5139	49.1338	13.535	47.7087	150.221	96.7323	32.8665	173.785	93.2266	153.742	9.80103	67.0692	74.0794	77.3255	9.11797	96.5076	97.5015	43.7096	AT1G68570.2	65.9	173	59	0	1	173	91	263	2.3e-61	49.3	AT1G68570.2 | Major facilitator superfamily protein | Chr1:25746994-25750110 FORWARD LENGTH=566 | 201606	No	Yes	3694.POPTR_0010s13620.1	2.8e-64	251.1	NA	Viridiplantae
TRINITY_DN12143_c0_g1_i4.p1_TRINITY_DN12143_c0_g1	110.621	-1.24352	0.307442	-4.04471	5.23881e-05	0.00302701	206.684	56.2101	24.1976	49.8046	209.855	107.165	116.365	76.5198	182.202	90.1164	112.666	94.1179	195.423	53.7555	93.2266	111.882	135.581	82.477	102.25	54.2283	208.802	91.4282	156.237	43.7096	AT3G22810.1	63.4	467	148	8	49	500	14	472	8.9e-132	81.7	AT3G22810.1 | auxin canalization protein (DUF828) | Chr3:8068595-8071559 FORWARD LENGTH=472 | 201606	No	Yes	3847.GLYMA10G38990.1	8.3e-164	582.4	NA	Viridiplantae
TRINITY_DN12151_c1_g2_i1.p1_TRINITY_DN12151_c1_g2	509.554	-1.44157	0.331802	-4.34466	1.39493e-05	0.00115247	1067.21	640.795	453.441	457.508	1437.7	331.701	205.542	282.721	852.704	299.126	151.819	130.719	1512.75	508.1	141.704	332.601	741.611	364.349	137.725	213.901	1050.39	309.84	401.753	203.595	AT3G48770.1	53.8	1718	756	24	5	1704	197	1895	0	99.7	AT3G48770.1 | ATP/DNA binding protein | Chr3:18079261-18086817 REVERSE LENGTH=1899 | 201606	No	Yes	3694.POPTR_0012s10550.1	0	2179.8	NA	Viridiplantae
TRINITY_DN12156_c0_g2_i1.p1_TRINITY_DN12156_c0_g2	108.081	1.16149	0.332303	3.49529	0.000473548	0.0148131	47.6963	134.904	258.809	106.559	39.1034	155.644	164.216	101.489	55.1811	99.961	105.475	144.663	85.2753	163.476	216.286	83.721	57.1727	61.6312	77.2096	38.1607	60.1786	157.46	122.17	57.5127	AT2G22830.1	76.2	508	111	2	19	523	84	584	8.7e-225	93.7	AT2G22830.1 | squalene epoxidase 2 | Chr2:9723947-9726270 REVERSE LENGTH=585 | 201606	No	Yes	29760.VIT_18s0001g08550.t01	1.8e-256	890.2	NA	Viridiplantae
TRINITY_DN12160_c0_g1_i5.p1_TRINITY_DN12160_c0_g1	341.408	1.40685	0.412243	3.41268	0.000643273	0.0184053	115.266	344.006	189.372	181.845	59.9585	571.546	577.474	334.271	183.243	439.223	363.568	165.578	301.129	620.03	666.57	643.891	241.759	479.454	530.033	280.18	94.8269	185.904	500.429	124.227	AT2G44480.3	49.8	464	228	3	199	662	27	485	4.8e-135	67.2	AT2G44480.3 | beta glucosidase 17 | Chr2:18359687-18363001 FORWARD LENGTH=548 | 201606	No	Yes	3847.GLYMA12G05800.1	6.5e-166	589.7	OSI_22753	Viridiplantae
TRINITY_DN12168_c2_g1_i3.p1_TRINITY_DN12168_c2_g1	127.788	-1.12625	0.317507	-3.54718	0.000389374	0.0128061	230.532	69.7005	108.363	54.4376	306.31	78.2474	133.765	58.7994	115.568	99.2038	91.0917	101.961	238.949	144.33	217.218	152.22	114.345	88.8214	77.2096	132.558	217.008	79.2378	84.5796	72.466	AT5G15300.1	47.6	498	238	5	76	566	42	523	4.2e-76	86.3	AT5G15300.1 | Pentatricopeptide repeat (PPR) superfamily protein | Chr5:4968384-4970030 REVERSE LENGTH=548 | 201606	No	Yes	3847.GLYMA04G43460.1	7.2e-147	526.2	NA	Viridiplantae
TRINITY_DN12171_c0_g1_i13.p1_TRINITY_DN12171_c0_g1	74.6761	1.05909	0.298941	3.54282	0.00039588	0.0129528	54.6521	100.054	146.237	86.8686	32.5861	71.4433	58.7262	99.073	22.9054	91.631	84.6993	76.6887	36.4197	87.6289	76.4458	122.537	55.5392	46.2234	70.9493	40.1691	44.6781	115.809	111.598	58.6629	NA	NA	NA	NA	NA	NA	NA	NA	NA	NA	NA	NA	NA	NA	NA	NA	NA	NA	NA
TRINITY_DN12173_c0_g1_i4.p2_TRINITY_DN12173_c0_g1	286.541	1.29168	0.329098	3.92491	8.6762e-05	0.00437467	98.3737	121.414	189.372	195.744	101.669	364.871	464.372	207.812	154.091	315.786	379.549	271.896	53.2971	331.37	822.258	312.812	102.911	232.023	451.78	455.919	185.095	337.269	458.139	269.159	AT3G06270.1	71.8	354	89	4	233	582	1	347	4e-146	44.9	AT3G06270.1 | Protein phosphatase 2C family protein | Chr3:1896763-1897887 FORWARD LENGTH=348 | 201606	No	Yes	3694.POPTR_0010s02910.1	7.3e-182	642.9	NA	Viridiplantae
TRINITY_DN12184_c0_g3_i3.p2_TRINITY_DN12184_c0_g3	8960.68	-1.00225	0.331191	-3.02621	0.00247639	0.0472144	11573.3	9918.83	14000.9	14722.5	11316.5	4439.69	4893.85	5289.53	16856.3	6302.85	4933.33	3780.4	17819	7053.76	5669.11	6547.75	15108.3	9805.7	7282.74	11804.7	11547.9	4524.68	5313.24	4551.55	AT3G45140.1	61.1	833	311	5	86	914	73	896	6.60000000000865e-313	90.6	AT3G45140.1 | lipoxygenase 2 | Chr3:16525437-16529233 FORWARD LENGTH=896 | 201606	No	Yes	29760.VIT_13s0064g01480.t01	0	1448.3	NA	Viridiplantae
TRINITY_DN12185_c0_g1_i2.p1_TRINITY_DN12185_c0_g1	256.857	-1.04507	0.338874	-3.08396	0.00204263	0.0414613	728.363	269.808	228.299	194.586	406.675	119.072	159.866	91.8238	444.572	299.883	251.701	236.166	171.439	93.5199	163.147	84.4821	372.439	245.618	226.412	176.744	506.959	247.872	164.46	280.662	NA	NA	NA	NA	NA	NA	NA	NA	NA	NA	NA	NA	NA	NA	NA	NA	NA	NA	NA
TRINITY_DN12189_c0_g2_i1.p1_TRINITY_DN12189_c0_g2	32.9103	1.59667	0.484413	3.29608	0.000980426	0.0249026	2.98102	24.7324	55.7596	22.0067	11.731	50.1804	34.8007	24.1642	18.7408	42.4077	13.5838	19.1722	15.1008	53.0192	26.1034	38.8161	9.80103	28.0966	28.1711	14.0592	32.8247	80.2537	89.2784	54.0619	AT3G45010.1	68.7	166	51	1	1	165	287	452	3e-67	99.4	AT3G45010.1 | serine carboxypeptidase-like 48 | Chr3:16466328-16468845 FORWARD LENGTH=510 | 201606	No	Yes	29760.VIT_06s0061g00520.t01	1.4e-66	257.7	NA	Viridiplantae
TRINITY_DN12190_c0_g1_i4.p1_TRINITY_DN12190_c0_g1	29.818	1.51469	0.418735	3.61731	0.000297684	0.0106318	17.8861	67.4521	63.1241	37.0639	2.60689	21.2629	31.5381	28.997	24.9877	32.5631	31.1629	31.3726	2.66485	27.9823	24.2389	19.0275	9.80103	33.5346	29.2144	34.1437	21.8831	49.7776	42.2898	31.0568	AT5G63350.1	50.5	95	31	4	2	81	209	302	3.1e-15	40.8	AT5G63350.1 | von willebrand factor A domain protein | Chr5:25380216-25381124 REVERSE LENGTH=302 | 201606	No	Yes	29760.VIT_14s0171g00360.t01	7.3e-22	109.4	NA	Viridiplantae
TRINITY_DN12202_c0_g1_i2.p1_TRINITY_DN12202_c0_g1	1711.61	-1.03852	0.249716	-4.15881	3.19913e-05	0.00212104	4065.12	1560.39	1218.3	1263.65	3352.46	1223.89	2223.98	1621.41	1176.5	988.251	1361.58	1447.5	1623.78	1302.65	2358.63	1162.2	1889.97	1192.74	1622.44	1563.58	3049.96	1112.38	1211.13	1486.13	AT1G15100.1	48.5	169	72	3	210	378	1	154	8.4e-37	39.3	AT1G15100.1 | RING-H2 finger A2A | Chr1:5193703-5194170 REVERSE LENGTH=155 | 201606	No	Yes	3694.POPTR_0008s12460.1	4e-41	174.5	RHA2A	Viridiplantae
TRINITY_DN12206_c0_g1_i3.p2_TRINITY_DN12206_c0_g1	937.199	-1.06836	0.28673	-3.72599	0.000194547	0.00773378	1446.79	871.256	755.385	420.444	1274.77	568.144	926.569	410.791	1887.61	475.572	779.074	648.368	1237.38	693.667	1467.39	821.988	1597.57	715.103	1069.46	1316.54	956.475	682.664	429.946	1039.83	NA	NA	NA	NA	NA	NA	NA	NA	NA	NA	NA	NA	NA	NA	3694.POPTR_0014s09860.1	4.8e-27	127.9	NA	Viridiplantae
TRINITY_DN12209_c0_g1_i1.p2_TRINITY_DN12209_c0_g1	83.5852	-1.59453	0.318959	-4.99917	5.75775e-07	9.78913e-05	207.678	49.4649	29.4579	52.1211	242.441	101.211	78.3016	49.9393	137.432	84.0581	44.7468	20.0436	182.098	43.4463	27.0357	26.6385	137.214	49.8487	28.1711	19.0803	235.244	49.7776	63.4347	47.1604	NA	NA	NA	NA	NA	NA	NA	NA	NA	NA	NA	NA	NA	NA	29760.VIT_13s0019g02450.t01	4.4e-09	67.4	NA	Viridiplantae
TRINITY_DN1221_c0_g1_i1.p1_TRINITY_DN1221_c0_g1	23.7858	-1.52921	0.476099	-3.21195	0.00131836	0.0306134	52.6647	32.6019	18.9372	15.0572	59.9585	10.2062	5.43761	5.6383	60.3869	5.30096	1.5981	13.9434	80.8339	19.8822	4.66133	15.222	27.7696	21.7522	9.39035	10.0423	35.5601	21.3333	5.87358	36.8081	AT5G54980.1	57.9	159	67	0	1	159	27	185	3.8e-49	92.4	AT5G54980.1 | Uncharacterized protein family (UPF0497) | Chr5:22315799-22316560 FORWARD LENGTH=194 | 201606	No	No	29760.VIT_19s0090g00570.t01	2.7e-65	253.4	NA	Viridiplantae
TRINITY_DN12210_c0_g1_i4.p2_TRINITY_DN12210_c0_g1	970.402	-1.11767	0.328291	-3.40452	0.000662806	0.0187555	2179.13	714.992	326.141	333.575	2350.11	1015.52	537.236	557.386	1954.24	949.63	493.014	257.081	1693.07	612.666	122.127	293.785	2375.12	1294.25	1025.63	379.598	1559.17	993.52	795.283	477.355	AT3G14420.1	91.5	363	31	0	99	461	1	363	4e-188	64.8	AT3G14420.1 | Aldolase-type TIM barrel family protein | Chr3:4821804-4823899 FORWARD LENGTH=367 | 201606	No	Yes	3694.POPTR_0001s40480.1	2.8e-191	673.7	NA	Viridiplantae
TRINITY_DN12211_c0_g1_i1.p1_TRINITY_DN12211_c0_g1	2815.78	4.17566	0.314432	13.28	3.02341e-40	1.24395e-35	86.4496	1298.45	2866.89	2808.75	105.579	2947.04	4255.47	3809.08	241.547	1893.2	6875.82	3374.3	47.9674	2125.18	4251.13	5038.48	204.188	2357.39	5634.21	3768.87	114.886	3799.35	4735.28	4939.19	AT1G56650.1	51.6	155	67	2	39	188	8	159	2.4e-40	39.7	AT1G56650.1 | production of anthocyanin pigment 1 | Chr1:21233714-21235089 REVERSE LENGTH=248 | 201606	No	Yes	29760.VIT_14s0006g01280.t01	8.2e-46	189.9	NA	Viridiplantae
TRINITY_DN12243_c0_g3_i1.p1_TRINITY_DN12243_c0_g3	55.7516	-1.60751	0.518597	-3.09973	0.00193695	0.0400674	202.709	73.0731	49.4472	110.034	71.6895	16.1598	34.8007	70.8815	57.2634	20.4466	28.7658	45.316	61.2917	19.1458	11.1872	33.4884	68.6072	32.6283	20.8674	20.0846	61.0904	11.1746	23.4943	194.393	AT4G19840.1	52.2	201	92	3	104	301	46	245	1.3e-60	65.3	AT4G19840.1 | phloem protein 2-A1 | Chr4:10774336-10775701 FORWARD LENGTH=246 | 201606	No	Yes	29760.VIT_01s0011g01790.t01	1.3e-81	308.5	NA	Viridiplantae
TRINITY_DN12244_c0_g1_i8.p2_TRINITY_DN12244_c0_g1	890.913	2.89333	0.536113	5.39687	6.78151e-08	1.75483e-05	8.94306	560.977	1227.76	1195.31	18.2482	815.644	1087.52	2092.62	350.869	1467.61	1112.28	1997.39	53.2971	477.172	1882.24	850.149	143.748	526.584	1158.14	1803.59	70.2084	943.742	606.154	931.705	AT1G76160.1	70.3	579	123	5	41	615	7	540	1.5e-241	93.3	AT1G76160.1 | SKU5 similar 5 | Chr1:28578211-28581020 REVERSE LENGTH=541 | 201606	No	Yes	29760.VIT_03s0038g03570.t01	9.9e-259	897.9	NA	Viridiplantae
TRINITY_DN12251_c0_g3_i4.p1_TRINITY_DN12251_c0_g3	388.423	-1.55697	0.231464	-6.7266	1.73668e-11	1.25358e-08	745.255	349.627	142.029	53.2794	800.316	308.737	195.754	33.8298	1132.77	361.223	161.408	86.2748	1483.44	536.819	116.533	59.3658	1002.97	282.778	111.641	56.2368	863.472	208.253	170.334	59.8132	AT5G39090.1	39.6	455	259	10	16	462	2	448	1e-88	96.1	AT5G39090.1 | HXXXD-type acyl-transferase family protein | Chr5:15643612-15644958 FORWARD LENGTH=448 | 201606	No	Yes	3847.GLYMA18G50350.1	4.7e-120	436.8	NA	Viridiplantae
TRINITY_DN12253_c1_g1_i1.p1_TRINITY_DN12253_c1_g1	299.555	2.93743	0.30993	9.47773	2.59877e-21	1.52748e-17	9.93674	111.296	531.294	443.609	29.9792	259.407	663.388	439.788	27.07	149.942	291.653	348.585	23.0954	151.694	823.191	563.214	44.1046	228.398	334.923	581.448	20.0595	255.999	512.176	345.076	AT5G25620.1	74.7	383	93	2	61	441	26	406	3.7e-171	80.5	AT5G25620.1 | Flavin-binding monooxygenase family protein | Chr5:8935520-8938224 REVERSE LENGTH=417 | 201606	No	Yes	3694.POPTR_0006s26000.1	4.3e-185	652.9	NA	Viridiplantae
TRINITY_DN12258_c0_g1_i10.p1_TRINITY_DN12258_c0_g1	1615.53	1.01415	0.31752	3.19397	0.00140329	0.0318807	418.337	1658.2	2730.12	4434.93	354.537	1780.13	2563.29	2819.96	602.828	656.562	1301.65	2139.44	947.8	957.29	1227.79	1076.2	906.595	1226.28	1838.42	2555.76	687.495	1634.53	1697.47	2557.01	AT5G05690.1	73.8	466	120	2	94	558	5	469	1.8e-196	81.9	AT5G05690.1 | Cytochrome P450 superfamily protein | Chr5:1702907-1706705 REVERSE LENGTH=472 | 201606	No	Yes	3694.POPTR_0010s19710.1	2.5e-216	756.9	NA	Viridiplantae
TRINITY_DN12259_c0_g1_i5.p1_TRINITY_DN12259_c0_g1	190.552	1.17556	0.33666	3.49183	0.000479724	0.0149642	148.057	252.945	120.988	327.784	97.7584	392.938	139.203	308.496	63.5103	112.078	109.47	307.626	54.1854	144.33	178.063	305.962	93.1098	202.114	330.749	135.571	143.152	251.936	170.334	182.89	AT5G39890.1	63.6	247	76	4	153	396	27	262	7.4e-88	61.5	AT5G39890.1 | 2-aminoethanethiol dioxygenase%2C putative (DUF1637) | Chr5:15974543-15976013 FORWARD LENGTH=276 | 201606	No	No	29760.VIT_14s0108g00090.t01	2.8e-105	387.5	NA	Viridiplantae
TRINITY_DN12266_c2_g2_i2.p1_TRINITY_DN12266_c2_g2	129.998	-1.12087	0.280868	-3.99074	6.58679e-05	0.00359814	304.064	148.395	64.1762	64.8619	340.199	125.026	84.8267	69.2706	312.346	143.883	82.3021	40.0873	294.911	133.284	16.7808	43.3827	240.125	141.389	83.4698	29.1226	190.566	81.2695	52.8622	33.3573	AT3G63410.1	75.6	349	72	5	21	367	1	338	3.3e-151	94.3	AT3G63410.1 | S-adenosyl-L-methionine-dependent methyltransferases superfamily protein | Chr3:23415816-23417002 REVERSE LENGTH=338 | 201606	No	Yes	3694.POPTR_0002s04790.1	1.8e-170	604	NA	Viridiplantae
TRINITY_DN12269_c0_g1_i6.p1_TRINITY_DN12269_c0_g1	230.652	-3.02569	0.693032	-4.36587	1.26616e-05	0.00106971	838.661	52.8375	48.3951	41.6969	437.958	127.577	592.699	93.4347	188.449	48.466	106.274	156.863	58.6268	30.1915	163.147	11.4165	401.842	26.2839	51.1252	351.48	1298.4	110.73	111.598	187.491	NA	NA	NA	NA	NA	NA	NA	NA	NA	NA	NA	NA	NA	NA	NA	NA	NA	NA	NA
TRINITY_DN12277_c0_g2_i12.p1_TRINITY_DN12277_c0_g2	228.258	2.33525	0.741547	3.14916	0.00163739	0.0354902	158.988	1184.91	702.782	510.787	56.0482	89.3041	65.2513	41.8845	78.0865	421.048	529.77	285.84	33.7548	175.994	50.3424	50.9937	19.6021	127.794	41.7349	33.1395	113.063	324.062	219.672	163.336	NA	NA	NA	NA	NA	NA	NA	NA	NA	NA	NA	NA	NA	NA	NA	NA	NA	NA	NA
TRINITY_DN12291_c1_g1_i3.p4_TRINITY_DN12291_c1_g1	45.1955	-1.63336	0.304592	-5.36246	8.20949e-08	2.02258e-05	146.07	32.6019	27.3538	28.9562	125.131	40.8247	33.7132	15.304	78.0865	22.7184	23.9715	10.4575	86.1636	40.5007	32.6293	21.3108	58.8062	31.7219	28.1711	45.1902	82.0618	17.2698	22.3196	33.3573	AT4G29100.1	58.6	191	52	6	164	327	213	403	9.9e-46	49.7	AT4G29100.1 | basic helix-loop-helix (bHLH) DNA-binding superfamily protein | Chr4:14341140-14344575 FORWARD LENGTH=407 | 201606	No	Yes	29760.VIT_09s0002g04120.t01	1.9e-91	341.3	NA	Viridiplantae
TRINITY_DN12293_c0_g2_i17.p1_TRINITY_DN12293_c0_g2	1395.16	3.13683	0.61079	5.13569	2.81111e-07	5.4047e-05	74.5255	457.55	925.82	1076.01	33.8896	365.722	1117.97	848.967	176.996	1535.01	2422.72	3142.49	88.8285	728.277	8292.5	2988.84	55.5392	219.334	449.693	794.344	116.71	1507.55	1178.24	4886.28	AT1G22400.1	59.3	479	184	6	28	501	11	483	4e-171	93.9	AT1G22400.1 | UDP-Glycosyltransferase superfamily protein | Chr1:7903851-7906607 REVERSE LENGTH=489 | 201606	No	Yes	3694.POPTR_0006s02390.1	2.4e-186	657.1	NA	Eukaryotes
TRINITY_DN12294_c1_g1_i3.p1_TRINITY_DN12294_c1_g1	369.464	2.12684	0.311151	6.83541	8.17735e-12	6.34809e-09	77.5065	261.939	352.443	469.09	56.0482	529.02	817.816	472.812	64.5515	308.213	472.238	214.38	72.8394	343.152	419.52	367.611	191.12	585.496	827.394	424.788	121.269	505.903	654.317	257.657	AT4G25640.1	69.2	461	140	1	21	479	6	466	4.4e-181	88.1	AT4G25640.1 | detoxifying efflux carrier 35 | Chr4:13076953-13078965 REVERSE LENGTH=488 | 201606	No	Yes	29760.VIT_16s0050g00910.t01	1.7e-179	634.4	NA	Viridiplantae
TRINITY_DN12328_c0_g3_i4.p2_TRINITY_DN12328_c0_g3	6.98172	-2.57253	0.83724	-3.07263	0.00212184	0.0424219	8.94306	0	0	0	5.21378	5.10309	2.17504	0	49.9753	6.05824	3.1962	0	34.6431	5.15464	1.86453	0	21.2356	5.43804	0	2.00846	11.8534	0	4.69887	0	NA	NA	NA	NA	NA	NA	NA	NA	NA	NA	NA	NA	NA	NA	3694.POPTR_0012s01700.1	6.9e-16	89	NA	Eukaryotes
TRINITY_DN12334_c0_g2_i1.p1_TRINITY_DN12334_c0_g2	207.99	1.67906	0.410627	4.08901	4.33221e-05	0.00262124	47.6963	119.165	337.714	147.097	36.4965	176.907	308.856	103.906	45.8107	113.592	149.422	215.251	33.7548	258.468	662.841	493.193	80.0417	145.014	276.494	546.3	69.2966	185.904	124.52	314.019	AT2G30830.1	45	351	187	3	26	374	5	351	2.3e-86	89	AT2G30830.1 | 2-oxoglutarate (2OG) and Fe(II)-dependent oxygenase superfamily protein | Chr2:13132707-13134284 REVERSE LENGTH=358 | 201606	No	Yes	29760.VIT_08s0007g03050.t01	5.7e-151	539.3	NA	Eukaryotes
TRINITY_DN12340_c0_g1_i6.p1_TRINITY_DN12340_c0_g1	2112.95	1.24948	0.331494	3.76923	0.000163753	0.00684007	395.482	1414.25	2228.28	1896.05	775.55	2915.57	4124.97	2098.25	1121.32	1951.51	2522.6	2169.94	789.685	3594.99	2224.39	1789.35	2442.09	2885.79	2624.08	3725.68	691.142	2001.26	1890.12	2438.54	NA	NA	NA	NA	NA	NA	NA	NA	NA	NA	NA	NA	NA	NA	NA	NA	NA	NA	NA
TRINITY_DN12355_c0_g1_i1.p3_TRINITY_DN12355_c0_g1	31.3629	-1.00779	0.333387	-3.02289	0.0025037	0.0474055	41.7343	17.9872	43.1348	40.5387	44.3171	16.1598	57.6387	16.1094	33.3169	21.9611	21.5743	52.2877	30.2017	16.9367	63.3941	21.3108	31.0366	19.0332	23.9976	43.1818	33.7365	14.2222	28.1932	20.7046	NA	NA	NA	NA	NA	NA	NA	NA	NA	NA	NA	NA	NA	NA	NA	NA	NA	NA	NA
TRINITY_DN12374_c0_g1_i2.p4_TRINITY_DN12374_c0_g1	152.087	-2.19353	0.516715	-4.24515	2.18443e-05	0.00159355	662.78	106.799	5.26034	2.3165	523.985	96.1082	109.84	10.4711	291.523	96.1746	36.7563	3.48585	309.123	77.3196	72.7167	12.1776	463.915	154.078	89.73	38.1607	393.896	47.7459	41.1151	4.60101	AT1G60470.1	80.3	315	59	3	59	372	22	334	2.7e-153	84.4	AT1G60470.1 | galactinol synthase 4 | Chr1:22279181-22280454 REVERSE LENGTH=334 | 201606	No	Yes	29760.VIT_01s0127g00470.t01	1.4e-162	577.8	NA	Viridiplantae
TRINITY_DN12375_c1_g1_i1.p2_TRINITY_DN12375_c1_g1	50.3818	1.63888	0.537595	3.04854	0.00229959	0.0447985	6.95572	48.3407	32.6141	26.6397	49.5309	75.6959	53.2886	69.2706	22.9054	98.4465	35.9572	18.3007	39.9728	168.63	115.601	124.059	17.9686	49.8487	22.9542	26.1099	15.5006	33.5237	32.8921	24.1553	AT1G66920.2	35.7	614	322	19	5	579	13	592	1.3e-91	94.4	AT1G66920.2 | Protein kinase superfamily protein | Chr1:24965410-24967432 REVERSE LENGTH=617 | 201606	No	Yes	29760.VIT_16s0022g01660.t01	3.3e-190	670.2	NA	Viridiplantae
TRINITY_DN12382_c0_g1_i3.p2_TRINITY_DN12382_c0_g1	135.733	1.18373	0.37947	3.11944	0.00181194	0.0383294	25.8355	79.8183	94.6861	76.4443	54.7447	190.515	274.056	106.322	59.3457	113.592	153.418	159.478	34.6431	91.3108	448.42	144.609	68.6072	91.5404	102.25	264.112	76.591	157.46	213.798	175.989	NA	NA	NA	NA	NA	NA	NA	NA	NA	NA	NA	NA	NA	NA	NA	NA	NA	NA	NA
TRINITY_DN12382_c3_g1_i4.p1_TRINITY_DN12382_c3_g1	15.2929	-1.92263	0.353453	-5.43956	5.34123e-08	1.45536e-05	47.6963	6.74521	10.5207	3.47474	43.0137	7.65464	18.4879	5.6383	20.8231	12.8738	7.9905	5.22877	21.3188	13.9912	11.1872	6.8499	34.3036	8.15707	9.39035	3.01268	51.0606	7.11108	7.0483	3.45076	NA	NA	NA	NA	NA	NA	NA	NA	NA	NA	NA	NA	NA	NA	3694.POPTR_0018s03940.1	5.2e-21	106.3	NA	Eukaryotes
TRINITY_DN12383_c0_g1_i3.p1_TRINITY_DN12383_c0_g1	101.77	-1.49113	0.329538	-4.5249	6.04228e-06	0.00061082	262.33	64.0795	22.0934	40.5387	205.944	73.1443	58.7262	21.7477	204.066	82.5436	49.5411	36.6014	131.466	66.2739	52.2069	31.2051	213.989	100.604	47.9951	103.435	317.305	88.3806	70.483	97.7715	AT4G36380.1	68.9	460	129	5	38	496	67	513	6e-188	92.2	AT4G36380.1 | Cytochrome P450 superfamily protein | Chr4:17187973-17192202 REVERSE LENGTH=524 | 201606	No	Yes	3694.POPTR_0007s13520.1	3.7e-195	686.4	NA	Viridiplantae
TRINITY_DN12385_c0_g4_i1.p1_TRINITY_DN12385_c0_g4	80.7299	2.60411	0.556522	4.67925	2.8792e-06	0.000355742	3.97469	43.8439	236.715	206.168	10.4276	68.0412	69.6014	215.866	15.6173	68.1553	78.3069	211.765	3.55314	11.0457	36.3584	35.7717	22.8691	108.761	69.9059	176.744	3.64719	53.8411	64.6094	121.927	NA	NA	NA	NA	NA	NA	NA	NA	NA	NA	NA	NA	NA	NA	29760.VIT_13s0067g01550.t01	3.1e-25	119.8	NA	Viridiplantae
TRINITY_DN12386_c0_g2_i1.p1_TRINITY_DN12386_c0_g2	721.594	2.17186	0.718388	3.02324	0.00250081	0.0473945	32.7912	187.742	267.225	347.474	52.1378	173.505	652.513	339.909	45.8107	605.067	373.156	470.59	12.436	187.776	6874.53	1720.85	84.9423	224.772	285.884	1743.34	151.358	330.157	270.185	1884.12	NA	NA	NA	NA	NA	NA	NA	NA	NA	NA	NA	NA	NA	NA	3694.POPTR_0011s04710.1	8.8e-212	741.9	PPO	Viridiplantae
TRINITY_DN12401_c0_g1_i4.p1_TRINITY_DN12401_c0_g1	460.269	2.19913	0.553627	3.97222	7.12072e-05	0.00379993	178.861	2197.81	1025.77	648.619	215.069	362.319	349.095	191.702	84.3334	513.436	291.653	263.182	166.109	970.545	259.17	323.468	53.9057	343.503	61.559	147.621	465.928	965.076	569.737	397.988	NA	NA	NA	NA	NA	NA	NA	NA	NA	NA	NA	NA	NA	NA	NA	NA	NA	NA	NA
TRINITY_DN12404_c0_g1_i5.p1_TRINITY_DN12404_c0_g1	123.145	1.54847	0.382714	4.04601	5.20982e-05	0.00301481	31.7976	100.054	114.675	77.6026	48.2275	155.644	159.866	71.687	23.9465	103.747	90.2926	105.447	66.6214	212.077	357.99	199.408	57.1727	111.48	87.6433	116.49	65.6494	174.729	163.286	259.957	AT1G29860.1	53.4	174	62	4	231	402	125	281	2.9e-39	42.6	AT1G29860.1 | WRKY DNA-binding protein 71 | Chr1:10454482-10455652 FORWARD LENGTH=282 | 201606	No	Yes	3694.POPTR_0002s06000.1	3e-62	244.6	WRKY28	Viridiplantae
TRINITY_DN12411_c0_g2_i4.p1_TRINITY_DN12411_c0_g2	48.4736	-1.31592	0.318747	-4.1284	3.6529e-05	0.00233377	89.4306	32.6019	24.1976	22.0067	127.738	45.9278	18.4879	24.1642	123.897	56.796	39.1534	6.9717	137.684	41.9735	9.32266	18.2664	127.413	47.1297	23.9976	13.055	49.2371	37.5872	15.2713	31.0568	AT5G01920.1	77.7	439	92	3	83	520	62	495	7.4e-197	84.1	AT5G01920.1 | Protein kinase superfamily protein | Chr5:359154-360867 FORWARD LENGTH=495 | 201606	No	Yes	3694.POPTR_0006s11020.1	2.6e-228	796.6	NA	Viridiplantae
TRINITY_DN12429_c0_g1_i2.p1_TRINITY_DN12429_c0_g1	582.327	2.1569	0.323945	6.65822	2.77168e-11	1.90063e-08	120.235	346.254	793.259	506.154	161.627	974.69	1066.86	651.627	44.7696	294.582	583.306	612.638	90.6051	523.564	1011.51	762.622	249.926	713.29	1366.82	818.446	137.681	719.235	710.703	715.458	AT5G47470.1	59.2	373	141	4	5	375	1	364	3.7e-116	93.9	AT5G47470.1 | Nodulin MtN21 /EamA-like transporter family protein | Chr5:19254598-19256378 FORWARD LENGTH=364 | 201606	No	Yes	3694.POPTR_0003s07500.1	1.9e-125	454.5	NA	Viridiplantae
TRINITY_DN12429_c0_g1_i4.p1_TRINITY_DN12429_c0_g1	23.1941	1.95558	0.511102	3.8262	0.000130138	0.00577605	6.95572	17.9872	8.41655	11.5825	7.82067	21.2629	28.2756	30.6079	6.24692	14.3883	15.1819	17.4292	7.99456	23.5641	58.7327	39.5772	0	19.0332	61.559	23.0972	6.38258	45.7141	42.2898	42.5594	NA	NA	NA	NA	NA	NA	NA	NA	NA	NA	NA	NA	NA	NA	3694.POPTR_0001s15780.1	1.6e-20	104	NA	Viridiplantae
TRINITY_DN12439_c0_g1_i8.p1_TRINITY_DN12439_c0_g1	16.5455	-1.58604	0.427998	-3.70572	0.000210792	0.00821289	37.7596	12.3662	7.36448	4.63299	82.1171	12.7577	16.3128	8.05472	30.1934	10.6019	11.1867	8.71462	19.5423	10.3093	12.1195	4.5666	17.9686	16.3141	9.39035	17.0719	24.6185	8.12695	2.34943	12.6528	NA	NA	NA	NA	NA	NA	NA	NA	NA	NA	NA	NA	NA	NA	NA	NA	NA	NA	NA
TRINITY_DN12440_c0_g3_i2.p1_TRINITY_DN12440_c0_g3	71.5453	1.32571	0.299329	4.42895	9.46914e-06	0.000854382	43.7216	84.3151	54.7075	72.9696	20.8551	112.268	88.0893	76.5198	35.3992	41.6504	64.723	71.4599	14.2126	85.4198	69.9199	91.332	34.3036	57.0995	83.4698	108.457	49.2371	116.825	97.5015	142.631	NA	NA	NA	NA	NA	NA	NA	NA	NA	NA	NA	NA	NA	NA	3694.POPTR_0006s27130.1	1.2e-16	92.4	NA	Viridiplantae
TRINITY_DN12445_c0_g1_i1.p7_TRINITY_DN12445_c0_g1	617.278	-2.63461	0.443865	-5.93562	2.92745e-09	1.22905e-06	2462.32	581.212	160.966	116.983	2705.95	270.464	131.59	168.344	765.247	282.466	330.008	205.665	3818.74	235.641	67.1231	86.0043	370.806	191.238	130.422	84.3551	1191.72	262.094	99.8509	95.471	AT1G61720.1	63.5	329	119	1	68	396	11	338	1.1e-120	65.5	AT1G61720.1 | NAD(P)-binding Rossmann-fold superfamily protein | Chr1:22791326-22792757 REVERSE LENGTH=340 | 201606	No	Yes	29760.VIT_00s0361g00040.t01	8.3e-163	578.9	NA	Viridiplantae
TRINITY_DN12446_c0_g1_i2.p1_TRINITY_DN12446_c0_g1	331.097	1.33367	0.399073	3.34193	0.000831986	0.021915	87.4433	346.254	584.95	593.023	83.4205	217.732	195.754	474.423	78.0865	236.272	210.15	341.613	176.769	236.377	872.601	747.4	78.4082	251.056	361.007	317.336	72.9438	169.65	117.472	1096.19	AT1G34060.1	55.3	452	195	4	14	458	6	457	2.7e-147	77.8	AT1G34060.1 | Pyridoxal phosphate (PLP)-dependent transferases superfamily protein | Chr1:12396561-12398299 REVERSE LENGTH=463 | 201606	No	Yes	3694.POPTR_0002s06450.1	2e-176	624.4	NA	Viridiplantae
TRINITY_DN12447_c0_g1_i4.p1_TRINITY_DN12447_c0_g1	52.7308	-1.03824	0.344425	-3.01442	0.00257473	0.0481741	96.3863	23.6082	32.6141	34.7474	58.655	51.8814	95.7019	46.7174	60.3869	37.864	27.9667	43.5731	63.9565	30.9278	50.3424	28.9218	109.445	38.9726	55.2987	108.457	52.8842	30.4761	30.5426	55.2122	NA	NA	NA	NA	NA	NA	NA	NA	NA	NA	NA	NA	NA	NA	3702.AT1G15860.3	2.3e-10	71.6	NA	Viridiplantae
TRINITY_DN12454_c1_g1_i2.p1_TRINITY_DN12454_c1_g1	118.081	-1.63431	0.518643	-3.15113	0.00162639	0.0353494	340.83	42.7197	48.3951	49.8046	383.213	90.1546	331.694	42.69	51.0165	49.9805	59.1297	89.7606	79.0574	91.3108	158.485	56.3214	80.0417	71.6009	108.511	122.516	279.01	44.6982	38.7656	124.227	NA	NA	NA	NA	NA	NA	NA	NA	NA	NA	NA	NA	NA	NA	3694.POPTR_0001s24610.1	4.2e-07	60.1	NA	Viridiplantae
TRINITY_DN12459_c0_g2_i2.p1_TRINITY_DN12459_c0_g2	14.653	-2.35293	0.587137	-4.00747	6.13729e-05	0.00338036	62.6014	11.242	0	1.15825	13.0345	7.65464	1.08752	0	80.1688	20.4466	3.99525	0	23.0954	8.10015	0	0	55.5392	5.43804	0	1.00423	52.8842	3.04761	1.17472	0	AT5G02540.1	71.2	320	92	0	1	320	1	320	6.8e-132	98.2	AT5G02540.1 | NAD(P)-binding Rossmann-fold superfamily protein | Chr5:568609-570720 FORWARD LENGTH=331 | 201606	No	Yes	29760.VIT_08s0040g03400.t01	1.3e-145	521.2	NA	Viridiplantae
TRINITY_DN12461_c2_g1_i2.p1_TRINITY_DN12461_c2_g1	26.0236	-2.74627	0.52838	-5.19753	2.01956e-07	4.13398e-05	51.671	6.74521	15.781	3.47474	35.193	26.366	14.1378	9.66566	146.803	6.81553	23.1724	6.10024	97.7113	8.83653	5.59359	8.3721	53.9057	13.5951	3.13012	2.00846	74.7674	6.09521	1.17472	3.45076	AT5G62570.1	46.2	561	240	10	1	554	1	506	6.1e-128	97.9	AT5G62570.1 | Calmodulin binding protein-like protein | Chr5:25114362-25116967 FORWARD LENGTH=509 | 201606	No	Yes	3694.POPTR_0015s08320.1	6.8e-222	775.4	NA	Viridiplantae
TRINITY_DN12464_c0_g1_i1.p5_TRINITY_DN12464_c0_g1	70.4267	1.18261	0.378013	3.1285	0.00175704	0.0374374	32.7912	128.159	50.4993	159.838	40.4068	110.567	64.1638	134.514	27.07	81.7863	51.9382	29.6297	45.3025	71.4286	27.968	64.6935	88.2093	125.981	70.9493	43.1818	38.2955	94.4758	68.1335	40.2589	NA	NA	NA	NA	NA	NA	NA	NA	NA	NA	NA	NA	NA	NA	NA	NA	NA	NA	NA
TRINITY_DN12467_c0_g4_i3.p1_TRINITY_DN12467_c0_g4	133.076	1.49739	0.428419	3.49515	0.0004738	0.0148131	30.8039	70.8247	271.434	91.5016	61.2619	284.923	405.646	266.611	36.4404	82.5436	209.351	195.208	29.3134	114.138	180.86	76.8711	81.6753	140.483	201.371	106.448	29.1775	57.9045	108.074	60.9634	AT3G12110.1	95.6	159	7	0	1	159	219	377	4.7e-86	99.4	AT3G12110.1 | actin-11 | Chr3:3858116-3859609 FORWARD LENGTH=377 | 201606	No	Yes	4081.Solyc04g011500.2.1	5.8e-86	322	ACT12	Viridiplantae
TRINITY_DN12493_c0_g1_i1.p5_TRINITY_DN12493_c0_g1	15.7315	-1.95963	0.541781	-3.61701	0.000298025	0.0106343	46.7027	7.86941	0	2.3165	35.193	6.80412	4.35009	24.1642	36.4404	6.81553	11.1867	6.10024	15.9891	7.36377	4.66133	17.5053	40.8376	6.34438	7.30361	9.03805	31.9129	18.2856	22.3196	8.05177	AT2G42280.1	52.8	267	65	4	21	231	96	357	7.6e-64	88.7	AT2G42280.1 | basic helix-loop-helix (bHLH) DNA-binding superfamily protein | Chr2:17611428-17613163 REVERSE LENGTH=359 | 201606	No	Yes	3694.POPTR_0016s05100.1	4.1e-67	260	NA	Viridiplantae
TRINITY_DN12507_c0_g1_i2.p7_TRINITY_DN12507_c0_g1	23.055	1.02036	0.337942	3.01933	0.00253333	0.0477159	18.8798	40.4713	32.6141	27.7979	14.3379	18.7113	11.9627	12.8875	22.9054	37.1068	29.5648	20.9151	9.77113	29.4551	13.984	15.222	19.6021	30.8156	19.8241	11.0465	11.8534	39.6189	34.0668	29.9066	NA	NA	NA	NA	NA	NA	NA	NA	NA	NA	NA	NA	NA	NA	3847.GLYMA10G37110.1	1.5e-15	89	OSI_05329	Viridiplantae
TRINITY_DN12510_c2_g6_i1.p1_TRINITY_DN12510_c2_g6	52.3099	-2.23541	0.595492	-3.75388	0.000174118	0.0071496	101.355	23.6082	56.8117	6.94949	54.7447	14.4588	59.8137	5.6383	53.0988	12.1165	53.5363	49.6733	51.5205	13.2548	145.433	19.7886	45.7381	13.5951	33.3879	181.765	154.094	21.3333	43.4645	40.2589	NA	NA	NA	NA	NA	NA	NA	NA	NA	NA	NA	NA	NA	NA	3847.GLYMA03G20380.1	1.1e-24	119.8	NA	Viridiplantae
TRINITY_DN12529_c1_g1_i1.p1_TRINITY_DN12529_c1_g1	174.45	-2.2731	0.678884	-3.34829	0.000813108	0.0214589	537.577	21.3598	4.20827	46.3299	525.289	100.361	451.322	45.1064	94.7449	46.9514	55.9335	20.0436	143.902	56.701	473.591	66.2157	200.921	96.9784	89.73	175.74	630.052	118.857	96.3267	88.5695	AT5G42900.1	35.4	209	114	7	36	239	38	230	3.6e-23	52.8	AT5G42900.1 | cold regulated protein 27 | Chr5:17198366-17199712 REVERSE LENGTH=246 | 201606	No	Yes	3694.POPTR_0014s02900.1	3.6e-41	174.5	NA	Viridiplantae
TRINITY_DN12532_c3_g1_i3.p1_TRINITY_DN12532_c3_g1	43.6571	1.1075	0.334031	3.31556	0.000914589	0.0236666	26.8292	68.5763	23.1455	49.8046	33.8896	39.1237	38.0633	81.3527	28.1111	76.4853	52.7373	46.1875	8.88285	65.5376	41.952	76.11	19.6021	51.6614	31.3012	25.1057	36.4719	29.4602	36.4162	60.9634	AT5G13490.1	75	308	76	1	7	313	76	383	8.1e-130	97.2	AT5G13490.1 | ADP/ATP carrier 2 | Chr5:4336034-4337379 FORWARD LENGTH=385 | 201606	No	Yes	13684.SNOT_05601	7.3e-157	558.5	FG06021.1	Fungi
TRINITY_DN12535_c2_g1_i8.p1_TRINITY_DN12535_c2_g1	5.67972	2.51276	0.829278	3.03005	0.00244511	0.0467697	2.98102	3.37261	9.46861	8.10773	2.60689	17.8608	8.70018	10.4711	0	2.27184	6.3924	6.9717	0	16.9367	2.7968	12.9387	0	2.71902	3.13012	5.02114	2.73539	5.07935	0	5.75127	NA	NA	NA	NA	NA	NA	NA	NA	NA	NA	NA	NA	NA	NA	3847.GLYMA01G36410.1	4.5e-14	82.8	NA	Viridiplantae
TRINITY_DN12536_c0_g1_i5.p1_TRINITY_DN12536_c0_g1	31.9589	-1.70805	0.52599	-3.2473	0.00116504	0.02795	59.6204	6.74521	3.1562	12.7407	67.7792	20.4124	11.9627	9.66566	42.6873	21.2039	23.9715	13.9434	39.9728	23.5641	46.6133	20.5497	35.9371	10.8761	6.26023	20.0846	179.624	47.7459	23.4943	18.4041	NA	NA	NA	NA	NA	NA	NA	NA	NA	NA	NA	NA	NA	NA	NA	NA	NA	NA	NA
TRINITY_DN12542_c0_g2_i2.p1_TRINITY_DN12542_c0_g2	26.1096	-1.82495	0.604125	-3.02082	0.00252095	0.0475949	31.7976	2.2484	6.31241	4.63299	109.489	27.2165	2.17504	0	47.893	21.9611	11.1867	1.74292	58.6268	13.2548	1.86453	0.7611	78.4082	29.0029	11.4771	0	107.592	28.4443	30.5426	0	AT4G24510.1	40.3	278	146	9	1	277	158	416	1.4e-48	97.2	AT4G24510.1 | HXXXD-type acyl-transferase family protein | Chr4:12660929-12662537 FORWARD LENGTH=421 | 201606	No	Yes	3694.POPTR_0005s19690.1	1.1e-74	285.4	NA	Viridiplantae
TRINITY_DN12542_c0_g2_i2.p1_TRINITY_DN12542_c0_g2	151.131	-2.78855	0.77645	-3.59141	0.000328898	0.011372	533.603	47.2165	82.0613	18.532	277.634	20.4124	452.409	12.0821	77.0453	24.233	47.1439	128.105	126.136	61.1193	450.284	19.7886	155.183	52.5678	65.7325	425.793	467.752	31.4919	9.39773	41.4091	NA	NA	NA	NA	NA	NA	NA	NA	NA	NA	NA	NA	NA	NA	29760.VIT_12s0134g00400.t01	1.2e-32	146	NA	Viridiplantae
TRINITY_DN12552_c0_g1_i2.p1_TRINITY_DN12552_c0_g1	89.122	-1.5269	0.346418	-4.40768	1.04483e-05	0.000927978	132.159	38.2229	18.9372	18.532	311.523	104.613	42.4134	52.3557	155.132	68.9125	48.742	27.8868	153.673	75.1105	35.4261	25.1163	220.523	84.2897	109.554	45.1902	252.568	52.8252	38.7656	26.4558	AT3G17609.3	57.3	117	45	2	265	380	2	114	5.1e-22	30.5	AT3G17609.3 | HY5-homolog | Chr3:6024131-6024585 FORWARD LENGTH=120 | 201606	No	Yes	3847.GLYMA03G18990.1	1.7e-30	139	NA	Viridiplantae
TRINITY_DN12562_c0_g1_i1.p2_TRINITY_DN12562_c0_g1	45.3679	2.81294	0.445016	6.32099	2.599e-10	1.38912e-07	5.96204	13.4904	69.4365	71.8113	3.91034	13.6082	54.3761	101.489	2.08231	18.1747	55.1344	105.447	0.888285	26.5096	110.94	78.3933	8.16753	34.4409	67.8192	88.372	1.82359	41.6506	49.3381	65.5644	AT3G50340.1	42.8	180	96	4	117	295	30	203	3.1e-36	55.8	AT3G50340.1 | hypothetical protein | Chr3:18665333-18666544 REVERSE LENGTH=403 | 201606	No	No	3694.POPTR_0007s14530.1	5.7e-56	223.4	NA	Viridiplantae
TRINITY_DN12578_c0_g1_i2.p1_TRINITY_DN12578_c0_g1	45.1579	2.72849	0.478852	5.69797	1.21243e-08	4.05563e-06	2.98102	43.8439	112.571	86.8686	2.60689	36.5722	82.6517	63.6323	7.28807	50.7378	53.5363	120.262	19.5423	30.1915	55.0037	22.0719	1.63351	45.317	36.518	62.2621	3.64719	55.8728	36.4162	51.7614	NA	NA	NA	NA	NA	NA	NA	NA	NA	NA	NA	NA	NA	NA	NA	NA	NA	NA	NA
TRINITY_DN12579_c1_g5_i1.p1_TRINITY_DN12579_c1_g5	20.2217	-7.51938	0.962698	-7.81074	5.6855e-15	8.93482e-12	63.5951	0	1.05207	0	97.7584	0	0	0	64.5515	0	0	0	163.444	1.47275	0	0	44.1046	0	0	0	48.3253	1.01587	0	0	NA	NA	NA	NA	NA	NA	NA	NA	NA	NA	NA	NA	NA	NA	29760.VIT_06s0004g03780.t01	3.2e-27	127.5	NS	Viridiplantae
TRINITY_DN12580_c0_g4_i2.p1_TRINITY_DN12580_c0_g4	186.842	1.61534	0.411751	3.92311	8.74146e-05	0.00439681	32.7912	213.598	300.892	135.515	36.4965	84.201	123.978	186.064	113.486	304.427	329.209	272.768	45.3025	125.92	402.739	283.89	98.0103	192.144	164.853	351.48	18.2359	129.015	152.713	386.485	AT5G24080.1	43.7	348	181	7	139	475	388	731	7e-64	68.8	AT5G24080.1 | Protein kinase superfamily protein | Chr5:8139334-8141839 REVERSE LENGTH=745 | 201606	No	Yes	29760.VIT_16s0039g01870.t01	7.2e-127	459.5	OSI_17731	Viridiplantae
TRINITY_DN12596_c0_g1_i1.p2_TRINITY_DN12596_c0_g1	1214.96	1.78933	0.22167	8.07208	6.91129e-16	1.30393e-12	290.153	685.763	1601.25	1239.32	319.344	1225.59	1777.01	1452.27	417.502	1631.18	2593.72	2485.41	359.755	1174.52	1686.47	1703.34	395.308	972.503	1546.28	1375.79	199.684	1150.98	1670.45	1205.47	AT5G07990.1	72.6	215	59	0	173	387	298	512	3.9e-93	47	AT5G07990.1 | Cytochrome P450 superfamily protein | Chr5:2560437-2562859 FORWARD LENGTH=513 | 201606	No	Yes	3694.POPTR_0013s07050.1	2.2e-98	364.8	NA	Viridiplantae
TRINITY_DN12599_c1_g1_i5.p1_TRINITY_DN12599_c1_g1	472.312	-1.21748	0.401788	-3.03015	0.00244432	0.0467697	1198.37	721.738	546.023	706.531	1316.48	381.031	573.124	376.961	639.268	148.427	250.902	536.821	655.554	191.458	159.417	213.108	516.188	359.817	310.925	302.273	454.987	254.983	167.984	353.128	AT5G49630.1	78.4	476	101	2	12	485	3	478	2.3e-224	96.7	AT5G49630.1 | amino acid permease 6 | Chr5:20142681-20146441 REVERSE LENGTH=481 | 201606	No	Yes	29760.VIT_18s0001g08270.t01	2.4e-223	780	NA	Viridiplantae
TRINITY_DN12619_c0_g1_i4.p1_TRINITY_DN12619_c0_g1	91.712	-2.60316	0.785332	-3.31472	0.000917349	0.0237231	120.235	7.86941	16.8331	11.5825	102.972	10.2062	93.5269	22.5532	47.893	40.8932	60.7278	109.804	33.7548	11.0457	275.951	25.8774	62.0732	24.4712	30.2578	606.554	361.983	25.3967	41.1151	57.5127	NA	NA	NA	NA	NA	NA	NA	NA	NA	NA	NA	NA	NA	NA	29760.VIT_11s0016g05060.t01	1.5e-06	60.1	EMB1187	Viridiplantae
TRINITY_DN12619_c0_g2_i4.p1_TRINITY_DN12619_c0_g2	68.1958	-1.97049	0.342018	-5.76136	8.34397e-09	2.98526e-06	189.792	52.8375	34.7183	31.2727	95.1515	39.1237	81.5641	20.9423	120.774	46.9514	38.3544	38.3443	159.891	29.4551	50.3424	15.9831	130.68	38.9726	31.3012	87.3678	201.507	22.3491	38.7656	40.2589	AT3G22970.1	61.5	148	48	4	5	150	96	236	1.1e-44	97.3	AT3G22970.1 | hypothetical protein (DUF506) | Chr3:8152592-8153881 FORWARD LENGTH=370 | 201606	No	No	3694.POPTR_0002s04710.1	1.3e-58	231.1	NA	Viridiplantae
TRINITY_DN12622_c0_g1_i2.p1_TRINITY_DN12622_c0_g1	79.2602	-2.37507	0.76603	-3.1005	0.00193196	0.0400044	172.899	20.2356	16.8331	13.899	31.2827	32.3196	159.866	26.5806	33.3169	10.6019	13.5838	15.6863	98.5996	32.4006	216.286	12.9387	133.947	45.317	37.5614	276.163	392.073	25.3967	23.4943	60.9634	NA	NA	NA	NA	NA	NA	NA	NA	NA	NA	NA	NA	NA	NA	4081.Solyc12g007070.1.1	7.1e-18	96.7	NA	Viridiplantae
TRINITY_DN12624_c0_g1_i1.p2_TRINITY_DN12624_c0_g1	69.6947	-1.00252	0.27093	-3.7003	0.000215345	0.00835078	151.038	83.1909	33.6662	40.5387	109.489	68.8917	46.7634	45.1064	138.473	53.7669	59.9287	37.4729	121.695	52.2828	15.8485	27.3996	122.513	75.2263	55.2987	22.093	145.888	61.968	84.5796	19.5543	AT1G70280.2	63.4	517	156	9	26	520	1	506	2.4e-158	90.7	AT1G70280.2 | NHL domain-containing protein | Chr1:26466086-26468471 REVERSE LENGTH=509 | 201606	No	Yes	29760.VIT_01s0026g00330.t01	9.6e-197	691.8	NA	Viridiplantae
TRINITY_DN12635_c0_g2_i1.p1_TRINITY_DN12635_c0_g2	76.5293	-1.12012	0.35911	-3.11917	0.00181361	0.0383449	247.425	56.2101	44.1869	59.0706	114.703	79.0979	110.927	41.0791	124.938	85.5727	74.3116	43.5731	91.4933	67.7467	99.7524	56.3214	124.146	43.5043	44.865	49.2072	100.298	36.5713	14.0966	27.6061	AT5G36120.1	64.3	140	45	1	76	215	37	171	2.3e-44	59.1	AT5G36120.1 | cofactor assembly%2C complex C (B6F) | Chr5:14198679-14199203 REVERSE LENGTH=174 | 201606	No	Yes	3847.GLYMA10G36340.1	3.1e-51	207.2	CCB3	Viridiplantae
TRINITY_DN12636_c0_g3_i1.p1_TRINITY_DN12636_c0_g3	57.6074	1.90298	0.427666	4.44969	8.59961e-06	0.000796897	8.94306	65.2037	72.5927	69.4949	27.3724	98.6598	95.7019	57.994	5.20577	62.097	103.077	54.9021	44.4142	36.8189	56.8682	59.3658	9.80103	82.477	176.33	49.2072	8.20618	46.73	66.9588	24.1553	AT3G26640.1	54.8	332	146	2	29	358	17	346	2.6e-108	91.9	AT3G26640.1 | Transducin/WD40 repeat-like superfamily protein | Chr3:9793276-9794316 FORWARD LENGTH=346 | 201606	No	Yes	3694.POPTR_0006s22560.1	3.2e-156	556.6	NA	Viridiplantae
TRINITY_DN12641_c3_g8_i1.p1_TRINITY_DN12641_c3_g8	93.4405	-1.85926	0.424615	-4.37869	1.19397e-05	0.0010213	209.665	48.3407	32.6141	27.7979	264.599	87.6031	29.3631	28.1915	259.247	70.4271	31.962	6.9717	267.374	36.8189	15.8485	7.611	359.371	130.513	101.207	25.1057	119.445	33.5237	31.7173	17.2538	AT3G23760.1	62	150	56	1	63	212	42	190	4.4e-55	69.8	AT3G23760.1 | transferring glycosyl group transferase | Chr3:8562965-8564640 REVERSE LENGTH=194 | 201606	No	Yes	3711.Bra037058.1-P	3.6e-54	216.9	NA	Viridiplantae
TRINITY_DN12673_c2_g1_i1.p1_TRINITY_DN12673_c2_g1	14.0032	2.01121	0.439225	4.579	4.67206e-06	0.000500591	2.98102	31.4777	13.6769	13.899	7.82067	8.50515	11.9627	24.1642	5.20577	36.3495	20.7753	13.9434	3.55314	19.8822	7.45813	19.7886	6.53402	21.7522	13.5638	10.0423	8.20618	18.2856	7.0483	9.20203	AT1G74060.1	53.1	179	80	2	38	216	59	233	8.8e-43	82.5	AT1G74060.1 | Ribosomal protein L6 family protein | Chr1:27850033-27851299 REVERSE LENGTH=233 | 201606	No	Yes	426418.XP_001939215.1	8e-70	268.9	FG01016.1	Fungi
TRINITY_DN12674_c4_g1_i12.p1_TRINITY_DN12674_c4_g1	125.006	3.33232	0.81417	4.09291	4.25996e-05	0.00258895	15.8988	44.9681	36.8224	33.5892	45.6206	670.206	558.986	396.292	17.6996	35.5922	43.1487	37.4729	1.77657	150.221	293.664	231.374	11.4345	102.416	67.8192	38.1607	12.7652	51.8093	56.3864	46.0101	AT1G75450.1	71.4	538	134	7	3	527	6	536	9e-222	97.4	AT1G75450.1 | cytokinin oxidase 5 | Chr1:28315248-28318064 REVERSE LENGTH=540 | 201606	No	Yes	3694.POPTR_0002s03190.1	9.3e-253	877.9	CKX4	Viridiplantae
TRINITY_DN12676_c2_g1_i3.p1_TRINITY_DN12676_c2_g1	44.37	-1.30855	0.330866	-3.95492	7.65616e-05	0.00400261	131.165	48.3407	19.9893	27.7979	148.593	32.3196	46.7634	17.7204	39.5638	25.7475	27.9667	16.5578	49.744	26.5096	29.8325	29.6829	50.6387	38.9726	35.4747	43.1818	86.6207	33.5237	31.7173	26.4558	AT2G28550.3	55.6	489	156	15	1	462	1	455	2.7e-113	96.2	AT2G28550.3 | related to AP2.7 | Chr2:12226168-12228251 REVERSE LENGTH=464 | 201606	No	Yes	3847.GLYMA12G07800.1	3.7e-144	516.9	RAP2.7	Viridiplantae
TRINITY_DN12677_c3_g1_i5.p1_TRINITY_DN12677_c3_g1	1383.62	1.45121	0.330793	4.38708	1.14885e-05	0.00100145	425.292	1541.28	3024.7	2337.34	190.303	1459.48	1541.02	1097.86	664.256	1079.12	1899.34	1044.01	331.33	1421.94	1101.94	1060.97	890.26	1531.72	2085.7	1396.88	975.623	2472.63	2439.89	1193.96	AT1G21460.1	74.7	217	55	0	80	296	1	217	8.2e-88	64.2	AT1G21460.1 | Nodulin MtN3 family protein | Chr1:7512030-7513281 REVERSE LENGTH=247 | 201606	No	Yes	3847.GLYMA04G42040.2	4.7e-93	346.7	NA	Viridiplantae
TRINITY_DN12682_c3_g1_i1.p1_TRINITY_DN12682_c3_g1	133.36	1.77367	0.576025	3.07915	0.00207589	0.0418464	22.8545	43.8439	56.8117	66.0201	33.8896	106.314	67.4264	44.3009	45.8107	169.631	251.701	138.562	38.1962	120.029	165.943	157.548	96.3768	369.787	556.117	358.509	28.2657	92.4441	111.598	58.6629	AT1G11790.1	64.8	392	131	3	13	402	1	387	4.5e-141	95.6	AT1G11790.1 | arogenate dehydratase 1 | Chr1:3981476-3984962 FORWARD LENGTH=392 | 201606	No	Yes	3694.POPTR_0021s00590.1	9.8e-162	575.1	NA	Viridiplantae
TRINITY_DN12684_c4_g1_i4.p1_TRINITY_DN12684_c4_g1	5276.47	1.23738	0.40736	3.03754	0.00238514	0.0460076	965.851	6686.75	11872.6	9620.4	922.839	4434.59	5012.39	3643.15	3402.49	4114.31	5216.2	3491.95	1846.74	5064.07	4321.98	3409.73	5717.27	8807.82	9159.77	10646.8	2079.81	6098.26	5978.13	4121.36	NA	NA	NA	NA	NA	NA	NA	NA	NA	NA	NA	NA	NA	NA	NA	NA	NA	NA	NA
TRINITY_DN12708_c0_g1_i3.p1_TRINITY_DN12708_c0_g1	1266.15	-1.03286	0.340845	-3.0303	0.00244312	0.0467697	2877.68	1522.17	830.082	618.504	1763.56	1047.83	741.69	1016.51	3762.73	1312.37	1285.67	1084.97	2223.38	1277.61	238.66	500.804	2670.78	1184.59	1099.71	617.6	1101.45	692.823	422.898	493.459	AT1G18720.1	51.8	197	89	2	11	201	6	202	5.8e-53	63.5	AT1G18720.1 | ER membrane protein%2C putative (DUF962) | Chr1:6458020-6459658 REVERSE LENGTH=206 | 201606	No	No	29760.VIT_17s0000g06380.t01	1.4e-59	235.3	NA	Viridiplantae
TRINITY_DN12722_c1_g2_i1.p1_TRINITY_DN12722_c1_g2	117.461	-2.6557	0.607494	-4.37157	1.23359e-05	0.00104865	694.578	80.9425	12.6248	19.6902	646.509	78.2474	50.026	1.61094	316.511	86.33	13.5838	6.9717	396.175	59.6466	0.932266	8.3721	176.419	43.5043	9.39035	4.01691	82.9735	18.2856	10.5724	1.15025	AT3G46850.1	49.3	750	354	13	1	739	1	735	4.8e-181	99.5	AT3G46850.1 | Subtilase family protein | Chr3:17256338-17259442 FORWARD LENGTH=736 | 201606	No	Yes	29760.VIT_13s0019g02550.t01	5.4e-251	872.5	NA	Viridiplantae
TRINITY_DN12723_c0_g2_i2.p1_TRINITY_DN12723_c0_g2	105.199	1.5578	0.393644	3.95738	7.57759e-05	0.00397162	79.4939	322.646	157.81	184.161	56.0482	116.521	98.9645	82.9636	31.2346	109.048	32.761	29.6297	71.9511	184.094	96.9556	127.104	52.2722	198.489	66.7758	78.3298	74.7674	149.333	71.6577	51.7614	AT1G75290.2	38.9	319	190	3	3	318	23	339	1.9e-66	89	AT1G75290.2 | NAD(P)-binding Rossmann-fold superfamily protein | Chr1:28253809-28255173 FORWARD LENGTH=345 | 201606	No	Yes	3694.POPTR_0008s11540.1	3.5e-139	500	LAR1	Viridiplantae
TRINITY_DN12728_c1_g1_i3.p1_TRINITY_DN12728_c1_g1	38.5206	1.5583	0.449651	3.46558	0.000529096	0.0160653	11.9241	48.3407	51.5513	48.6464	7.82067	30.6185	16.3128	24.9696	7.28807	30.2912	50.3401	23.5295	21.3188	39.028	113.736	106.554	17.9686	28.0966	37.5614	30.1268	9.11797	45.7141	82.2301	41.4091	AT2G05940.1	65.4	234	66	3	1	234	170	388	1.2e-80	94	AT2G05940.1 | Protein kinase superfamily protein | Chr2:2287514-2289270 REVERSE LENGTH=462 | 201606	No	Yes	3694.POPTR_0006s23590.1	1.7e-87	327.8	ARSK1	Viridiplantae
TRINITY_DN1273_c0_g1_i2.p1_TRINITY_DN1273_c0_g1	105.742	2.53699	0.697807	3.63565	0.000277275	0.0100868	5.96204	67.4521	140.977	339.367	3.91034	125.876	187.054	309.301	41.6461	140.097	194.968	161.221	15.9891	97.2018	113.736	187.231	8.16753	62.5375	77.2096	221.934	10.9416	12.1904	9.39773	3.45076	AT1G35530.3	44.4	988	444	26	1	952	425	1343	8e-181	99.9	AT1G35530.3 | DEAD/DEAH box RNA helicase family protein | Chr1:13089994-13097078 FORWARD LENGTH=1344 | 201606	No	Yes	3694.POPTR_0013s11390.1	1.6e-231	808.1	OSI_35346	Viridiplantae
TRINITY_DN12740_c0_g2_i1.p1_TRINITY_DN12740_c0_g2	376.208	1.06783	0.216884	4.92349	8.50131e-07	0.000133503	157	359.745	516.566	467.932	130.345	403.144	483.947	405.152	198.86	374.097	301.242	366.886	136.796	365.979	597.582	429.261	267.895	424.167	629.154	503.118	204.243	361.649	270.185	674.048	AT4G11910.1	73.4	158	42	0	98	255	1	158	1.1e-60	59.4	AT4G11910.1 | STAY-GREEN-like protein | Chr4:7156435-7157839 FORWARD LENGTH=271 | 201606	No	Yes	3847.GLYMA01G42390.1	1.9e-65	254.6	SGR1	Viridiplantae
TRINITY_DN12743_c0_g1_i3.p1_TRINITY_DN12743_c0_g1	20.6287	1.45815	0.410598	3.55128	0.000383361	0.0126691	7.94939	26.9808	29.4579	15.0572	10.4276	34.0206	8.70018	18.5259	7.28807	17.4175	25.5696	13.0719	15.1008	19.1458	27.968	44.1438	4.90052	23.5649	27.1277	9.03805	10.0298	35.5554	37.5909	26.4558	AT1G68040.1	56.6	129	56	0	6	134	93	221	7.3e-39	36.9	AT1G68040.1 | S-adenosyl-L-methionine-dependent methyltransferases superfamily protein | Chr1:25502876-25505224 FORWARD LENGTH=363 | 201606	No	Yes	3694.POPTR_0012s04750.1	4.2e-44	184.1	NA	Viridiplantae
TRINITY_DN12761_c0_g1_i2.p1_TRINITY_DN12761_c0_g1	4769.39	5.42639	0.756515	7.17287	7.34398e-13	7.02699e-10	28.8165	3825.66	9965.19	15166.1	45.6206	9833.66	13932.2	10094.2	316.511	6371.76	16351.8	8814.84	81.7222	349.779	238.66	640.846	63.7067	1577.03	4290.35	2227.38	53.796	3433.64	4853.93	1908.27	AT5G17050.1	54.4	390	169	4	36	423	12	394	2.5e-121	67.4	AT5G17050.1 | UDP-glucosyl transferase 78D2 | Chr5:5607828-5609392 REVERSE LENGTH=460 | 201606	No	Yes	29760.VIT_16s0039g02230.t01	7.9e-133	479.6	NA	Viridiplantae
TRINITY_DN12761_c0_g3_i5.p1_TRINITY_DN12761_c0_g3	107.886	-1.16753	0.35202	-3.31666	0.000911005	0.0236076	388.526	148.395	63.1241	44.0134	177.269	83.3505	85.9142	38.6626	91.6215	57.5533	27.1677	23.5295	149.232	80.2651	88.5653	72.3045	220.523	107.855	90.7734	89.3763	225.214	81.2695	85.7543	69.0152	AT5G54660.1	56.3	197	74	4	51	243	1	189	1.3e-56	74.8	AT5G54660.1 | HSP20-like chaperones superfamily protein | Chr5:22203950-22204986 FORWARD LENGTH=192 | 201606	No	Yes	29760.VIT_19s0014g05050.t01	2.8e-69	267.3	NA	Viridiplantae
TRINITY_DN12762_c0_g3_i1.p1_TRINITY_DN12762_c0_g3	422.289	-1.23435	0.327887	-3.76454	0.000166854	0.00692738	916.167	332.764	417.671	429.71	647.812	194.768	550.286	238.42	343.58	216.582	320.419	506.32	364.197	225.331	469.862	283.89	349.57	167.673	238.932	524.207	936.416	376.887	272.534	810.929	AT5G16760.1	46.7	334	142	9	46	366	8	318	3.3e-80	82.1	AT5G16760.1 | Inositol 1%2C3%2C4-trisphosphate 5/6-kinase family protein | Chr5:5509890-5510849 FORWARD LENGTH=319 | 201606	No	Yes	29760.VIT_16s0039g01700.t01	1.1e-82	312.4	NA	Viridiplantae
TRINITY_DN12779_c0_g1_i9.p1_TRINITY_DN12779_c0_g1	15.1145	-1.22737	0.3356	-3.65723	0.000254958	0.00955035	48.69	13.4904	7.36448	9.26598	29.9792	11.9072	13.0503	13.693	26.0288	6.05824	7.9905	14.8149	14.2126	13.2548	10.2549	8.3721	19.6021	11.7824	13.5638	7.02959	27.3539	15.238	9.39773	10.3523	NA	NA	NA	NA	NA	NA	NA	NA	NA	NA	NA	NA	NA	NA	3694.POPTR_0003s11240.1	2.6e-21	107.1	NA	Viridiplantae
TRINITY_DN12786_c0_g1_i3.p1_TRINITY_DN12786_c0_g1	1906.82	-1.14967	0.239133	-4.80765	1.52718e-06	0.000212277	5311.19	976.931	1483.42	1400.32	2798.5	1442.47	2079.34	1438.57	2436.3	1530.46	2234.14	1989.55	1519.86	1008.84	1346.19	1745.2	1800.12	1529	1762.26	1729.28	3438.39	1312.5	1446.08	2004.89	AT2G21660.1	80.5	87	17	0	51	137	1	87	2.8e-36	39.5	AT2G21660.1 | cold%2C circadian rhythm%2C and rna binding 2 | Chr2:9265477-9266316 REVERSE LENGTH=176 | 201606	No	Yes	29760.VIT_03s0063g02610.t01	2.1e-38	164.5	NA	Viridiplantae
TRINITY_DN12790_c0_g1_i5.p1_TRINITY_DN12790_c0_g1	84.5084	-1.21797	0.384615	-3.16673	0.00154164	0.0340465	153.026	42.7197	45.2389	39.3804	203.337	71.4433	87.0018	10.4711	73.9219	66.6407	28.7658	6.10024	189.205	89.1016	139.84	31.2051	181.319	89.7277	119.988	15.0634	163.212	53.8411	109.249	18.4041	NA	NA	NA	NA	NA	NA	NA	NA	NA	NA	NA	NA	NA	NA	NA	NA	NA	NA	NA
TRINITY_DN12791_c0_g5_i1.p1_TRINITY_DN12791_c0_g5	86.9053	1.16904	0.34041	3.43422	0.000594259	0.0174023	57.6331	134.904	155.706	85.7103	63.8688	88.4536	84.8267	89.4074	64.5515	177.204	56.7325	102.833	22.2071	138.439	100.685	140.042	32.6701	84.2897	57.3855	123.52	59.2668	51.8093	41.1151	72.466	AT2G35390.2	82	394	68	1	2	395	12	402	6.1e-183	99.2	AT2G35390.2 | Phosphoribosyltransferase family protein | Chr2:14895528-14897581 REVERSE LENGTH=403 | 201606	No	Yes	29760.VIT_02s0012g00530.t01	3.4e-183	646.4	NA	Viridiplantae
TRINITY_DN12796_c1_g2_i1.p1_TRINITY_DN12796_c1_g2	452.367	3.29984	0.442717	7.45361	9.08199e-14	1.03797e-10	14.9051	168.63	705.938	715.797	14.3379	398.892	1030.97	489.727	13.535	205.223	636.843	590.851	4.44142	210.604	1108.46	576.153	88.2093	435.95	515.426	1115.7	48.3253	356.57	716.577	694.753	AT5G63350.1	43.3	319	144	8	1	299	1	302	4.3e-43	96.5	AT5G63350.1 | von willebrand factor A domain protein | Chr5:25380216-25381124 REVERSE LENGTH=302 | 201606	No	Yes	3694.POPTR_0015s10390.1	9.7e-53	212.6	NA	Viridiplantae
TRINITY_DN12821_c1_g2_i2.p2_TRINITY_DN12821_c1_g2	18.1694	-1.12981	0.371909	-3.03787	0.00238257	0.0460059	56.6394	23.6082	4.20827	2.3165	36.4965	11.0567	11.9627	1.61094	30.1934	10.6019	6.3924	6.10024	28.4251	27.246	14.9163	6.0888	27.7696	19.0332	6.26023	5.02114	61.0904	19.3015	8.22301	11.5025	AT5G53030.1	38.5	231	99	10	6	203	14	234	1e-24	97.1	AT5G53030.1 | hypothetical protein | Chr5:21505319-21506329 FORWARD LENGTH=245 | 201606	No	No	3694.POPTR_0015s01420.1	2.6e-38	164.1	NA	Viridiplantae
TRINITY_DN12822_c4_g1_i3.p1_TRINITY_DN12822_c4_g1	93.5214	1.26278	0.392863	3.21431	0.00130757	0.0304635	29.8102	67.4521	93.6341	120.458	31.2827	113.969	68.5139	169.149	46.8519	68.1553	134.24	134.205	40.8611	91.3108	27.0357	75.3489	53.9057	66.1629	112.684	56.2368	53.796	208.253	187.955	193.243	AT3G54390.1	54.2	312	94	6	108	416	31	296	1.3e-71	74.1	AT3G54390.1 | sequence-specific DNA binding transcription factor | Chr3:20137912-20138863 REVERSE LENGTH=296 | 201606	No	Yes	3694.POPTR_0003s19470.1	1.4e-91	342	NA	Viridiplantae
TRINITY_DN12831_c0_g1_i2.p2_TRINITY_DN12831_c0_g1	59.6094	-1.32157	0.326859	-4.04323	5.27201e-05	0.00303307	84.4623	38.2229	36.8224	30.1144	147.289	42.5258	20.6629	39.4681	141.597	53.7669	44.7468	24.4009	108.371	37.5552	9.32266	26.6385	150.282	48.9424	29.2144	36.1522	89.3561	67.0474	83.4049	40.2589	AT1G76990.1	75.2	455	103	5	65	512	1	452	6.5e-201	85.7	AT1G76990.1 | ACT domain repeat 3 | Chr1:28933387-28935179 FORWARD LENGTH=453 | 201606	No	Yes	29760.VIT_18s0001g15000.t01	5.2e-224	782.3	NA	Viridiplantae
TRINITY_DN12834_c1_g1_i6.p2_TRINITY_DN12834_c1_g1	13.5546	2.78348	0.728077	3.82306	0.000131806	0.0058375	0	2.2484	11.5728	10.4242	0	14.4588	23.9255	17.7204	5.20577	9.84465	17.5791	11.329	1.77657	11.0457	3.72906	6.8499	8.16753	37.16	22.9542	45.1902	1.82359	35.5554	14.0966	12.6528	NA	NA	NA	NA	NA	NA	NA	NA	NA	NA	NA	NA	NA	NA	NA	NA	NA	NA	NA
TRINITY_DN12843_c0_g1_i2.p1_TRINITY_DN12843_c0_g1	90.895	1.32671	0.36314	3.65343	0.000258765	0.009638	42.728	106.799	95.7382	77.6026	24.7655	103.763	58.7262	76.5198	74.963	145.398	127.848	134.205	73.7276	163.476	25.1712	133.193	60.4397	162.235	164.853	62.2621	32.8247	94.4758	83.4049	56.3624	NA	NA	NA	NA	NA	NA	NA	NA	NA	NA	NA	NA	NA	NA	NA	NA	NA	NA	NA
TRINITY_DN12854_c0_g1_i1.p5_TRINITY_DN12854_c0_g1	382.786	-1.1394	0.295678	-3.85352	0.00011643	0.00536437	628.995	230.461	229.351	180.687	664.757	262.809	503.523	223.116	431.037	339.262	313.228	361.657	817.222	335.788	643.263	207.019	377.34	236.555	155.462	381.607	852.53	307.808	256.088	247.304	AT1G01260.1	53.3	643	212	15	5	613	1	589	3.5e-161	99.2	AT1G01260.1 | basic helix-loop-helix (bHLH) DNA-binding superfamily protein | Chr1:109595-111367 FORWARD LENGTH=590 | 201606	No	Yes	3694.POPTR_0014s09520.1	4.9e-242	842.4	NA	Viridiplantae
TRINITY_DN12857_c1_g1_i17.p1_TRINITY_DN12857_c1_g1	92.3783	-1.23972	0.361102	-3.43316	0.000596594	0.0174458	279.222	105.675	71.5406	47.4882	178.572	49.3299	97.877	44.3009	128.062	34.8349	82.3021	38.3443	75.5042	44.1826	103.482	44.1438	133.947	67.9755	68.8626	144.609	127.652	90.4124	56.3864	102.373	AT5G02020.2	59.4	64	15	4	1	55	1	62	5.8e-06	49.1	AT5G02020.2 | E3 ubiquitin-protein ligase RLIM-like protein | Chr5:386999-387921 REVERSE LENGTH=137 | 201606	No	Yes	3694.POPTR_0006s09350.1	1.6e-10	70.9	NA	Viridiplantae
TRINITY_DN12872_c1_g1_i11.p1_TRINITY_DN12872_c1_g1	79.7676	-1.48966	0.33996	-4.38187	1.17666e-05	0.00100859	165.944	57.3343	9.46861	13.899	190.303	56.9845	80.4766	17.7204	166.584	99.2038	55.9335	25.2724	311.788	83.947	39.1552	25.1163	145.382	69.7882	31.3012	21.0888	158.653	37.5872	42.2898	9.20203	AT3G26040.1	41	439	242	7	2	432	1	430	1.6e-80	99.3	AT3G26040.1 | HXXXD-type acyl-transferase family protein | Chr3:9519741-9521069 FORWARD LENGTH=442 | 201606	No	Yes	3694.POPTR_0010s06640.1	3.3e-91	340.9	NA	Viridiplantae
TRINITY_DN12892_c1_g5_i2.p1_TRINITY_DN12892_c1_g5	10.1813	-1.80867	0.583926	-3.09743	0.00195209	0.0402594	29.8102	3.37261	3.1562	5.79124	16.9448	5.10309	20.6629	6.44377	0	3.7864	3.99525	6.9717	14.2126	8.10015	5.59359	6.0888	16.3351	4.5317	11.4771	13.055	28.2657	5.07935	12.9219	12.6528	NA	NA	NA	NA	NA	NA	NA	NA	NA	NA	NA	NA	NA	NA	3847.GLYMA04G29890.4	1.1e-35	154.5	NA	Viridiplantae
TRINITY_DN12895_c0_g1_i1.p2_TRINITY_DN12895_c0_g1	344.832	-1.66341	0.444793	-3.73974	0.000184211	0.00745312	1220.23	397.967	56.8117	16.2155	318.041	122.474	114.19	29.8025	977.643	200.679	250.103	103.704	835.876	357.143	48.4778	54.7992	1006.24	348.941	160.679	82.3467	1013.92	269.205	139.791	150.683	AT1G55210.1	58.8	194	72	3	8	200	1	187	5e-59	69.2	AT1G55210.1 | Disease resistance-responsive (dirigent-like protein) family protein | Chr1:20598057-20598620 REVERSE LENGTH=187 | 201606	No	Yes	3694.POPTR_0001s04650.1	2.2e-72	277.7	NA	Viridiplantae
TRINITY_DN12895_c0_g1_i4.p1_TRINITY_DN12895_c0_g1	115.08	-1.03983	0.189988	-5.47316	4.42089e-08	1.26315e-05	169.918	103.427	108.363	126.249	138.165	86.7526	80.4766	95.8511	138.473	82.5436	116.661	114.162	133.243	64.8012	93.2266	83.721	186.22	87.0087	107.467	148.626	249.832	71.1108	92.8026	82.8182	NA	NA	NA	NA	NA	NA	NA	NA	NA	NA	NA	NA	NA	NA	29760.VIT_01s0011g00100.t01	6.4e-23	113.6	AP1	Viridiplantae
TRINITY_DN12896_c1_g4_i2.p1_TRINITY_DN12896_c1_g4	3729.5	3.21895	0.490837	6.55809	5.44999e-11	3.44976e-08	93.4053	3590.7	11461.2	10332.7	91.2412	2426.52	3104.88	10476	359.198	1821.26	5455.91	4628.34	185.652	1228.28	1329.41	4550.62	775.915	3491.22	6248.76	6737.36	139.505	2730.66	2518.59	5730.56	AT2G28950.1	83.3	150	25	0	10	159	7	156	2.1e-75	76.5	AT2G28950.1 | expansin A6 | Chr2:12431840-12433482 REVERSE LENGTH=257 | 201606	No	Yes	3847.GLYMA15G04240.1	7.9e-77	292	NA	Viridiplantae
TRINITY_DN12904_c1_g3_i3.p1_TRINITY_DN12904_c1_g3	127.942	-1.07107	0.275098	-3.89343	9.88387e-05	0.00480688	258.355	155.14	118.884	116.983	288.061	116.521	69.6014	54.7721	188.449	71.9417	90.2926	65.3597	191.87	91.3108	46.6133	43.3827	241.759	128.7	113.728	120.507	212.449	94.4758	135.092	56.3624	AT4G24060.1	50.3	372	97	12	59	373	1	341	6.4e-41	84.2	AT4G24060.1 | Dof-type zinc finger DNA-binding family protein | Chr4:12503970-12505417 FORWARD LENGTH=342 | 201606	No	Yes	3694.POPTR_0003s14450.1	8.3e-83	312.8	NA	Viridiplantae
TRINITY_DN12910_c0_g1_i2.p1_TRINITY_DN12910_c0_g1	125.354	-1.39563	0.344928	-4.04614	5.20695e-05	0.00301481	261.336	79.8183	38.9265	145.939	209.855	80.7989	95.7019	69.2706	196.778	102.233	96.685	64.4882	120.807	53.7555	71.7845	74.5878	326.701	150.453	171.113	152.643	251.656	51.8093	49.3381	92.0203	AT5G23240.1	39.6	202	115	3	4	202	47	244	1.2e-33	33.8	AT5G23240.1 | DNAJ heat shock N-terminal domain-containing protein | Chr5:7826857-7828534 REVERSE LENGTH=465 | 201606	No	Yes	29760.VIT_19s0177g00280.t01	9e-92	343.2	NA	Viridiplantae
TRINITY_DN12912_c0_g1_i4.p1_TRINITY_DN12912_c0_g1	165.98	1.99745	0.504053	3.96278	7.40828e-05	0.00390777	23.8482	201.232	465.014	420.444	18.2482	72.2938	170.741	381.794	47.893	122.679	428.291	501.091	15.1008	75.1105	62.4618	150.698	34.3036	80.6643	190.937	251.057	17.3241	72.1267	35.2415	144.932	AT3G28150.1	50.9	440	184	6	54	492	3	411	1.3e-137	87.8	AT3G28150.1 | TRICHOME BIREFRINGENCE-LIKE 22 | Chr3:10471960-10473735 REVERSE LENGTH=414 | 201606	No	Yes	3847.GLYMA13G04430.1	1.5e-164	584.7	NA	Viridiplantae
TRINITY_DN12916_c0_g1_i3.p4_TRINITY_DN12916_c0_g1	1012.07	-3.59889	0.829873	-4.33667	1.44656e-05	0.0011809	3875.33	180.997	487.108	113.508	3279.47	147.139	3515.96	149.012	271.741	126.466	185.38	565.579	492.11	255.523	3568.71	160.592	315.266	96.9784	90.7734	2467.39	3268.79	142.222	110.423	423.293	AT3G12320.1	29.4	326	159	13	97	419	1	258	1.3e-17	64.5	AT3G12320.1 | hypothetical protein | Chr3:3924034-3925262 FORWARD LENGTH=269 | 201606	No	No	29760.VIT_13s0084g00310.t01	5.2e-72	277.3	NA	Viridiplantae
TRINITY_DN12916_c0_g1_i8.p3_TRINITY_DN12916_c0_g1	481.814	-3.68299	0.824404	-4.46745	7.91565e-06	0.000748693	1846.25	83.1909	246.184	52.1211	2249.75	85.902	1522.53	106.322	123.897	53.7669	103.876	339.87	138.572	100.884	1460.86	65.4546	148.649	54.3804	51.1252	974.101	1405.99	82.2854	34.0668	233.501	AT3G12320.1	28.7	195	127	4	211	405	76	258	1.9e-08	38.8	AT3G12320.1 | hypothetical protein | Chr3:3924034-3925262 FORWARD LENGTH=269 | 201606	No	No	3694.POPTR_0003s19320.1	7.3e-50	203.8	NA	Viridiplantae
TRINITY_DN12926_c1_g1_i2.p1_TRINITY_DN12926_c1_g1	1004.57	1.30212	0.256233	5.08181	3.73864e-07	6.71715e-05	324.931	1076.99	1520.24	1333.14	746.874	850.515	847.18	1175.18	388.35	1095.79	884.548	1421.35	330.442	866.716	1744.27	2132.6	367.539	1172.8	1091.37	1251.27	246.185	859.425	649.618	1732.28	AT4G36990.1	49.5	293	133	4	92	384	7	284	1.1e-65	54.3	AT4G36990.1 | heat shock factor 4 | Chr4:17440660-17441706 FORWARD LENGTH=284 | 201606	No	Yes	29760.VIT_07s0031g00670.t01	2.1e-79	302	NA	Viridiplantae
TRINITY_DN12926_c1_g1_i5.p1_TRINITY_DN12926_c1_g1	56.9251	1.42406	0.433496	3.28506	0.00101959	0.0255481	8.94306	88.812	70.4886	110.034	49.5309	57.835	22.838	79.7417	33.3169	54.5242	61.5268	104.575	10.6594	48.6009	82.0394	140.042	6.53402	30.8156	35.4747	39.1649	11.8534	42.6665	64.6094	111.575	NA	NA	NA	NA	NA	NA	NA	NA	NA	NA	NA	NA	NA	NA	3694.POPTR_0007s11030.1	2.8e-28	129.8	NA	Viridiplantae
TRINITY_DN12930_c0_g1_i2.p2_TRINITY_DN12930_c0_g1	1976.03	-3.15645	0.996261	-3.1683	0.00153334	0.0338817	11165.9	1613.23	106.259	85.7103	8425.47	238.144	4769.87	153.845	586.169	411.961	226.93	125.491	421.935	363.77	4514.96	130.148	1849.13	486.705	736.621	3162.31	7268.85	219.428	139.791	221.999	NA	NA	NA	NA	NA	NA	NA	NA	NA	NA	NA	NA	NA	NA	NA	NA	NA	NA	NA
TRINITY_DN12931_c3_g2_i14.p1_TRINITY_DN12931_c3_g2	49.9951	1.01976	0.304252	3.35169	0.000803212	0.0212661	21.8608	42.7197	56.8117	50.9629	29.9792	92.7062	51.1135	46.7174	52.0577	71.1844	53.5363	58.388	40.8611	88.3653	36.3584	70.7823	32.6701	52.5678	60.5156	35.148	11.8534	33.5237	51.6875	57.5127	AT1G33090.1	54.3	230	48	1	1	173	89	318	2.9e-61	89.2	AT1G33090.1 | MATE efflux family protein | Chr1:11993458-11996542 FORWARD LENGTH=494 | 201606	No	Yes	3694.POPTR_0013s06650.1	3.3e-67	260	NA	Viridiplantae
TRINITY_DN12939_c0_g1_i2.p2_TRINITY_DN12939_c0_g1	43.8656	2.43888	0.693355	3.5175	0.000435636	0.0139485	6.95572	4.49681	21.0414	2.3165	2.60689	7.65464	34.8007	31.4134	11.4527	35.5922	70.3164	83.6604	5.32971	65.5376	46.6133	76.11	4.90052	32.6283	106.424	61.2579	16.4124	115.809	115.122	94.3208	NA	NA	NA	NA	NA	NA	NA	NA	NA	NA	NA	NA	NA	NA	NA	NA	NA	NA	NA
TRINITY_DN12940_c0_g1_i2.p1_TRINITY_DN12940_c0_g1	63.2122	1.33441	0.253979	5.25402	1.48812e-07	3.22248e-05	29.8102	47.2165	111.519	93.8181	18.2482	69.7422	104.402	108.739	19.7819	74.2135	79.905	90.6321	23.0954	47.8645	68.0554	76.8711	42.4711	68.8819	83.4698	77.3255	12.7652	50.7935	62.26	55.2122	AT2G39435.1	34.8	267	144	6	470	716	206	462	4.7e-32	34.3	AT2G39435.1 | Phosphatidylinositol N-acetyglucosaminlytransferase subunit P-like protein | Chr2:16464806-16466492 REVERSE LENGTH=464 | 201606	No	Yes	3694.POPTR_0010s21850.1	2.8e-95	355.1	NA	Viridiplantae
TRINITY_DN12953_c3_g4_i1.p1_TRINITY_DN12953_c3_g4	193.764	1.0378	0.316938	3.27445	0.00105869	0.0261804	74.5255	247.324	413.463	337.05	152.503	219.433	193.579	313.329	85.3745	259.747	163.805	265.796	120.807	204.713	83.9039	288.457	94.7433	230.211	170.07	149.63	110.327	148.317	220.847	102.373	AT3G53380.1	70.3	706	202	4	69	772	7	706	1.6e-264	91.1	AT3G53380.1 | Concanavalin A-like lectin protein kinase family protein | Chr3:19789204-19791351 REVERSE LENGTH=715 | 201606	No	Yes	29760.VIT_08s0040g02210.t01	3.6e-298	1029.2	NA	Viridiplantae
TRINITY_DN12954_c1_g4_i1.p1_TRINITY_DN12954_c1_g4	71.7815	1.65883	0.360211	4.60516	4.12143e-06	0.000462049	24.8418	52.8375	156.758	106.559	56.0482	90.1546	80.4766	81.3527	16.6584	72.6989	31.962	56.645	10.6594	94.2563	115.601	86.7654	19.6021	113.293	79.2963	121.512	32.8247	80.2537	65.7841	75.9167	AT2G39380.1	54	613	266	6	17	617	3	611	1.5e-170	94.1	AT2G39380.1 | exocyst subunit exo70 family protein H2 | Chr2:16447096-16449009 REVERSE LENGTH=637 | 201606	No	Yes	3694.POPTR_0010s21920.1	6e-190	669.5	NA	Viridiplantae
TRINITY_DN12964_c0_g1_i2.p1_TRINITY_DN12964_c0_g1	147.899	-1.48678	0.318839	-4.6631	3.11481e-06	0.000375824	346.792	61.8311	62.072	54.4376	207.248	77.3969	165.303	46.7174	417.502	168.874	118.259	49.6733	224.736	99.4109	111.872	56.3214	217.256	106.948	132.508	171.723	345.571	112.761	109.249	85.1188	NA	NA	NA	NA	NA	NA	NA	NA	NA	NA	NA	NA	NA	NA	NA	NA	NA	NA	NA
TRINITY_DN12971_c0_g1_i11.p1_TRINITY_DN12971_c0_g1	195.137	-1.82735	0.493959	-3.69939	0.000216115	0.00837274	412.375	88.812	88.3737	60.2289	297.186	123.325	348.007	117.599	211.354	81.7863	190.973	205.665	51.5205	55.9647	270.357	46.4271	347.937	61.6312	147.115	413.742	582.638	124.952	105.724	249.605	NA	NA	NA	NA	NA	NA	NA	NA	NA	NA	NA	NA	NA	NA	NA	NA	NA	NA	NA
TRINITY_DN12971_c0_g1_i7.p1_TRINITY_DN12971_c0_g1	2602.34	-2.37949	0.610276	-3.89904	9.65737e-05	0.00473027	8298.17	1534.54	1753.8	1680.62	8514.11	1445.03	7799.71	770.837	2261.38	508.135	1149.03	1182.57	810.116	395.435	4980.16	337.929	3595.34	870.993	1923.98	4680.71	5343.13	785.267	409.976	1425.16	NA	NA	NA	NA	NA	NA	NA	NA	NA	NA	NA	NA	NA	NA	NA	NA	NA	NA	NA
TRINITY_DN12980_c0_g1_i2.p1_TRINITY_DN12980_c0_g1	157.205	-1.22025	0.360199	-3.38771	0.000704775	0.0195795	379.583	111.296	105.207	72.9696	277.634	102.062	129.415	118.404	342.539	165.087	134.24	74.9458	111.924	58.1738	63.3941	28.1607	328.335	199.395	184.677	152.643	351.954	133.079	82.2301	65.5644	AT3G47070.1	45.9	98	38	3	85	172	2	94	1.5e-14	35.1	AT3G47070.1 | thylakoid soluble phosphoprotein | Chr3:17337205-17337507 REVERSE LENGTH=100 | 201606	No	Yes	3847.GLYMA18G07310.1	6.5e-23	113.2	NA	Viridiplantae
TRINITY_DN12983_c0_g1_i3.p1_TRINITY_DN12983_c0_g1	197.483	-3.59783	0.502576	-7.15877	8.14038e-13	7.61199e-10	790.964	111.296	3.1562	0	445.778	27.2165	13.0503	0	1296.24	40.1359	2.39715	0	482.339	49.3373	4.66133	0	570.093	26.2839	9.39035	3.01268	734.909	103.619	19.9702	5.75127	NA	NA	NA	NA	NA	NA	NA	NA	NA	NA	NA	NA	NA	NA	NA	NA	NA	NA	NA
TRINITY_DN12983_c0_g1_i5.p1_TRINITY_DN12983_c0_g1	174.988	-3.73936	0.518297	-7.21471	5.40507e-13	5.55965e-10	671.723	65.2037	8.41655	0	368.875	29.768	3.26257	1.61094	1089.05	29.5339	0	1.74292	429.93	37.5552	0	0	521.088	34.4409	13.5638	5.02114	781.41	93.46	11.7472	2.30051	AT3G21510.1	49.2	191	50	1	7	197	5	148	3.4e-42	65.2	AT3G21510.1 | histidine-containing phosphotransmitter 1 | Chr3:7578432-7579537 REVERSE LENGTH=154 | 201606	No	Yes	29760.VIT_14s0030g00410.t01	6.1e-49	199.9	NA	Viridiplantae
TRINITY_DN12985_c0_g1_i2.p1_TRINITY_DN12985_c0_g1	65.4777	2.34959	0.534413	4.39657	1.09975e-05	0.000966842	2.98102	41.5955	32.6141	59.0706	3.91034	148.84	80.4766	132.903	20.8231	81.7863	91.8907	47.059	21.3188	77.3196	86.7007	105.032	35.9371	53.4741	58.4288	14.0592	10.9416	79.2378	211.449	73.6162	AT5G10100.1	61.8	131	44	2	15	145	59	183	5e-37	39	AT5G10100.1 | Haloacid dehalogenase-like hydrolase (HAD) superfamily protein | Chr5:3157867-3160275 FORWARD LENGTH=380 | 201606	No	Yes	29760.VIT_00s0304g00080.t01	9.2e-41	172.9	OSI_31105	Viridiplantae
TRINITY_DN12993_c0_g1_i1.p1_TRINITY_DN12993_c0_g1	62.7706	1.37095	0.445278	3.07887	0.00207788	0.0418464	16.8925	70.8247	90.4779	83.3938	19.5517	30.6185	31.5381	40.2736	12.4938	46.1941	74.3116	50.5448	32.8665	50.81	197.64	191.797	22.8691	45.317	40.6915	60.2537	20.9713	82.2854	140.966	52.9117	AT2G05940.1	62.2	233	74	5	28	252	1	227	6.4e-74	53.3	AT2G05940.1 | Protein kinase superfamily protein | Chr2:2287514-2289270 REVERSE LENGTH=462 | 201606	No	Yes	29760.VIT_04s0008g02070.t01	1e-81	309.3	ARSK1	Viridiplantae
TRINITY_DN12998_c0_g1_i6.p1_TRINITY_DN12998_c0_g1	7.13245	-3.23432	0.764172	-4.23245	2.31161e-05	0.00165984	29.8102	2.2484	2.10414	1.15825	54.7447	6.80412	7.61265	0.805472	8.32922	1.51456	1.5981	0	26.6485	1.47275	1.86453	0	3.26701	1.81268	1.04337	0	17.3241	1.01587	0	0	AT5G19220.1	63.5	285	60	5	17	260	1	282	2.4e-90	91.4	AT5G19220.1 | ADP glucose pyrophosphorylase large subunit 1 | Chr5:6463931-6466775 REVERSE LENGTH=522 | 201606	No	Yes	29760.VIT_05s0020g02880.t01	1.1e-100	371.7	NA	Viridiplantae
TRINITY_DN12998_c1_g4_i1.p1_TRINITY_DN12998_c1_g4	1565.13	1.81108	0.254312	7.12148	1.06772e-12	9.55005e-10	380.577	811.674	1795.88	1722.31	596.978	1324.25	2989.6	1701.16	240.506	1385.07	1758.71	2425.28	237.172	1050.81	3317	2419.54	205.822	1252.56	1865.55	3282.82	394.808	1389.71	2051.05	2964.2	AT2G38060.1	63.8	527	169	6	15	534	1	512	2.9e-172	97.2	AT2G38060.1 | phosphate transporter 4%3B2 | Chr2:15922727-15925623 REVERSE LENGTH=512 | 201606	No	Yes	4081.Solyc09g013150.2.1	5e-190	669.5	NA	Viridiplantae
TRINITY_DN12999_c3_g2_i34.p1_TRINITY_DN12999_c3_g2	159.549	-1.35417	0.370369	-3.65628	0.000255902	0.00956846	388.526	111.296	86.2696	156.363	663.454	114.82	266.443	106.322	171.79	96.9319	115.063	66.2311	105.706	92.7835	133.314	78.3933	133.947	103.323	136.682	154.651	186.007	125.968	122.17	112.725	AT3G52180.1	75.3	150	36	1	6	155	81	229	2e-63	90.4	AT3G52180.1 | dual specificity protein phosphatase (DsPTP1) family protein | Chr3:19349884-19353459 REVERSE LENGTH=379 | 201606	No	Yes	29760.VIT_00s0250g00020.t01	3.7e-67	259.6	SEX4	Viridiplantae
TRINITY_DN13000_c0_g1_i8.p1_TRINITY_DN13000_c0_g1	337.342	1.18179	0.210435	5.61595	1.9549e-08	6.28379e-06	140.108	337.261	618.616	472.565	169.448	354.665	547.024	345.547	105.156	229.456	370.759	556.864	130.578	308.542	561.224	325.751	119.246	220.241	305.708	332.399	147.711	394.157	449.916	553.272	NA	NA	NA	NA	NA	NA	NA	NA	NA	NA	NA	NA	NA	NA	NA	NA	NA	NA	NA
TRINITY_DN13006_c2_g1_i3.p1_TRINITY_DN13006_c2_g1	768.458	-1.19725	0.260797	-4.59073	4.41702e-06	0.000486695	2267.56	744.222	562.857	643.986	1930.4	678.711	802.591	425.289	1018.25	598.252	373.156	264.053	1129.9	538.292	344.938	281.607	1306.8	767.67	772.096	397.674	1298.4	577.014	459.314	259.957	AT1G32060.1	82.8	401	61	2	22	422	1	393	1.5e-192	94.1	AT1G32060.1 | phosphoribulokinase | Chr1:11532668-11534406 FORWARD LENGTH=395 | 201606	No	Yes	3694.POPTR_0001s01630.1	1.9e-200	703.7	PRK	Viridiplantae
TRINITY_DN13012_c1_g1_i5.p1_TRINITY_DN13012_c1_g1	54.0001	-1.16537	0.380017	-3.06662	0.00216497	0.0430525	75.5192	37.0987	35.7703	24.3232	129.041	45.9278	81.5641	48.3283	35.3992	26.5048	31.962	46.1875	35.5314	25.0368	91.3621	36.5328	68.6072	38.0663	43.8216	108.457	104.857	27.4285	43.4645	55.2122	NA	NA	NA	NA	NA	NA	NA	NA	NA	NA	NA	NA	NA	NA	NA	NA	NA	NA	NA
TRINITY_DN13029_c3_g2_i9.p1_TRINITY_DN13029_c3_g2	116.489	-3.29833	0.886036	-3.72257	0.000197208	0.00779437	44.7153	28.105	5.26034	5.79124	41.7103	21.2629	27.188	5.6383	548.688	38.6213	36.7563	6.9717	571.167	42.7099	354.261	34.2495	490.052	22.6585	18.7807	236.998	133.122	32.5078	10.5724	37.9584	AT1G15380.1	65.6	131	44	1	79	209	14	143	3.6e-46	48.3	AT1G15380.1 | Lactoylglutathione lyase / glyoxalase I family protein | Chr1:5290955-5292287 FORWARD LENGTH=174 | 201606	No	Yes	29760.VIT_12s0035g00880.t01	5.5e-60	236.5	NA	Viridiplantae
TRINITY_DN13035_c0_g1_i2.p1_TRINITY_DN13035_c0_g1	404.137	1.32263	0.36114	3.66238	0.000249888	0.00944111	122.222	477.786	528.138	623.137	241.137	429.51	432.834	778.891	301.934	484.66	690.379	885.406	67.5097	405.007	237.728	468.077	148.649	374.319	517.513	696.934	83.8853	239.745	182.081	281.812	AT1G04250.1	33.3	354	79	7	43	372	7	227	6.8e-38	84.8	AT1G04250.1 | AUX/IAA transcriptional regulator family protein | Chr1:1136382-1138340 FORWARD LENGTH=229 | 201606	No	Yes	3694.POPTR_0001s17770.1	5.3e-48	197.2	IAA8	Viridiplantae
TRINITY_DN13044_c1_g2_i3.p1_TRINITY_DN13044_c1_g2	15.313	-1.50693	0.351534	-4.28674	1.81318e-05	0.00139182	39.7469	11.242	3.1562	1.15825	41.7103	12.7577	4.35009	4.02736	23.9465	14.3883	5.59335	4.35731	33.7548	5.15464	7.45813	3.8055	37.5706	21.7522	12.5205	10.0423	42.8545	12.1904	8.22301	5.75127	NA	NA	NA	NA	NA	NA	NA	NA	NA	NA	NA	NA	NA	NA	NA	NA	NA	NA	NA
TRINITY_DN13047_c3_g2_i2.p1_TRINITY_DN13047_c3_g2	83.1248	2.77036	0.632062	4.38304	1.17032e-05	0.00100591	2.98102	83.1909	129.404	189.953	0	44.2268	58.7262	74.1034	8.32922	37.864	42.3496	36.6014	9.77113	91.3108	48.4778	157.548	50.6387	211.177	232.672	170.719	11.8534	87.3647	140.966	74.7665	AT3G27170.1	82	760	135	2	23	781	18	776	0	96.4	AT3G27170.1 | chloride channel B | Chr3:10024147-10026921 FORWARD LENGTH=780 | 201606	No	Yes	3694.POPTR_0001s33920.1	0	1264.2	NA	Viridiplantae
TRINITY_DN13074_c0_g1_i6.p1_TRINITY_DN13074_c0_g1	35.9761	-2.701	0.334069	-8.08517	6.20791e-16	1.27709e-12	70.5508	8.99362	2.10414	0	126.434	22.9639	9.7877	0.805472	131.185	21.2039	5.59335	2.61439	179.434	16.9367	5.59359	3.0444	75.1412	24.4712	9.39035	4.01691	115.798	12.1904	10.5724	4.60101	AT5G19220.1	79	524	107	3	1	523	1	522	2.2e-241	99.8	AT5G19220.1 | ADP glucose pyrophosphorylase large subunit 1 | Chr5:6463931-6466775 REVERSE LENGTH=522 | 201606	No	Yes	29760.VIT_05s0020g02880.t01	1.9e-255	886.7	NA	Viridiplantae
TRINITY_DN13077_c0_g1_i8.p1_TRINITY_DN13077_c0_g1	25.2308	-2.2166	0.569413	-3.89278	9.91012e-05	0.00481395	115.266	11.242	5.26034	13.899	100.365	21.2629	16.3128	0	20.8231	14.3883	4.7943	3.48585	23.0954	19.8822	9.32266	4.5666	42.4711	10.8761	7.30361	17.0719	121.269	13.2063	8.22301	1.15025	NA	NA	NA	NA	NA	NA	NA	NA	NA	NA	NA	NA	NA	NA	3694.POPTR_0001s28490.1	1.7e-45	188.3	NA	Viridiplantae
TRINITY_DN13082_c0_g1_i1.p1_TRINITY_DN13082_c0_g1	11.3655	-2.53092	0.596478	-4.2431	2.20449e-05	0.00160453	33.7849	3.37261	9.46861	5.79124	28.6758	5.95361	22.838	6.44377	19.7819	5.30096	10.3876	25.2724	13.3243	3.68189	2.7968	3.8055	14.7015	1.81268	5.21686	10.0423	24.6185	3.04761	0	12.6528	NA	NA	NA	NA	NA	NA	NA	NA	NA	NA	NA	NA	NA	NA	NA	NA	NA	NA	NA
TRINITY_DN13082_c0_g1_i6.p4_TRINITY_DN13082_c0_g1	6.72386	-2.15361	0.642363	-3.35263	0.000800464	0.021258	45.709	4.49681	2.10414	1.15825	13.0345	5.95361	2.17504	0	11.4527	6.81553	1.5981	0.871462	21.3188	6.62739	0.932266	3.8055	6.53402	1.81268	4.17349	0	17.3241	0	1.17472	2.30051	NA	NA	NA	NA	NA	NA	NA	NA	NA	NA	NA	NA	NA	NA	NA	NA	NA	NA	NA
TRINITY_DN13088_c0_g2_i3.p2_TRINITY_DN13088_c0_g2	35.194	1.27155	0.366738	3.4672	0.000525912	0.0160045	14.9051	56.2101	58.9158	37.0639	10.4276	28.067	20.6629	16.1094	33.3169	53.7669	31.1629	43.5731	32.8665	67.0103	16.7808	44.1438	14.7015	67.0692	37.5614	20.0846	20.0595	36.5713	38.7656	44.8599	NA	NA	NA	NA	NA	NA	NA	NA	NA	NA	NA	NA	NA	NA	3694.POPTR_0018s13320.1	1.2e-196	691.8	OSI_17757	Viridiplantae
TRINITY_DN13100_c0_g1_i1.p1_TRINITY_DN13100_c0_g1	17.8564	2.57712	0.787816	3.27121	0.00107087	0.0263515	0	20.2356	61.02	12.7407	14.3379	5.95361	5.43761	14.4985	0	40.8932	23.1724	28.7583	1.77657	14.7275	18.6453	26.6385	3.26701	13.5951	19.8241	9.03805	0	13.2063	12.9219	67.865	NA	NA	NA	NA	NA	NA	NA	NA	NA	NA	NA	NA	NA	NA	NA	NA	NA	NA	NA
TRINITY_DN13100_c2_g1_i4.p1_TRINITY_DN13100_c2_g1	31.238	1.93285	0.551753	3.50311	0.000459862	0.0145208	4.96837	10.1178	15.781	3.47474	9.12412	23.8144	14.1378	51.5502	19.7819	43.9223	35.1582	22.658	4.44142	38.2916	41.0197	47.1882	16.3351	50.7551	30.2578	45.1902	11.8534	84.3171	64.6094	60.9634	NA	NA	NA	NA	NA	NA	NA	NA	NA	NA	NA	NA	NA	NA	29760.VIT_16s0039g01310.t01	3.6e-34	151	NA	Viridiplantae
TRINITY_DN13107_c1_g1_i2.p1_TRINITY_DN13107_c1_g1	63.9982	1.07843	0.358916	3.00467	0.00265867	0.0491632	15.8988	64.0795	54.7075	47.4882	39.1034	50.1804	81.5641	37.8572	36.4404	86.33	53.5363	53.1592	46.1908	128.13	155.688	123.298	39.2041	77.9453	54.2554	81.3424	48.3253	68.0632	55.2117	37.9584	AT2G28260.1	73.7	697	161	5	1	696	1	676	4.1e-299	98.3	AT2G28260.1 | cyclic nucleotide-gated channel 15 | Chr2:12049989-12052453 FORWARD LENGTH=678 | 201606	No	Yes	29760.VIT_06s0004g02670.t01	0	1132.9	NA	Viridiplantae
TRINITY_DN13111_c0_g1_i1.p2_TRINITY_DN13111_c0_g1	58.3611	-1.08348	0.348452	-3.10942	0.00187457	0.0391428	156.007	78.6941	29.4579	54.4376	143.379	57.835	67.4264	35.4408	62.4692	17.4175	35.1582	29.6297	98.5996	50.0736	15.8485	23.5941	88.2093	50.7551	58.4288	35.148	92.0915	48.7617	23.4943	48.3106	AT3G62290.1	86.7	181	24	0	31	211	1	181	1.8e-89	75.4	AT3G62290.1 | ADP-ribosylation factor A1E | Chr3:23052287-23053545 FORWARD LENGTH=181 | 201606	No	Yes	3694.POPTR_0005s18570.1	1.1e-93	348.2	NA	Viridiplantae
TRINITY_DN13111_c1_g4_i1.p1_TRINITY_DN13111_c1_g4	76.9535	2.31151	0.581771	3.97323	7.0905e-05	0.00378872	9.93674	34.8503	184.112	185.32	5.21378	22.9639	36.9757	41.8845	5.20577	34.0776	79.1059	129.848	12.436	86.1561	418.587	229.852	6.53402	15.4078	55.2987	83.3509	5.47078	30.4761	74.0071	59.8132	AT5G43060.1	67.6	457	137	5	35	487	2	451	2.7e-164	90.8	AT5G43060.1 | Granulin repeat cysteine protease family protein | Chr5:17269784-17272117 REVERSE LENGTH=463 | 201606	No	Yes	4081.Solyc01g107760.2.1	2.2e-176	624	NA	Viridiplantae
TRINITY_DN13125_c1_g1_i1.p1_TRINITY_DN13125_c1_g1	413.894	1.14671	0.380682	3.01224	0.00259327	0.0483725	161.969	257.442	903.727	267.555	83.4205	208.376	461.109	194.924	87.4569	428.621	460.253	842.704	87.0519	215.759	1252.97	657.591	132.314	328.095	351.616	744.133	264.421	371.808	513.351	656.795	NA	NA	NA	NA	NA	NA	NA	NA	NA	NA	NA	NA	NA	NA	NA	NA	NA	NA	NA
TRINITY_DN13127_c2_g2_i1.p1_TRINITY_DN13127_c2_g2	586.742	1.71111	0.343446	4.98218	6.28713e-07	0.000104728	123.216	820.667	950.018	1196.47	148.593	868.376	702.539	1598.86	192.613	398.33	341.194	599.566	307.347	731.959	248.915	747.4	338.136	721.447	691.756	605.549	125.828	499.808	469.887	653.344	AT2G24820.1	64	539	178	6	19	554	14	539	1.2e-200	96.6	AT2G24820.1 | translocon at the inner envelope membrane of chloroplasts 55-II | Chr2:10575038-10576829 FORWARD LENGTH=539 | 201606	No	Yes	29760.VIT_04s0008g07020.t01	3.4e-218	763.1	NA	Viridiplantae
TRINITY_DN13133_c1_g1_i5.p1_TRINITY_DN13133_c1_g1	277.848	1.06974	0.327798	3.26342	0.00110077	0.0269263	105.329	245.076	778.531	371.797	75.5998	269.613	375.195	282.721	142.638	290.796	324.414	413.945	75.5042	175.258	288.07	187.231	231.958	415.104	308.838	487.05	134.946	206.221	192.653	289.864	AT4G24580.1	54.6	905	336	17	35	926	55	897	2.8e-202	93.6	AT4G24580.1 | Rho GTPase activation protein (RhoGAP) with PH domain-containing protein | Chr4:12687879-12694248 REVERSE LENGTH=920 | 201606	No	Yes	3694.POPTR_0002s10450.1	2.8e-212	744.2	NA	Viridiplantae
TRINITY_DN13134_c2_g1_i4.p1_TRINITY_DN13134_c2_g1	4347.76	1.3013	0.33695	3.862	0.000112464	0.00523442	1040.38	2001.08	3952.62	3975.11	1467.68	5841.34	6288.05	4285.11	1219.19	4009.8	7106.75	3783.02	3714.81	4757	13278.3	6709.1	1514.26	4279.74	7379.77	5035.2	987.476	3619.54	5893.55	2207.34	AT2G37040.1	85	693	104	0	83	775	33	725	0	89.3	AT2G37040.1 | PHE ammonia lyase 1 | Chr2:15557602-15560237 REVERSE LENGTH=725 | 201606	No	Yes	29760.VIT_16s0039g01110.t01	0	1224.2	NA	Viridiplantae
TRINITY_DN13138_c3_g1_i4.p1_TRINITY_DN13138_c3_g1	97.414	3.43942	0.945333	3.63832	0.000274426	0.0100097	6.95572	59.5827	72.5927	88.0268	5.21378	99.5103	120.715	88.6019	9.37038	1.51456	19.9762	6.9717	5.32971	240.059	456.81	455.899	14.7015	120.543	311.968	129.545	7.29438	5.07935	8.22301	3.45076	AT5G24318.2	62.2	460	165	1	3	462	2	452	8.3e-174	93.3	AT5G24318.2 | O-Glycosyl hydrolases family 17 protein | Chr5:8282390-8283956 REVERSE LENGTH=452 | 201606	No	Yes	29760.VIT_16s0098g01560.t01	1.3e-187	661.4	NA	Viridiplantae
TRINITY_DN13140_c1_g2_i1.p1_TRINITY_DN13140_c1_g2	25.1622	-1.0989	0.32639	-3.36684	0.000760341	0.0206219	44.7153	14.6146	38.9265	23.165	44.3171	17.8608	32.6257	16.1094	30.1934	18.1747	15.981	36.6014	23.9837	13.2548	17.7131	12.9387	22.8691	21.7522	18.7807	20.0846	59.2668	20.3174	25.8438	13.803	NA	NA	NA	NA	NA	NA	NA	NA	NA	NA	NA	NA	NA	NA	29760.VIT_10s0042g00540.t01	3.7e-22	111.7	OSI_19424	Viridiplantae
TRINITY_DN13141_c0_g2_i1.p3_TRINITY_DN13141_c0_g2	101.63	1.12777	0.293243	3.84586	0.00012013	0.00543379	48.69	107.923	103.103	114.667	57.3516	117.371	103.315	87.7964	48.9342	153.728	75.1107	145.534	51.5205	130.339	194.844	146.892	35.9371	67.0692	58.4288	71.3002	88.4443	150.349	156.237	124.227	AT2G01420.1	75.9	187	35	2	2	178	404	590	2.4e-72	80.1	AT2G01420.1 | Auxin efflux carrier family protein | Chr2:180478-183199 REVERSE LENGTH=612 | 201606	No	Yes	4081.Solyc05g008060.2.1	8.1e-78	295.4	PIN4	Viridiplantae
TRINITY_DN13147_c0_g1_i2.p3_TRINITY_DN13147_c0_g1	109.657	-1.44669	0.439021	-3.29526	0.000983308	0.0249274	356.729	77.5699	26.3017	13.899	273.724	91.0051	35.8882	20.9423	102.033	44.6796	18.3781	7.84316	293.134	193.667	115.601	39.5772	305.465	109.667	46.9518	49.2072	278.098	73.1426	36.4162	21.8548	AT1G45688.1	44.6	323	145	8	162	453	1	320	1.8e-61	63.1	AT1G45688.1 | transmembrane protein | Chr1:17191502-17192870 FORWARD LENGTH=342 | 201606	No	Yes	29760.VIT_09s0002g04260.t01	1.7e-122	444.9	NA	Viridiplantae
TRINITY_DN13169_c0_g1_i1.p2_TRINITY_DN13169_c0_g1	18.6702	2.23209	0.497802	4.48389	7.32952e-06	0.00070295	6.95572	26.9808	16.8331	13.899	11.731	17.8608	14.1378	31.4134	8.32922	33.3203	19.9762	23.5295	1.77657	45.6554	5.59359	35.0106	0	19.9395	15.6506	12.0507	4.55899	13.2063	31.7173	37.9584	AT3G44590.1	55.2	67	30	0	5	71	1	67	2.5e-12	57.8	AT3G44590.1 | 60S acidic ribosomal protein family | Chr3:16163983-16164658 FORWARD LENGTH=111 | 201606	No	Yes	13684.SNOT_04728	1.4e-20	104.4	RPP2B	Fungi
TRINITY_DN13175_c0_g1_i12.p2_TRINITY_DN13175_c0_g1	1353.14	-3.59187	1.15833	-3.1009	0.00192936	0.0399705	6568.18	643.043	48.3951	47.4882	4339.17	116.521	3832.43	42.69	162.42	154.485	51.1392	48.8019	221.183	281.296	4657.6	60.888	442.68	183.987	224.325	2412.16	7577.95	222.475	74.0071	62.1137	NA	NA	NA	NA	NA	NA	NA	NA	NA	NA	NA	NA	NA	NA	NA	NA	NA	NA	NA
TRINITY_DN13180_c1_g1_i1.p1_TRINITY_DN13180_c1_g1	2228.05	-2.96014	0.794457	-3.72599	0.000194547	0.00773378	13164.2	1042.14	150.446	136.673	10939.8	716.984	5234.24	218.283	1437.83	570.232	260.49	84.5318	965.566	832.843	2971.13	322.707	1161.42	390.633	441.346	1902.01	8673.93	1117.46	213.798	524.516	NA	NA	NA	NA	NA	NA	NA	NA	NA	NA	NA	NA	NA	NA	NA	NA	NA	NA	NA
TRINITY_DN13185_c3_g2_i1.p1_TRINITY_DN13185_c3_g2	231.591	1.39304	0.36937	3.7714	0.000162335	0.00680849	86.4496	260.815	313.516	207.326	36.4965	212.629	235.992	212.645	71.8396	159.786	164.604	393.029	155.45	360.088	520.204	431.544	89.8428	124.169	138.769	183.774	82.0618	257.015	264.311	595.831	AT5G16570.1	87.6	210	26	0	1	210	147	356	1.3e-112	99.5	AT5G16570.1 | glutamine synthetase 1%3B4 | Chr5:5421898-5424523 REVERSE LENGTH=356 | 201606	No	Yes	29760.VIT_14s0006g00350.t01	6.7e-114	415.2	GS	Viridiplantae
TRINITY_DN13191_c1_g1_i11.p1_TRINITY_DN13191_c1_g1	34.7467	-1.06026	0.305412	-3.47157	0.00051743	0.0158401	79.4939	30.3535	34.7183	18.532	59.9585	28.9175	19.5754	17.7204	45.8107	40.8932	17.5791	30.5012	33.7548	25.7732	24.2389	9.8943	101.277	30.8156	34.4313	32.1353	49.2371	18.2856	27.0185	23.0051	AT3G12685.1	48.7	115	56	1	10	124	1	112	2.9e-21	78.2	AT3G12685.1 | Acid phosphatase/vanadium-dependent haloperoxidase-related protein | Chr3:4029245-4030261 REVERSE LENGTH=213 | 201606	No	Yes	3847.GLYMA08G17091.1	2.1e-21	107.5	NA	Viridiplantae
TRINITY_DN13195_c3_g1_i5.p1_TRINITY_DN13195_c3_g1	111.686	2.75915	0.589761	4.67842	2.89096e-06	0.000356125	5.96204	201.232	254.601	167.946	3.91034	86.7526	84.8267	263.389	32.2757	34.0776	218.94	155.12	60.4034	86.8925	97.8879	60.888	11.4345	65.2565	122.075	58.2452	10.0298	374.856	125.695	97.7715	NA	NA	NA	NA	NA	NA	NA	NA	NA	NA	NA	NA	NA	NA	4081.Solyc06g036290.2.1	3.4e-50	203	HSP83	Eukaryotes
TRINITY_DN13208_c0_g1_i1.p4_TRINITY_DN13208_c0_g1	823.444	1.36765	0.385424	3.54842	0.000387548	0.0127562	192.773	395.719	570.221	846.679	402.765	860.721	947.232	1303.25	200.943	1129.86	581.708	633.553	228.289	709.131	2218.79	2719.41	321.8	929.905	909.821	1381.82	439.486	581.077	684.86	572.826	AT4G21120.1	71.3	599	162	4	28	625	1	590	6e-244	91.2	AT4G21120.1 | amino acid transporter 1 | Chr4:11270318-11273775 FORWARD LENGTH=594 | 201606	No	Yes	3847.GLYMA08G13640.2	1.9e-247	860.5	OSI_39096	Viridiplantae
TRINITY_DN13220_c0_g1_i1.p2_TRINITY_DN13220_c0_g1	348.734	1.22762	0.321617	3.81703	0.000135066	0.00593713	117.253	287.796	234.611	293.037	177.269	512.01	613.362	354.408	175.955	418.019	368.362	144.663	164.333	385.862	865.143	575.392	187.853	385.195	456.997	341.437	196.948	397.205	602.629	113.875	AT5G11720.1	66	858	273	5	58	900	47	900	0	91.6	AT5G11720.1 | Glycosyl hydrolases family 31 protein | Chr5:3776840-3780025 FORWARD LENGTH=902 | 201606	No	Yes	29760.VIT_10s0092g00240.t01	0	1260	AGL1	Viridiplantae
TRINITY_DN13222_c0_g1_i16.p1_TRINITY_DN13222_c0_g1	11.2251	-1.70927	0.546415	-3.12816	0.00175905	0.0374608	29.8102	2.2484	11.5728	5.79124	56.0482	5.95361	10.8752	5.6383	20.8231	12.1165	7.19145	12.2005	6.21799	6.62739	9.32266	3.8055	16.3351	11.7824	12.5205	5.02114	7.29438	2.03174	5.87358	2.30051	NA	NA	NA	NA	NA	NA	NA	NA	NA	NA	NA	NA	NA	NA	29760.VIT_16s0050g00250.t01	2.1e-14	84	NA	Eukaryotes
TRINITY_DN13230_c1_g5_i1.p1_TRINITY_DN13230_c1_g5	119.487	-1.61157	0.353297	-4.56152	5.07853e-06	0.00052899	364.678	131.532	25.2496	9.26598	441.868	102.912	101.14	20.1368	283.194	106.019	20.7753	10.4575	189.205	106.775	21.4421	6.8499	292.397	94.2594	54.2554	30.1268	331.894	81.2695	28.1932	13.803	AT1G60790.1	53.6	601	203	14	4	593	5	540	8.5e-173	99	AT1G60790.1 | trichome birefringence-like protein (DUF828) | Chr1:22380193-22382216 REVERSE LENGTH=541 | 201606	No	Yes	29760.VIT_01s0127g00220.t01	3.1e-201	706.8	NA	Viridiplantae
TRINITY_DN13233_c1_g1_i4.p1_TRINITY_DN13233_c1_g1	53.4161	-3.48551	0.657505	-5.30112	1.15095e-07	2.63082e-05	293.134	19.1114	11.5728	19.6902	204.641	17.0103	30.4506	5.6383	46.8519	9.84465	28.7658	5.22877	93.2699	17.6731	32.6293	2.2833	62.0732	5.43804	0	13.055	310.011	21.3333	3.52415	28.7563	NA	NA	NA	NA	NA	NA	NA	NA	NA	NA	NA	NA	NA	NA	NA	NA	NA	NA	NA
TRINITY_DN13233_c1_g1_i5.p1_TRINITY_DN13233_c1_g1	1635.2	-1.68158	0.417968	-4.02322	5.74087e-05	0.00320927	4459.61	1180.41	1532.86	1292.6	4567.27	975.541	3016.79	1088.19	1851.17	510.407	1592.51	1434.43	804.786	424.153	1932.59	563.214	1421.15	1091.23	2109.7	2600.95	2155.49	575.998	560.34	1503.38	NA	NA	NA	NA	NA	NA	NA	NA	NA	NA	NA	NA	NA	NA	NA	NA	NA	NA	NA
TRINITY_DN13233_c1_g1_i6.p1_TRINITY_DN13233_c1_g1	1101.48	-1.8276	0.448455	-4.07533	4.59494e-05	0.00272805	3254.28	700.378	810.093	832.78	3533.64	659.149	2103.27	751.505	1284.78	384.699	1089.9	947.279	453.025	248.159	1174.65	363.045	929.464	708.758	1312.56	1767.44	1504.47	387.046	323.047	912.151	NA	NA	NA	NA	NA	NA	NA	NA	NA	NA	NA	NA	NA	NA	NA	NA	NA	NA	NA
TRINITY_DN13238_c0_g2_i2.p1_TRINITY_DN13238_c0_g2	47.4805	-3.47275	1.14858	-3.02352	0.00249856	0.0473945	137.127	8.99362	0	2.3165	76.9033	8.50515	197.929	3.22189	13.535	4.54368	7.19145	6.9717	8.88285	2.94551	275.951	7.611	14.7015	4.5317	0	123.52	198.772	11.1746	2.34943	21.8548	NA	NA	NA	NA	NA	NA	NA	NA	NA	NA	NA	NA	NA	NA	NA	NA	NA	NA	NA
TRINITY_DN13238_c1_g1_i1.p1_TRINITY_DN13238_c1_g1	979.749	4.06136	1.14255	3.55466	0.000378465	0.0125375	0	52.8375	4.20827	514.262	53.4413	660.85	1358.31	3323.38	66.6338	3401.7	1893.75	518.52	6.21799	2.94551	137.975	283.89	231.958	1261.63	1133.1	2271.56	51.0606	1439.49	1944.16	2902.09	NA	NA	NA	NA	NA	NA	NA	NA	NA	NA	NA	NA	NA	NA	NA	NA	NA	NA	NA
TRINITY_DN13247_c3_g1_i11.p1_TRINITY_DN13247_c3_g1	602.644	-1.00319	0.277231	-3.61861	0.000296187	0.0105876	1191.41	628.429	851.123	916.174	659.543	344.459	363.232	304.468	1122.36	401.359	557.737	532.463	822.552	353.461	265.696	327.273	911.496	519.333	537.337	482.029	831.559	518.093	407.627	614.235	AT5G60910.1	59.6	275	72	7	1	275	1	236	6.4e-70	98.2	AT5G60910.1 | AGAMOUS-like 8 | Chr5:24502736-24506013 REVERSE LENGTH=242 | 201606	No	Yes	3847.GLYMA04G31847.1	3.2e-79	300.4	FUL1	Viridiplantae
TRINITY_DN13250_c2_g1_i3.p2_TRINITY_DN13250_c2_g1	248.532	-3.68865	0.912039	-4.0444	5.24562e-05	0.00302701	767.116	57.3343	320.881	42.8552	1539.37	29.768	704.714	37.8572	20.8231	14.3883	27.1677	380.829	68.3979	78.056	565.885	25.1163	17.9686	17.2205	27.1277	371.564	542.519	32.5078	18.7955	256.507	AT2G46830.1	58.7	213	68	7	1	212	1	194	3e-57	90.6	AT2G46830.1 | circadian clock associated 1 | Chr2:19246005-19248717 FORWARD LENGTH=608 | 201606	No	Yes	29760.VIT_15s0048g02410.t01	7.7e-79	298.9	NA	Viridiplantae
TRINITY_DN13251_c0_g2_i1.p1_TRINITY_DN13251_c0_g2	33.3641	-1.19548	0.318751	-3.75052	0.000176468	0.0072257	77.5065	25.8566	7.36448	24.3232	43.0137	29.768	27.188	17.7204	84.3334	37.864	26.3686	11.329	62.1799	20.6186	8.39039	11.4165	49.0052	19.0332	28.1711	22.093	77.5028	39.6189	29.3679	20.7046	AT2G37630.1	41.7	336	188	3	1	332	1	332	3.4e-54	100	AT2G37630.1 | myb-like HTH transcriptional regulator family protein | Chr2:15781798-15782901 REVERSE LENGTH=367 | 201606	No	Yes	29760.VIT_14s0083g00120.t01	4.3e-91	340.1	NA	Viridiplantae
TRINITY_DN13258_c0_g1_i6.p1_TRINITY_DN13258_c0_g1	34.1291	-1.85732	0.53526	-3.46995	0.000520556	0.0159003	105.329	22.484	6.31241	4.63299	104.276	18.7113	77.2141	9.66566	31.2346	10.6019	16.78	6.9717	38.1962	22.8277	41.952	4.5666	32.6701	18.1268	21.9108	33.1395	118.534	26.4126	25.8438	20.7046	NA	NA	NA	NA	NA	NA	NA	NA	NA	NA	NA	NA	NA	NA	NA	NA	NA	NA	NA
TRINITY_DN13267_c1_g4_i6.p1_TRINITY_DN13267_c1_g4	104.545	-3.61824	0.563432	-6.42179	1.34684e-10	7.69644e-08	482.925	40.4713	3.1562	1.15825	381.91	22.9639	25.013	2.41642	136.391	15.9029	4.7943	1.74292	787.02	74.3741	17.7131	6.0888	192.754	13.5951	5.21686	10.0423	263.509	15.238	3.52415	1.15025	AT1G61680.2	45.4	496	256	9	48	539	77	561	9.7e-123	89.6	AT1G61680.2 | terpene synthase 14 | Chr1:22772455-22774687 REVERSE LENGTH=562 | 201606	No	Yes	29760.VIT_00s0271g00060.t01	1.5e-170	604.7	NA	Viridiplantae
TRINITY_DN13268_c1_g6_i1.p1_TRINITY_DN13268_c1_g6	10.9119	2.3225	0.560033	4.14708	3.36737e-05	0.00219407	0.993674	37.0987	18.9372	22.0067	5.21378	9.35567	13.0503	6.44377	3.12346	9.08737	6.3924	12.2005	3.55314	23.5641	6.52586	5.3277	8.16753	18.1268	5.21686	4.01691	3.64719	21.3333	4.69887	13.803	AT1G19230.2	71.6	342	91	3	1	339	279	617	1.2e-139	100	AT1G19230.2 | Riboflavin synthase-like superfamily protein | Chr1:6644189-6649149 FORWARD LENGTH=952 | 201606	No	Yes	3847.GLYMA09G08470.1	1.3e-156	557.8	NA	Viridiplantae
TRINITY_DN13270_c1_g1_i1.p2_TRINITY_DN13270_c1_g1	36.0758	2.41626	0.602165	4.01262	6.00497e-05	0.00332965	5.96204	21.3598	66.2803	126.249	0	39.1237	43.5009	110.35	11.4527	12.8738	94.2879	52.2877	7.10628	22.8277	24.2389	48.7104	0	23.5649	50.0819	21.0888	0	17.2698	23.4943	43.7096	NA	NA	NA	NA	NA	NA	NA	NA	NA	NA	NA	NA	NA	NA	NA	NA	NA	NA	NA
TRINITY_DN13271_c0_g1_i5.p1_TRINITY_DN13271_c0_g1	569.378	-1.76002	0.492221	-3.57567	0.000349338	0.0118688	1500.45	345.13	97.8423	108.875	1925.19	326.598	563.336	169.955	821.47	396.815	79.905	82.7889	1152.11	585.42	866.075	204.736	741.611	273.715	215.978	419.767	1984.98	471.363	96.3267	234.652	AT3G48270.1	54.7	247	104	3	1	247	48	286	4.8e-72	95	AT3G48270.1 | cytochrome P450%2C family 71%2C subfamily A%2C polypeptide 26 | Chr3:17876571-17878173 FORWARD LENGTH=489 | 201606	No	Yes	4081.Solyc03g111880.2.1	7.8e-72	275.8	OSI_00989	Viridiplantae
TRINITY_DN13274_c0_g4_i1.p1_TRINITY_DN13274_c0_g4	194.177	-3.0693	0.743149	-4.13013	3.62565e-05	0.00232358	1022.49	196.735	78.9051	20.8485	550.054	20.4124	1.08752	4.02736	597.622	65.1261	18.3781	8.71462	1160.1	117.82	5.59359	12.9387	207.455	36.2536	5.21686	0	479.605	42.6665	7.0483	1.15025	AT2G40100.1	74.5	282	65	3	1	282	1	275	2.4e-117	99.3	AT2G40100.1 | light harvesting complex photosystem II | Chr2:16745884-16747190 FORWARD LENGTH=276 | 201606	No	Yes	3847.GLYMA18G03220.3	9.3e-119	431.8	LHCB4.3	Viridiplantae
TRINITY_DN13275_c1_g1_i3.p2_TRINITY_DN13275_c1_g1	84.7595	1.04744	0.34815	3.0086	0.00262454	0.0487292	19.8735	65.2037	88.3737	127.407	43.0137	92.7062	191.404	111.961	18.7408	56.0388	52.7373	90.6321	44.4142	76.5832	133.314	142.326	50.6387	105.136	113.728	181.765	50.1488	71.1108	55.2117	51.7614	AT5G47070.1	52.2	416	172	4	44	444	1	404	5.8e-116	84.8	AT5G47070.1 | Protein kinase superfamily protein | Chr5:19118683-19120528 REVERSE LENGTH=410 | 201606	No	Yes	29760.VIT_15s0021g00970.t01	9.5e-185	651.7	NA	Viridiplantae
TRINITY_DN13284_c0_g2_i4.p1_TRINITY_DN13284_c0_g2	103.114	-1.86058	0.386829	-4.80981	1.51071e-06	0.000211417	272.267	65.2037	75.7489	37.0639	127.738	35.7216	180.529	33.8298	184.284	62.097	120.657	82.7889	138.572	56.701	153.824	32.7273	101.277	32.6283	53.212	136.575	292.687	55.8728	59.9105	82.8182	AT3G29575.1	56	125	50	1	59	178	104	228	2.7e-32	65.2	AT3G29575.1 | ABI five binding protein 3 | Chr3:11382416-11383657 REVERSE LENGTH=231 | 201606	No	Yes	29760.VIT_01s0011g00410.t01	1.1e-43	181.8	NA	Viridiplantae
TRINITY_DN13285_c5_g5_i1.p1_TRINITY_DN13285_c5_g5	79.1967	1.00667	0.31526	3.19316	0.00140727	0.0319013	27.8229	73.0731	115.728	120.458	41.7103	75.6959	63.0763	147.401	52.0577	66.6407	71.1154	81.046	31.09	53.0192	43.8165	70.0212	63.7067	91.5404	118.944	91.3847	19.1477	107.682	148.014	126.528	AT1G11320.1	46.8	440	211	6	7	445	7	424	3.1e-103	98.4	AT1G11320.1 | GDSL esterase/lipase | Chr1:3807241-3808728 FORWARD LENGTH=424 | 201606	No	Yes	29760.VIT_18s0001g14850.t01	8.8e-132	475.7	NA	Viridiplantae
TRINITY_DN13286_c0_g1_i2.p1_TRINITY_DN13286_c0_g1	14.7286	-1.52731	0.473488	-3.22566	0.00125682	0.0296506	30.8039	7.86941	1.05207	0	9.12412	9.35567	9.7877	1.61094	52.0577	18.932	12.7848	0.871462	58.6268	12.5184	9.32266	4.5666	39.2041	12.6888	9.39035	3.01268	20.0595	11.1746	12.9219	5.75127	NA	NA	NA	NA	NA	NA	NA	NA	NA	NA	NA	NA	NA	NA	NA	NA	NA	NA	NA
TRINITY_DN13294_c0_g2_i6.p1_TRINITY_DN13294_c0_g2	8.93969	-5.2423	1.27173	-4.12217	3.75312e-05	0.00238668	7.94939	0	0	0	159.02	0.850515	0	2.41642	8.32922	1.51456	0	0	13.3243	0	0	0	3.26701	0.906341	0	0	9.11797	2.03174	3.52415	2.30051	NA	NA	NA	NA	NA	NA	NA	NA	NA	NA	NA	NA	NA	NA	NA	NA	NA	NA	NA
TRINITY_DN13294_c0_g2_i7.p1_TRINITY_DN13294_c0_g2	16.6252	-4.2716	1.27558	-3.34875	0.000811768	0.0214373	1.98735	0	0	0	314.13	5.10309	2.17504	1.61094	16.6584	9.08737	0	0	27.5368	0.736377	0	0	3.26701	0.906341	0	0	4.55899	3.04761	7.0483	1.15025	AT1G07650.4	41.6	296	164	5	65	354	454	746	7.4e-53	76.3	AT1G07650.4 | Leucine-rich repeat transmembrane protein kinase | Chr1:2359817-2363859 REVERSE LENGTH=801 | 201606	No	Yes	3694.POPTR_0067s00260.1	4.6e-57	227.3	NA	Eukaryotes
TRINITY_DN13304_c0_g1_i8.p1_TRINITY_DN13304_c0_g1	124.759	-2.3335	0.686888	-3.39721	0.00068077	0.0191453	377.596	50.5891	34.7183	30.1144	366.268	55.2835	274.056	54.7721	58.3046	40.1359	51.1392	61.8738	79.0574	51.5464	481.981	72.3045	44.1046	29.0029	28.1711	292.23	354.689	27.4285	30.5426	48.3106	AT2G26830.1	57.8	161	35	1	152	312	246	373	1.7e-48	46.9	AT2G26830.1 | Protein kinase superfamily protein | Chr2:11443599-11446958 FORWARD LENGTH=374 | 201606	No	Yes	29760.VIT_11s0016g05060.t01	3.4e-51	207.6	EMB1187	Viridiplantae
TRINITY_DN13308_c1_g2_i1.p1_TRINITY_DN13308_c1_g2	14.5844	1.76826	0.485115	3.64504	0.000267348	0.0098388	3.97469	26.9808	16.8331	17.3737	11.731	13.6082	10.8752	20.9423	11.4527	28.7767	17.5791	13.9434	0.888285	18.4094	5.59359	27.3996	4.90052	22.6585	14.6072	5.02114	3.64719	11.1746	11.7472	29.9066	AT4G30800.1	65.8	149	50	1	21	169	4	151	3.6e-55	84.7	AT4G30800.1 | Nucleic acid-binding%2C OB-fold-like protein | Chr4:15001216-15002392 FORWARD LENGTH=159 | 201606	No	Yes	40559.EDN25428	1.5e-79	300.8	FG00671.1	Fungi
TRINITY_DN13309_c0_g1_i1.p3_TRINITY_DN13309_c0_g1	1739.17	-1.54848	0.515236	-3.00538	0.00265249	0.0491374	4950.48	845.4	1875.84	641.669	3687.45	734.845	4111.92	403.541	776.7	684.582	709.556	1714.17	1481.66	1378.5	3023.34	509.937	1798.49	1087.61	704.276	3581.08	3975.44	968.123	1031.4	1063.98	AT3G25570.1	68.2	349	108	2	142	487	1	349	1.3e-135	61.5	AT3G25570.1 | Adenosylmethionine decarboxylase family protein | Chr3:9287413-9288462 REVERSE LENGTH=349 | 201606	No	Yes	3694.POPTR_0010s14390.1	2e-149	534.6	SAMDC	Viridiplantae
TRINITY_DN13316_c1_g1_i2.p1_TRINITY_DN13316_c1_g1	39.4005	2.56093	0.750459	3.41249	0.000643732	0.0184056	3.97469	39.3471	26.3017	28.9562	9.12412	21.2629	81.5641	33.0243	0	18.1747	12.7848	12.2005	6.21799	10.3093	266.628	39.5772	4.90052	46.2234	18.7807	165.698	4.55899	33.5237	17.6207	44.8599	AT4G24310.1	69.1	178	54	1	43	219	30	207	1.5e-69	79.4	AT4G24310.1 | transmembrane protein%2C putative (DUF679) | Chr4:12600900-12601541 FORWARD LENGTH=213 | 201606	No	No	3694.POPTR_0022s00700.1	2.9e-75	287	OSI_27521	Viridiplantae
TRINITY_DN13318_c0_g1_i3.p1_TRINITY_DN13318_c0_g1	304.057	-2.16874	0.584464	-3.71064	0.000206735	0.00809577	634.957	110.172	263.017	70.6531	1174.4	142.036	693.839	57.994	153.049	72.6989	78.3069	186.493	330.442	217.968	653.518	127.865	174.785	84.2897	85.5565	422.78	1106.01	167.618	119.821	169.087	AT1G10740.1	78.5	460	94	3	61	519	1	456	4.3e-227	83.2	AT1G10740.1 | alpha/beta-Hydrolases superfamily protein | Chr1:3568343-3570466 REVERSE LENGTH=473 | 201606	No	Yes	29760.VIT_00s0394g00030.t01	9.9e-242	841.3	NA	Viridiplantae
TRINITY_DN13326_c0_g1_i2.p1_TRINITY_DN13326_c0_g1	120.012	-3.84399	0.854033	-4.50099	6.76377e-06	0.000665762	499.818	8.99362	50.4993	6.94949	557.875	21.2629	363.232	23.3587	17.6996	12.8738	27.9667	78.4316	32.8665	29.4551	362.651	9.1332	50.6387	17.2205	19.8241	222.939	381.131	17.2698	16.446	51.7614	NA	NA	NA	NA	NA	NA	NA	NA	NA	NA	NA	NA	NA	NA	NA	NA	NA	NA	NA
TRINITY_DN13326_c1_g1_i3.p1_TRINITY_DN13326_c1_g1	24.8978	1.71016	0.550064	3.10903	0.00187704	0.0391428	8.94306	53.9617	34.7183	18.532	5.21378	34.0206	11.9627	19.3313	4.16461	13.6311	15.1819	4.35731	7.99456	36.0825	7.45813	12.9387	27.7696	76.1326	42.7783	7.02959	30.0893	59.9363	43.4645	21.8548	NA	NA	NA	NA	NA	NA	NA	NA	NA	NA	NA	NA	NA	NA	39947.LOC_Os02g45040.1	8.6e-14	84	NA	Eukaryotes
TRINITY_DN13328_c0_g1_i4.p1_TRINITY_DN13328_c0_g1	38.1494	2.25296	0.604805	3.7251	0.000195239	0.00774631	7.94939	17.9872	32.6141	30.1144	13.0345	28.067	54.3761	16.1094	9.37038	24.9903	27.1677	33.987	5.32971	92.0471	227.473	87.5265	4.90052	22.6585	15.6506	53.2241	5.47078	32.5078	27.0185	46.0101	AT2G14960.1	77.9	571	114	3	16	585	1	560	8.7e-263	97.4	AT2G14960.1 | Auxin-responsive GH3 family protein | Chr2:6451659-6453670 REVERSE LENGTH=590 | 201606	No	Yes	29760.VIT_07s0129g00660.t01	3.3e-280	969.1	GH3.3	Viridiplantae
TRINITY_DN13338_c3_g3_i2.p1_TRINITY_DN13338_c3_g3	42.0509	-2.09724	0.405017	-5.17816	2.2408e-07	4.49734e-05	194.76	53.9617	17.8852	11.5825	116.007	14.4588	9.7877	4.83283	88.498	15.1456	12.7848	3.48585	159.003	38.2916	10.2549	1.5222	91.4763	23.5649	16.694	18.0761	63.8258	22.3491	12.9219	8.05177	AT5G22390.1	27.6	272	97	7	1	269	1	175	1.6e-11	81	AT5G22390.1 | FANTASTIC four-like protein (DUF3049) | Chr5:7418383-7418991 REVERSE LENGTH=202 | 201606	No	Yes	29760.VIT_06s0080g00570.t01	2.8e-50	204.5	NA	Viridiplantae
TRINITY_DN13347_c2_g2_i2.p1_TRINITY_DN13347_c2_g2	310.775	1.82752	0.533659	3.42451	0.000615911	0.0178312	112.285	179.872	123.092	119.3	63.8688	276.417	654.688	459.924	79.1276	568.718	323.615	307.626	59.5151	73.6377	1142.96	1229.94	66.9737	203.02	222.238	509.143	34.6483	175.745	251.389	220.849	AT5G56970.1	59.1	489	182	2	104	592	47	517	7.4e-177	82.2	AT5G56970.1 | cytokinin oxidase 3 | Chr5:23044944-23048245 REVERSE LENGTH=523 | 201606	No	Yes	3694.POPTR_0006s15720.1	3.7e-210	736.5	OSI_23446	Viridiplantae
TRINITY_DN13355_c1_g2_i5.p1_TRINITY_DN13355_c1_g2	924.866	-1.4083	0.431771	-3.26169	0.0011075	0.0270428	3308.93	897.113	1023.66	732.012	2550.84	508.608	1433.35	377.766	627.815	557.359	481.827	546.407	582.715	483.8	402.739	159.07	723.643	693.351	521.686	671.828	2762.75	838.092	778.837	532.567	AT3G21670.1	69.4	585	169	4	4	578	6	590	2.9e-227	90.8	AT3G21670.1 | Major facilitator superfamily protein | Chr3:7626942-7628954 REVERSE LENGTH=590 | 201606	No	Yes	29760.VIT_12s0059g01240.t01	1.3e-240	837.8	NA	Viridiplantae
TRINITY_DN13361_c0_g1_i4.p1_TRINITY_DN13361_c0_g1	171.463	1.33993	0.370544	3.61613	0.000299045	0.0106343	38.7533	134.904	178.852	114.667	67.7792	140.335	159.866	140.958	123.897	244.602	191.772	106.318	70.1745	274.669	273.154	340.212	76.7747	135.045	114.771	103.435	134.946	368.761	366.511	213.947	AT4G33590.1	50.7	361	167	4	2	361	111	461	2.6e-108	58.5	AT4G33590.1 | transmembrane protein | Chr4:16142585-16143985 REVERSE LENGTH=466 | 201606	No	Yes	3694.POPTR_0002s10270.1	5.2e-159	566.6	NA	Viridiplantae
TRINITY_DN1337_c0_g1_i1.p1_TRINITY_DN1337_c0_g1	60.9128	2.66346	0.646404	4.12043	3.78163e-05	0.00239371	18.8798	125.911	36.8224	17.3737	29.9792	67.1907	45.6759	6.44377	23.9465	470.271	49.5411	33.987	2.66485	22.8277	133.314	32.7273	39.2041	58.0058	37.5614	42.1776	17.3241	84.3171	9.39773	56.3624	AT5G05340.1	61.9	318	118	3	26	340	7	324	3.9e-106	92.4	AT5G05340.1 | Peroxidase superfamily protein | Chr5:1579142-1580819 REVERSE LENGTH=324 | 201606	No	Yes	29760.VIT_12s0028g01840.t01	2.2e-130	470.7	NA	Viridiplantae
TRINITY_DN13372_c0_g1_i1.p3_TRINITY_DN13372_c0_g1	1092.74	1.61683	0.334031	4.84036	1.29604e-06	0.000187761	156.007	1219.76	2205.14	990.302	288.061	1501.16	2102.18	1482.87	753.795	1529.71	1311.24	906.321	321.559	1865.98	864.21	601.269	926.197	1574.31	1108.06	868.657	505.136	1349.07	1063.12	731.561	AT4G13710.2	75.4	448	103	2	75	515	4	451	3.1e-190	83.1	AT4G13710.2 | Pectin lyase-like superfamily protein | Chr4:7962550-7966012 FORWARD LENGTH=451 | 201606	No	Yes	3694.POPTR_0003s17450.1	1.9e-202	710.7	NA	Viridiplantae
TRINITY_DN13376_c0_g2_i1.p1_TRINITY_DN13376_c0_g2	1644.53	1.63549	0.461678	3.5425	0.000396355	0.0129528	233.513	558.728	1380.31	897.642	465.33	1206.03	1331.13	1813.12	735.054	1210.13	1449.48	1362.1	205.194	1545.66	3667.53	2758.23	423.078	639.876	1101.8	2763.63	483.253	2746.91	3461.89	7029.2	AT3G19010.1	47.6	355	175	3	8	359	1	347	6.5e-100	87.6	AT3G19010.1 | 2-oxoglutarate (2OG) and Fe(II)-dependent oxygenase superfamily protein | Chr3:6556306-6557862 REVERSE LENGTH=349 | 201606	No	Yes	4081.Solyc01g108880.2.1	3.6e-108	397.1	NA	Viridiplantae
TRINITY_DN13390_c0_g2_i2.p1_TRINITY_DN13390_c0_g2	2901.55	-1.32839	0.405888	-3.27281	0.00106483	0.0262612	4937.56	1553.65	2143.06	2288.7	6210.92	1841.37	6653.46	2380.17	3304.62	901.164	3119.49	2717.22	1149.44	851.988	4113.16	1191.12	3268.64	2341.08	4586.66	5421.83	3336.27	1354.15	1032.58	2938.9	NA	NA	NA	NA	NA	NA	NA	NA	NA	NA	NA	NA	NA	NA	NA	NA	NA	NA	NA
TRINITY_DN13395_c0_g3_i4.p1_TRINITY_DN13395_c0_g3	1153.16	4.56206	0.589199	7.74282	9.72321e-15	1.42876e-11	14.9051	978.056	2488.14	3905.61	16.9448	929.613	1629.11	1356.41	92.6626	1475.18	4307.68	2679.75	4.44142	469.072	789.629	843.299	84.9423	636.251	1701.74	924.894	7.29438	695.87	856.368	787.924	AT5G17220.1	51.4	74	36	0	35	108	62	135	4.1e-17	68.5	AT5G17220.1 | glutathione S-transferase phi 12 | Chr5:5658528-5659322 FORWARD LENGTH=214 | 201606	No	Yes	29760.VIT_04s0079g00690.t01	1.9e-24	117.1	NA	Viridiplantae
TRINITY_DN13400_c0_g1_i4.p2_TRINITY_DN13400_c0_g1	7327.62	2.46256	0.574579	4.28585	1.8204e-05	0.00139476	798.914	5103.88	17992.5	24568.7	634.778	2234.3	7514.78	4442.18	1533.62	5787.14	18120.1	20847.1	222.96	2983.06	13104.9	8743.52	202.555	663.441	1574.45	4629.49	767.733	6165.31	5679.75	21547.7	AT4G16260.1	52.6	331	152	5	36	363	6	334	3.2e-92	74	AT4G16260.1 | Glycosyl hydrolase superfamily protein | Chr4:9200180-9201441 REVERSE LENGTH=344 | 201606	No	Yes	3694.POPTR_0001s26210.1	1.2e-117	428.7	NA	Viridiplantae
TRINITY_DN13412_c0_g2_i3.p1_TRINITY_DN13412_c0_g2	47.6977	-2.53906	0.452475	-5.61148	2.00606e-08	6.39823e-06	169.918	23.6082	5.26034	0	136.862	25.5155	6.52513	0.805472	242.589	40.1359	10.3876	0	108.371	16.2003	0.932266	0	199.288	48.0361	15.6506	0	79.3264	7.11108	8.22301	0	AT3G26060.1	64.8	182	64	0	32	213	33	214	4.1e-64	82.4	AT3G26060.1 | Thioredoxin superfamily protein | Chr3:9524807-9526123 FORWARD LENGTH=216 | 201606	No	Yes	3694.POPTR_0006s13980.1	3e-88	330.1	NA	Viridiplantae
TRINITY_DN13422_c0_g1_i2.p5_TRINITY_DN13422_c0_g1	218.978	1.56133	0.347095	4.49827	6.85075e-06	0.000671112	53.6584	305.783	313.516	188.794	65.1723	330.85	102.227	194.119	69.7573	187.048	147.824	178.65	174.992	391.016	343.074	553.32	125.78	238.368	222.238	174.736	94.8269	271.237	245.516	282.962	AT3G19540.1	69.7	478	111	8	76	527	1	470	7.9e-185	71.1	AT3G19540.1 | glutamyl-tRNA (Gln) amidotransferase subunit A (DUF620) | Chr3:6780762-6782633 FORWARD LENGTH=485 | 201606	No	Yes	3694.POPTR_0014s02000.1	5.3e-223	779.2	NA	Viridiplantae
TRINITY_DN13427_c1_g4_i4.p1_TRINITY_DN13427_c1_g4	1442.02	2.21139	0.639746	3.45666	0.000546909	0.0164489	69.5572	519.381	612.304	672.942	86.0274	799.484	680.789	682.235	597.622	1447.92	2409.93	1788.24	39.0845	437.408	2213.2	1675.94	777.548	2390.02	3787.44	2510.57	228.861	2728.62	2742.96	4710.29	NA	NA	NA	NA	NA	NA	NA	NA	NA	NA	NA	NA	NA	NA	29760.VIT_05s0077g01600.t01	1.3e-20	105.1	NA	Viridiplantae
TRINITY_DN13428_c2_g1_i8.p1_TRINITY_DN13428_c2_g1	7.52312	-1.99397	0.618473	-3.22402	0.00126403	0.0297694	38.7533	6.74521	0	1.15825	16.9448	5.10309	0	0	20.8231	0.757281	0	0.871462	38.1962	8.10015	0	0	6.53402	5.43804	0	0	20.9713	10.1587	0	0	AT4G37750.1	41.8	297	100	11	53	322	63	313	2.3e-39	83.6	AT4G37750.1 | Integrase-type DNA-binding superfamily protein | Chr4:17739782-17742189 FORWARD LENGTH=555 | 201606	No	Yes	29760.VIT_18s0001g08610.t01	1.2e-82	312	OSI_13681	Viridiplantae
TRINITY_DN13443_c0_g1_i2.p1_TRINITY_DN13443_c0_g1	57.1442	1.5564	0.502374	3.09809	0.00194773	0.0402295	21.8608	92.1846	58.9158	71.8113	28.6758	67.1907	22.838	60.4104	42.6873	134.039	59.9287	71.4599	28.4251	100.147	159.417	113.404	19.6021	27.1902	16.694	13.055	14.5888	37.5872	58.7358	50.6111	AT4G23160.2	40.6	503	291	5	376	873	79	578	6.2e-103	55.9	AT4G23160.2 | cysteine-rich RECEPTOR-like kinase | Chr4:12129485-12133157 FORWARD LENGTH=1043 | 201606	No	Yes	39947.LOC_Os12g05520.1	2.1e-265	920.6	NA	Viridiplantae
TRINITY_DN13448_c1_g3_i5.p1_TRINITY_DN13448_c1_g3	17220.9	5.23371	0.399025	13.1162	2.65787e-39	5.46778e-35	204.697	8495.59	27351.7	27620.7	211.158	14982.7	21240.4	18954.4	819.387	16463.3	49829.5	32584.8	102.153	14022.8	23193.8	25213.7	846.156	14064.6	28496.6	19250	154.094	19802.3	26347.7	23049.9	AT5G17220.1	67.7	65	21	0	38	102	1	65	6e-22	55.6	AT5G17220.1 | glutathione S-transferase phi 12 | Chr5:5658528-5659322 FORWARD LENGTH=214 | 201606	No	Yes	3847.GLYMA11G33260.1	1.2e-24	117.9	NA	Viridiplantae
TRINITY_DN13450_c0_g1_i2.p1_TRINITY_DN13450_c0_g1	134.937	1.30185	0.409035	3.18273	0.00145895	0.0328709	63.5951	129.283	259.861	180.687	40.4068	58.6856	176.179	161.094	36.4404	74.9708	154.217	234.423	27.5368	170.103	327.225	231.374	19.6021	73.4136	67.8192	121.512	52.8842	89.3965	58.7358	429.045	AT2G23620.1	58.1	167	67	3	52	216	5	170	5.1e-53	48.2	AT2G23620.1 | methyl esterase 1 | Chr2:10047462-10049248 REVERSE LENGTH=263 | 201606	No	Yes	29760.VIT_00s0253g00140.t01	4.8e-61	240.4	NA	Viridiplantae
TRINITY_DN13450_c1_g1_i6.p2_TRINITY_DN13450_c1_g1	58.6322	-1.34798	0.428935	-3.14262	0.0016744	0.0361067	172.899	38.2229	45.2389	33.5892	44.3171	26.366	71.7764	21.7477	64.5515	39.3786	51.1392	108.933	35.5314	25.0368	63.3941	19.7886	78.4082	40.7853	46.9518	119.503	123.093	34.5396	36.4162	65.5644	NA	NA	NA	NA	NA	NA	NA	NA	NA	NA	NA	NA	NA	NA	NA	NA	NA	NA	NA
TRINITY_DN13450_c1_g1_i8.p1_TRINITY_DN13450_c1_g1	256.976	-1.2518	0.3062	-4.08818	4.34775e-05	0.00262214	488.887	148.395	217.778	232.808	397.551	170.103	386.07	276.277	246.753	209.767	204.557	413.945	183.875	107.511	328.158	175.053	251.56	141.389	134.595	347.463	605.433	136.126	160.936	202.445	NA	NA	NA	NA	NA	NA	NA	NA	NA	NA	NA	NA	NA	NA	NA	NA	NA	NA	NA
TRINITY_DN13458_c1_g1_i2.p1_TRINITY_DN13458_c1_g1	673.517	-3.23192	0.676209	-4.77947	1.75758e-06	0.00023866	2861.78	109.048	269.329	67.1784	1173.1	147.139	1259.35	91.0183	500.795	255.961	238.916	555.121	1242.71	279.823	1220.34	24.3552	803.684	176.736	163.809	697.938	3600.69	114.793	65.7841	245.004	AT5G53750.1	45.1	412	196	9	55	444	1	404	3e-85	86.9	AT5G53750.1 | CBS domain-containing protein | Chr5:21817416-21818723 FORWARD LENGTH=408 | 201606	No	Yes	29760.VIT_00s0587g00030.t01	4.1e-129	466.8	NA	Viridiplantae
TRINITY_DN13478_c0_g3_i5.p1_TRINITY_DN13478_c0_g3	25.9772	1.16685	0.387294	3.01282	0.00258833	0.0483405	4.96837	25.8566	30.51	25.4814	7.82067	18.7113	18.4879	19.3313	12.4938	49.2232	39.9525	57.5165	24.872	28.7187	41.952	26.6385	16.3351	20.8458	17.7373	23.0972	15.5006	41.6506	25.8438	29.9066	AT5G64510.1	68	153	40	4	6	153	12	160	3e-51	89.2	AT5G64510.1 | tunicamycin induced protein | Chr5:25784592-25786152 FORWARD LENGTH=424 | 201606	No	Yes	59689.Al_scaffold_0008_2994	3.5e-49	199.9	NA	Viridiplantae
TRINITY_DN13485_c1_g1_i14.p1_TRINITY_DN13485_c1_g1	87.8093	2.3393	0.478488	4.88894	1.0138e-06	0.000152833	12.9178	39.3471	47.3431	49.8046	20.8551	140.335	241.43	162.705	23.9465	31.0485	207.753	72.3314	0.888285	111.193	110.007	113.404	17.9686	48.9424	175.287	133.562	12.7652	75.1743	146.84	111.575	AT2G33310.1	43.3	97	38	1	102	181	130	226	2.4e-17	44	AT2G33310.1 | auxin-induced protein 13 | Chr2:14114569-14115757 REVERSE LENGTH=246 | 201606	No	Yes	3694.POPTR_0018s12790.1	8e-31	139	NA	Viridiplantae
TRINITY_DN13500_c0_g1_i3.p7_TRINITY_DN13500_c0_g1	2364.17	-2.68056	0.721464	-3.71545	0.00020284	0.00796493	9296.81	321.522	384.005	290.72	7908	1273.22	8073.76	537.25	1314.98	723.96	1513.4	1168.63	989.549	772.46	6184.65	591.375	976.836	532.928	837.828	5199.89	5719.7	463.236	536.845	1128.4	AT1G67480.1	59.3	386	143	4	158	541	1	374	3.5e-135	58.4	AT1G67480.1 | Galactose oxidase/kelch repeat superfamily protein | Chr1:25277294-25278529 FORWARD LENGTH=376 | 201606	No	Yes	3847.GLYMA08G10890.5	3.3e-167	594	NA	Viridiplantae
TRINITY_DN13507_c0_g9_i1.p1_TRINITY_DN13507_c0_g9	16.9302	1.31387	0.408883	3.21331	0.00131214	0.0305183	12.9178	32.6019	10.5207	30.1144	18.2482	16.1598	17.4004	33.0243	5.20577	24.9903	26.3686	16.5578	4.44142	27.246	9.32266	23.5941	8.16753	16.3141	7.30361	16.0676	5.47078	15.238	14.0966	14.9533	AT3G18130.1	60.7	323	116	2	10	321	1	323	3.4e-83	95.7	AT3G18130.1 | receptor for activated C kinase 1C | Chr3:6211109-6212371 REVERSE LENGTH=326 | 201606	No	Yes	861557.XP_003301795.1	5.6e-152	542.3	CPC2	Fungi
TRINITY_DN13511_c0_g2_i1.p1_TRINITY_DN13511_c0_g2	112.653	2.18682	0.691663	3.16169	0.00156857	0.034392	26.8292	236.082	189.372	144.781	19.5517	273.866	67.4264	371.322	79.1276	165.087	141.432	48.8019	14.2126	35.3461	2.7968	46.4271	40.8376	65.2565	41.7349	24.1015	35.5601	208.253	270.185	155.284	AT5G06790.1	44.2	190	84	7	55	236	33	208	2.5e-27	76.5	AT5G06790.1 | cotton fiber protein | Chr5:2098088-2098717 REVERSE LENGTH=209 | 201606	No	Yes	3694.POPTR_0006s20550.1	1.2e-50	205.3	OSI_17822	Viridiplantae
TRINITY_DN13514_c1_g1_i3.p1_TRINITY_DN13514_c1_g1	873.657	-1.01968	0.317281	-3.21382	0.00130982	0.0304988	1935.68	641.919	697.521	537.427	1880.87	654.897	1546.46	567.052	701.737	576.291	653.623	758.172	690.197	630.339	1536.37	636.28	607.664	515.708	615.59	1136.79	1436.99	558.728	600.28	851.188	AT2G35680.1	57.2	348	123	6	84	416	1	337	2.2e-105	66.9	AT2G35680.1 | Phosphotyrosine protein phosphatases superfamily protein | Chr2:14997004-14998590 REVERSE LENGTH=337 | 201606	No	Yes	3694.POPTR_0003s07780.1	3.1e-133	480.7	NA	Viridiplantae
TRINITY_DN13517_c0_g1_i3.p1_TRINITY_DN13517_c0_g1	234.17	1.65406	0.452289	3.65708	0.0002551	0.00955035	26.8292	75.3215	208.31	134.357	80.8136	282.371	458.934	439.788	63.5103	277.165	300.443	461.004	36.4197	128.866	110.94	134.715	98.0103	245.618	233.715	346.459	126.74	348.443	690.733	310.568	AT5G62580.1	49.6	625	249	14	10	611	4	585	2.1e-143	91.1	AT5G62580.1 | ARM repeat superfamily protein | Chr5:25120010-25122259 FORWARD LENGTH=615 | 201606	No	Yes	29760.VIT_17s0000g07470.t01	2.6e-196	690.6	OSI_08875	Viridiplantae
TRINITY_DN13517_c1_g3_i1.p1_TRINITY_DN13517_c1_g3	280.948	-1.56095	0.289823	-5.38588	7.20922e-08	1.83096e-05	589.248	224.84	86.2696	106.559	805.529	278.969	106.577	136.125	568.47	204.466	115.063	31.3726	851.865	235.641	59.665	91.332	486.784	212.99	200.327	83.3509	733.997	211.301	218.497	103.523	AT4G34240.1	68.4	506	156	2	58	562	46	548	5.5e-198	89.7	AT4G34240.1 | aldehyde dehydrogenase 3I1 | Chr4:16389801-16392633 FORWARD LENGTH=550 | 201606	No	Yes	3847.GLYMA08G00490.1	5.2e-222	775.8	ALDH3I1	Viridiplantae
TRINITY_DN13539_c0_g4_i1.p1_TRINITY_DN13539_c0_g4	24.914	1.51198	0.471505	3.20671	0.00134261	0.0309621	14.9051	32.6019	34.7183	34.7474	7.82067	16.1598	18.4879	48.3283	10.4115	43.9223	19.1772	88.0177	10.6594	19.8822	34.4938	24.3552	0	16.3141	7.30361	28.1184	7.29438	21.3333	10.5724	48.3106	AT4G14620.1	56.1	189	60	4	63	251	174	339	1.1e-44	74.4	AT4G14620.1 | hypothetical protein (DUF506) | Chr4:8389246-8390448 REVERSE LENGTH=341 | 201606	No	No	3694.POPTR_0008s15960.1	7.1e-62	242.7	NA	Viridiplantae
TRINITY_DN13547_c4_g1_i10.p1_TRINITY_DN13547_c4_g1	145.584	-1.065	0.328274	-3.24424	0.00117763	0.0281831	229.539	94.433	100.999	81.0773	473.151	133.531	204.454	161.9	190.531	129.495	118.259	150.763	150.12	132.548	164.079	121.776	96.3768	69.7882	104.337	76.3213	251.656	104.635	61.0852	93.1705	AT1G56170.1	56	234	62	5	1	233	1	194	6.3e-54	84.4	AT1G56170.1 | nuclear factor Y%2C subunit C2 | Chr1:21025118-21025717 FORWARD LENGTH=199 | 201606	No	Yes	3694.POPTR_0007s07830.1	6.8e-82	309.3	NA	Viridiplantae
TRINITY_DN13554_c0_g1_i5.p1_TRINITY_DN13554_c0_g1	262.999	-1.8612	0.483619	-3.8485	0.000118845	0.00541774	800.901	141.649	119.936	123.932	1059.7	130.979	585.087	153.845	204.066	101.476	143.829	105.447	154.562	116.348	420.452	72.3045	243.392	161.329	152.332	386.628	495.106	162.539	113.947	162.186	NA	NA	NA	NA	NA	NA	NA	NA	NA	NA	NA	NA	NA	NA	3694.POPTR_0008s02930.1	1.4e-32	146	SEX4	Viridiplantae
TRINITY_DN13554_c2_g6_i1.p1_TRINITY_DN13554_c2_g6	495.601	-1.66352	0.412991	-4.02797	5.62608e-05	0.0031753	1672.35	345.13	309.308	178.37	1011.47	236.443	806.941	158.678	476.848	187.048	206.954	115.033	694.639	463.181	844.633	319.662	486.784	194.863	298.404	524.207	1363.14	374.856	318.348	307.118	AT3G15810.1	62.6	214	78	1	41	254	9	220	1.2e-75	83.9	AT3G15810.1 | LURP-one-like protein (DUF567) | Chr3:5348054-5349178 REVERSE LENGTH=220 | 201606	No	Yes	3694.POPTR_0001s19270.1	1.5e-80	304.7	NA	Viridiplantae
TRINITY_DN13555_c0_g1_i5.p1_TRINITY_DN13555_c0_g1	2732.95	1.61176	0.246517	6.53813	6.22914e-11	3.82525e-08	908.218	1867.3	4113.59	3502.54	759.909	3055.9	3208.19	5449.02	735.054	1285.86	4596.93	4928.99	337.548	2105.3	2375.41	3422.67	924.564	2203.31	4227.74	4587.31	702.084	2822.08	2231.96	5239.4	NA	NA	NA	NA	NA	NA	NA	NA	NA	NA	NA	NA	NA	NA	4081.Solyc08g077060.2.1	4.7e-12	77.8	LOL1	Viridiplantae
TRINITY_DN13555_c0_g1_i6.p1_TRINITY_DN13555_c0_g1	2438.97	1.66789	0.266299	6.26322	3.77107e-10	1.91552e-07	861.515	2091.02	3513.91	3399.46	701.254	3528.79	2925.43	4904.52	554.935	1224.52	3681.22	4027.03	354.426	2086.89	1890.64	3010.15	1149.99	1860.72	3611.11	3120.14	669.259	2831.23	2053.4	4483.69	NA	NA	NA	NA	NA	NA	NA	NA	NA	NA	NA	NA	NA	NA	NA	NA	NA	NA	NA
TRINITY_DN13556_c0_g1_i5.p1_TRINITY_DN13556_c0_g1	21.3854	1.82507	0.556516	3.27946	0.00104007	0.0258722	3.97469	24.7324	25.2496	23.165	2.60689	18.7113	7.61265	37.8572	12.4938	25.7475	35.9572	9.58608	7.99456	36.0825	4.66133	41.0994	16.3351	40.7853	30.2578	12.0507	4.55899	20.3174	59.9105	11.5025	NA	NA	NA	NA	NA	NA	NA	NA	NA	NA	NA	NA	NA	NA	4533.OB04G21790.1	1.6e-33	148.7	NA	Viridiplantae
TRINITY_DN13564_c0_g1_i3.p1_TRINITY_DN13564_c0_g1	57.1817	1.73355	0.366904	4.72481	2.30329e-06	0.000300682	19.8735	26.9808	54.7075	76.4443	14.3379	137.783	69.6014	70.8815	19.7819	66.6407	63.1249	28.7583	33.7548	103.829	76.4458	80.6766	24.5026	57.0995	102.25	24.1015	20.9713	50.7935	85.7543	63.2639	NA	NA	NA	NA	NA	NA	NA	NA	NA	NA	NA	NA	NA	NA	NA	NA	NA	NA	NA
TRINITY_DN13573_c1_g2_i4.p1_TRINITY_DN13573_c1_g2	61.5521	1.15734	0.292238	3.96025	7.48714e-05	0.00393086	41.7343	84.3151	61.02	88.0268	20.8551	55.2835	19.5754	70.8815	48.9342	97.6892	59.9287	94.1179	40.8611	85.4198	54.0714	111.882	47.3716	83.3833	57.3855	48.2029	17.3241	76.1902	58.7358	54.0619	NA	NA	NA	NA	NA	NA	NA	NA	NA	NA	NA	NA	NA	NA	NA	NA	NA	NA	NA
TRINITY_DN13600_c0_g2_i1.p1_TRINITY_DN13600_c0_g2	687.425	-2.09107	0.411301	-5.08404	3.69498e-07	6.6972e-05	2932.33	313.652	415.567	297.67	1918.67	280.67	898.293	298.025	558.058	230.213	199.762	406.973	617.358	393.225	770.052	338.69	699.14	284.591	390.221	663.795	1923.89	528.252	347.716	791.374	NA	NA	NA	NA	NA	NA	NA	NA	NA	NA	NA	NA	NA	NA	NA	NA	NA	NA	NA
TRINITY_DN13600_c0_g2_i2.p1_TRINITY_DN13600_c0_g2	269.336	-1.98223	0.611661	-3.24074	0.00119222	0.0284363	308.039	42.7197	54.7075	40.5387	1222.63	196.469	520.923	219.088	350.869	117.378	104.676	223.094	270.039	162.739	536.053	175.053	83.3088	67.0692	70.9493	79.334	997.506	231.618	132.743	256.507	AT5G06760.1	52.2	157	73	2	1	156	1	156	1.7e-16	77.6	AT5G06760.1 | Late Embryogenesis Abundant 4-5 | Chr5:2089754-2090313 REVERSE LENGTH=158 | 201606	No	Yes	3711.Bra005911.1-P	1.3e-18	98.6	NA	Viridiplantae
TRINITY_DN13607_c0_g1_i1.p1_TRINITY_DN13607_c0_g1	48.4458	-1.97674	0.627013	-3.15263	0.00161809	0.0352434	159.981	15.7388	11.5728	33.5892	132.951	20.4124	112.015	12.8875	12.4938	7.57281	12.7848	12.2005	29.3134	41.2371	106.278	22.833	31.0366	20.8458	45.9084	56.2368	170.506	30.4761	27.0185	36.8081	NA	NA	NA	NA	NA	NA	NA	NA	NA	NA	NA	NA	NA	NA	3694.POPTR_0009s03580.1	4e-13	80.5	NA	Viridiplantae
TRINITY_DN13612_c1_g1_i7.p1_TRINITY_DN13612_c1_g1	271.825	1.54145	0.390634	3.94602	7.94626e-05	0.00412284	17.8861	89.9362	518.67	391.488	36.4965	143.737	648.163	226.338	61.428	140.097	239.715	674.512	12.436	121.502	356.126	410.233	94.7433	236.555	335.966	531.236	82.9735	152.38	353.59	647.593	NA	NA	NA	NA	NA	NA	NA	NA	NA	NA	NA	NA	NA	NA	NA	NA	NA	NA	NA
TRINITY_DN13615_c0_g1_i1.p1_TRINITY_DN13615_c0_g1	325.619	-1.39941	0.326691	-4.28359	1.83906e-05	0.00140122	997.648	206.853	213.57	126.249	591.764	183.711	494.822	115.988	260.288	209.009	220.538	174.292	438.813	231.959	506.22	171.248	401.842	243.806	220.152	386.628	758.615	232.634	236.118	192.092	NA	NA	NA	NA	NA	NA	NA	NA	NA	NA	NA	NA	NA	NA	29760.VIT_00s0779g00010.t01	1.3e-49	203	NA	Viridiplantae
TRINITY_DN13621_c2_g1_i1.p1_TRINITY_DN13621_c2_g1	377.667	-2.9415	0.763184	-3.85424	0.000116088	0.00535463	2019.14	221.468	112.571	53.2794	1299.54	60.3866	452.409	33.0243	170.749	77.9999	49.5411	109.804	398.84	157.585	1101.94	135.476	385.507	59.8185	31.3012	709.989	1024.86	112.761	36.4162	249.605	AT2G16120.1	76.1	155	36	1	21	175	12	165	7.6e-63	71.8	AT2G16120.1 | polyol/monosaccharide transporter 1 | Chr2:6996727-6998441 REVERSE LENGTH=511 | 201606	No	Yes	3847.GLYMA12G04890.1	2.2e-67	260.8	PMT5	Viridiplantae
TRINITY_DN13636_c4_g3_i2.p1_TRINITY_DN13636_c4_g3	157.246	-6.22884	1.21612	-5.12189	3.02482e-07	5.78853e-05	708.489	5.62101	2.10414	5.79124	436.654	5.95361	453.497	78.9362	17.6996	8.33009	10.3876	24.4009	7.99456	0.736377	532.324	30.444	4.90052	3.62536	9.39035	435.835	947.357	4.06348	12.9219	26.4558	NA	NA	NA	NA	NA	NA	NA	NA	NA	NA	NA	NA	NA	NA	NA	NA	NA	NA	NA
TRINITY_DN13645_c0_g2_i1.p1_TRINITY_DN13645_c0_g2	141.845	1.97518	0.28068	7.03712	1.96256e-12	1.71803e-09	34.7786	215.847	234.611	136.673	69.0826	131.83	165.303	161.094	51.0165	211.281	162.207	155.12	23.9837	178.203	250.78	232.136	27.7696	97.8848	93.9035	172.727	60.1786	215.364	186.78	135.73	AT5G50400.1	71.1	612	168	5	19	628	7	611	9.4e-271	97	AT5G50400.1 | purple acid phosphatase 27 | Chr5:20523575-20526231 REVERSE LENGTH=611 | 201606	No	Yes	3694.POPTR_0015s10790.1	0	1087	NA	Viridiplantae
TRINITY_DN13646_c0_g1_i2.p1_TRINITY_DN13646_c0_g1	143.346	1.36602	0.407164	3.35497	0.00079375	0.0211395	43.7216	74.1973	110.467	86.8686	58.655	182.01	144.64	119.21	55.1811	147.67	185.38	93.2465	118.142	314.433	382.229	325.751	47.3716	100.604	107.467	77.3255	75.6792	211.301	236.118	142.631	AT1G11790.1	55.4	444	126	4	123	564	1	374	6.5e-126	68.4	AT1G11790.1 | arogenate dehydratase 1 | Chr1:3981476-3984962 FORWARD LENGTH=392 | 201606	No	Yes	3694.POPTR_0021s00590.1	5.3e-146	523.5	NA	Viridiplantae
TRINITY_DN13646_c0_g1_i3.p1_TRINITY_DN13646_c0_g1	16.1522	1.20716	0.364687	3.31013	0.000932515	0.0240354	12.9178	5.62101	17.8852	15.0572	15.6413	24.6649	19.5754	9.66566	7.28807	25.7475	19.9762	15.6863	7.10628	25.0368	22.3744	22.833	6.53402	27.1902	23.9976	9.03805	6.38258	18.2856	18.7955	10.3523	NA	NA	NA	NA	NA	NA	NA	NA	NA	NA	NA	NA	NA	NA	4081.Solyc02g080620.2.1	6.3e-29	133.3	NA	Viridiplantae
TRINITY_DN13653_c0_g2_i4.p1_TRINITY_DN13653_c0_g2	160.441	4.51337	0.502675	8.97869	2.74001e-19	9.39457e-16	0	102.302	378.745	291.878	2.60689	169.253	253.393	127.265	20.8231	102.233	380.348	357.3	0	165.685	265.696	204.736	9.80103	90.6341	234.759	152.643	1.82359	143.238	152.713	242.703	NA	NA	NA	NA	NA	NA	NA	NA	NA	NA	NA	NA	NA	NA	NA	NA	NA	NA	NA
TRINITY_DN13656_c1_g2_i3.p1_TRINITY_DN13656_c1_g2	28.9422	-1.04849	0.265889	-3.94333	8.03574e-05	0.00414834	60.6141	16.863	25.2496	24.3232	52.1378	15.3093	27.188	18.5259	52.0577	36.3495	23.9715	27.0153	24.872	25.0368	17.7131	17.5053	40.8376	22.6585	30.2578	19.0803	54.7078	20.3174	29.3679	12.6528	NA	NA	NA	NA	NA	NA	NA	NA	NA	NA	NA	NA	NA	NA	NA	NA	NA	NA	NA
TRINITY_DN13658_c0_g1_i2.p1_TRINITY_DN13658_c0_g1	396.902	1.96848	0.562416	3.50005	0.000465171	0.0146435	97.38	342.882	507.097	166.788	106.883	322.345	277.318	422.067	198.86	151.456	798.251	396.515	163.444	192.931	287.138	553.32	76.7747	121.45	418.392	100.423	151.358	1982.98	1263.99	425.594	NA	NA	NA	NA	NA	NA	NA	NA	NA	NA	NA	NA	NA	NA	NA	NA	NA	NA	NA
TRINITY_DN13663_c1_g1_i13.p1_TRINITY_DN13663_c1_g1	43.0485	-2.30414	0.607559	-3.79245	0.00014917	0.00636005	137.127	2.2484	23.1455	4.63299	140.772	22.1134	94.6144	9.66566	46.8519	9.08737	29.5648	41.8302	57.7385	37.5552	54.0714	9.1332	27.7696	15.4078	21.9108	66.279	99.3859	16.2539	21.1449	44.8599	AT5G02840.3	44.1	136	33	2	20	112	146	281	1.4e-22	67.4	AT5G02840.3 | LHY/CCA1-like 1 | Chr5:648794-651204 FORWARD LENGTH=283 | 201606	No	Yes	3694.POPTR_0016s08470.1	4.9e-33	146	NA	Viridiplantae
TRINITY_DN13670_c0_g7_i1.p1_TRINITY_DN13670_c0_g7	63.0388	-2.01868	0.417294	-4.83754	1.31454e-06	0.000189773	137.127	14.6146	6.31241	5.79124	310.22	62.9381	34.8007	24.1642	122.856	48.466	11.9857	9.58608	132.354	29.4551	13.984	9.1332	120.879	51.6614	27.1277	5.02114	239.803	54.8569	32.8921	6.90152	AT3G16030.1	41.8	815	354	25	48	776	39	819	5e-144	90.4	AT3G16030.1 | lectin protein kinase family protein | Chr3:5439609-5442802 FORWARD LENGTH=850 | 201606	No	Yes	3847.GLYMA15G28884.1	7.5e-206	722.6	NA	Viridiplantae
TRINITY_DN13674_c0_g1_i11.p1_TRINITY_DN13674_c0_g1	420.624	1.03956	0.18968	5.48059	4.23908e-08	1.21967e-05	200.722	359.745	480.795	640.511	243.744	540.928	589.437	552.554	166.584	333.961	528.172	540.307	234.507	481.591	509.949	561.692	199.288	452.264	681.322	575.422	186.007	359.618	418.199	257.657	NA	NA	NA	NA	NA	NA	NA	NA	NA	NA	NA	NA	NA	NA	3847.GLYMA04G01950.2	6.5e-81	305.8	SBE1	Viridiplantae
TRINITY_DN13675_c0_g1_i1.p1_TRINITY_DN13675_c0_g1	6.06392	-2.14009	0.673421	-3.17794	0.00148324	0.0332026	27.8229	7.86941	2.10414	0	19.5517	4.25258	2.17504	1.61094	14.5761	0	8.78955	4.35731	15.9891	5.15464	4.66133	1.5222	8.16753	3.62536	2.08674	2.00846	4.55899	0	2.34943	2.30051	NA	NA	NA	NA	NA	NA	NA	NA	NA	NA	NA	NA	NA	NA	NA	NA	NA	NA	NA
TRINITY_DN13677_c0_g1_i1.p1_TRINITY_DN13677_c0_g1	3176.05	2.01733	0.600709	3.35826	0.00078436	0.0210376	920.142	2631.76	2171.47	5642.98	1624.09	2162.86	4107.57	3909.76	598.663	7740.17	9899.43	6407.86	163.444	1193.67	5175.01	4092.44	679.538	2802.41	3831.26	8078.01	244.362	590.22	469.887	1088.14	AT3G12500.1	67.4	319	96	4	56	371	13	326	6.4e-130	73.8	AT3G12500.1 | basic chitinase | Chr3:3962501-3963984 REVERSE LENGTH=335 | 201606	No	Yes	3847.GLYMA02G04820.1	3.3e-144	516.9	RC24	Viridiplantae
TRINITY_DN13677_c0_g1_i2.p2_TRINITY_DN13677_c0_g1	591.353	1.8002	0.564864	3.18696	0.00143779	0.0324857	184.823	411.458	408.202	1004.2	286.758	402.294	858.055	784.53	152.008	1429.75	1730.74	1106.76	50.6322	248.159	1019.9	735.984	156.816	522.959	752.271	1458.14	73.8556	133.079	76.3566	204.745	AT3G12500.1	60.3	151	53	3	6	154	13	158	6.9e-45	54.8	AT3G12500.1 | basic chitinase | Chr3:3962501-3963984 REVERSE LENGTH=335 | 201606	No	Yes	3847.GLYMA02G04820.1	1.1e-47	195.7	RC24	Viridiplantae
TRINITY_DN13683_c1_g1_i5.p1_TRINITY_DN13683_c1_g1	120.158	-1.66675	0.49116	-3.3935	0.000690066	0.0193275	470.008	158.512	52.6034	68.3366	456.206	85.0515	129.415	104.711	134.309	55.2815	35.9572	27.0153	205.194	98.6745	137.043	41.0994	101.277	47.1297	23.9976	37.1564	236.155	60.9521	18.7955	98.9218	AT1G33730.1	45.8	118	64	0	1	118	172	289	6.7e-29	99.2	AT1G33730.1 | cytochrome P450%2C family 76%2C subfamily C%2C polypeptide 5 | Chr1:12227279-12228460 FORWARD LENGTH=368 | 201606	No	Yes	29760.VIT_17s0000g09510.t01	1.5e-41	174.1	OSI_00989	Viridiplantae
TRINITY_DN13686_c0_g1_i1.p1_TRINITY_DN13686_c0_g1	31.1552	-3.43609	1.0693	-3.21339	0.00131176	0.0305183	115.266	6.74521	3.1562	17.3737	46.924	2.55155	116.365	0	3.12346	2.27184	12.7848	5.22877	24.872	6.62739	154.756	2.2833	6.53402	2.71902	3.13012	52.2198	137.681	10.1587	0	14.9533	NA	NA	NA	NA	NA	NA	NA	NA	NA	NA	NA	NA	NA	NA	NA	NA	NA	NA	NA
TRINITY_DN13688_c0_g1_i2.p4_TRINITY_DN13688_c0_g1	398.652	1.89776	0.415505	4.56736	4.93914e-06	0.000518408	86.4496	123.662	438.712	656.726	43.0137	212.629	502.435	418.04	73.9219	198.408	240.514	359.914	32.8665	128.13	1932.59	898.098	35.9371	256.494	451.78	1121.72	40.1191	246.856	609.678	458.951	NA	NA	NA	NA	NA	NA	NA	NA	NA	NA	NA	NA	NA	NA	29760.VIT_01s0026g01510.t01	1.1e-16	92.4	NA	Viridiplantae
TRINITY_DN13695_c2_g1_i2.p1_TRINITY_DN13695_c2_g1	35.6518	1.4374	0.448952	3.20168	0.00136628	0.031356	8.94306	30.3535	50.4993	38.2222	18.2482	54.433	56.5511	78.1308	15.6173	23.4757	66.3211	54.0307	16.8774	58.1738	59.665	79.9155	6.53402	15.4078	29.2144	13.055	10.0298	25.3967	25.8438	20.7046	AT2G01430.1	65.5	203	45	6	1	197	74	257	3.5e-58	86.8	AT2G01430.1 | homeobox-leucine zipper protein 17 | Chr2:187798-190369 REVERSE LENGTH=275 | 201606	No	Yes	3847.GLYMA07G34230.1	3.4e-79	300.1	NA	Viridiplantae
TRINITY_DN13699_c0_g1_i4.p1_TRINITY_DN13699_c0_g1	4625.39	1.50354	0.392441	3.83125	0.000127494	0.00568185	644.894	6051.58	6368.17	6321.72	1147.03	6870.46	5729.07	7006.8	3558.66	5497.1	6032.03	5044.02	466.35	3666.42	2276.59	3104.53	3505.5	5476.11	6393.79	5404.75	3053.61	7524.54	5356.71	4508.99	AT5G04700.1	51.2	203	94	3	256	454	465	666	1.3e-40	35	AT5G04700.1 | Ankyrin repeat family protein | Chr5:1354240-1356754 REVERSE LENGTH=669 | 201606	No	Yes	3694.POPTR_0008s02420.1	2.2e-50	205.7	NA	Viridiplantae
TRINITY_DN13699_c0_g1_i5.p1_TRINITY_DN13699_c0_g1	19850.4	1.69304	0.387485	4.36931	1.24643e-05	0.0010552	2285.45	24889.8	28453.2	27887.1	4290.94	27384	26266.9	31196.7	13033.2	22725.2	26858.5	20658	1781.01	15190	11336.4	13830	11913.2	23164.3	27407.3	26201.3	11983.8	33073.7	24831.2	19769.4	AT3G18670.2	36.5	598	359	9	208	794	57	644	8.4e-95	64.3	AT3G18670.2 | Ankyrin repeat family protein | Chr3:6424135-6426471 REVERSE LENGTH=653 | 201606	No	Yes	29760.VIT_13s0106g00230.t01	1e-126	459.9	NA	Viridiplantae
TRINITY_DN13704_c0_g1_i1.p1_TRINITY_DN13704_c0_g1	151.952	-1.49827	0.277278	-5.40348	6.53609e-08	1.72385e-05	402.438	178.748	38.9265	38.2222	281.544	103.763	51.1135	43.4955	439.367	87.8446	87.0964	41.8302	327.777	131.075	24.2389	49.4715	403.476	153.172	124.161	44.186	324.6	117.841	85.7543	66.7147	AT1G13380.1	74.4	160	38	1	49	208	32	188	1.2e-65	59.5	AT1G13380.1 | sodium/hydrogen exchanger (DUF1218) | Chr1:4589218-4590362 REVERSE LENGTH=188 | 201606	No	Yes	29760.VIT_01s0011g03560.t01	4.6e-75	286.6	NA	Viridiplantae
TRINITY_DN13712_c2_g4_i1.p1_TRINITY_DN13712_c2_g4	693.264	-10.3875	1.70684	-6.08579	1.15918e-09	5.241e-07	4899.8	1.1242	4.20827	2.3165	3720.03	3.40206	2161.99	8.05472	5.20577	0.757281	0	3.48585	7.99456	0.736377	1207.28	1.5222	17.9686	0.906341	8.34698	1244.24	3325.32	2.03174	4.69887	6.90152	NA	NA	NA	NA	NA	NA	NA	NA	NA	NA	NA	NA	NA	NA	NA	NA	NA	NA	NA
TRINITY_DN13718_c0_g1_i3.p2_TRINITY_DN13718_c0_g1	77.2978	-1.68247	0.548335	-3.06833	0.00215259	0.0428685	89.4306	17.9872	18.9372	16.2155	75.5998	30.6185	191.404	39.4681	110.362	21.9611	71.1154	44.4446	79.0574	45.6554	168.74	35.7717	91.4763	38.9726	49.0385	203.858	234.332	56.8887	35.2415	88.5695	AT5G24490.1	51.8	226	48	3	118	343	141	305	1.6e-43	65.7	AT5G24490.1 | 30S ribosomal protein | Chr5:8365690-8367178 FORWARD LENGTH=308 | 201606	No	Yes	3694.POPTR_0015s00430.1	8.5e-50	203	PSRP-1	Viridiplantae
TRINITY_DN13727_c1_g2_i1.p1_TRINITY_DN13727_c1_g2	120.314	-2.66179	0.662323	-4.01887	5.8478e-05	0.00325578	318.969	31.4777	7.36448	0	125.131	78.2474	1.08752	0	693.408	42.4077	0.79905	0	143.902	19.1458	0.932266	2.2833	671.371	117.824	22.9542	3.01268	493.282	97.5234	15.2713	1.15025	AT5G45860.1	32	97	53	2	64	147	40	136	8.3e-05	44.4	AT5G45860.1 | PYR1-like 11 | Chr5:18604101-18604586 REVERSE LENGTH=161 | 201606	No	Yes	29760.VIT_05s0077g01650.t01	1e-57	228.4	NA	Viridiplantae
TRINITY_DN13733_c0_g2_i1.p2_TRINITY_DN13733_c0_g2	1657.37	-3.02894	0.715795	-4.23158	2.32052e-05	0.00166045	6100.16	408.085	661.751	493.413	4472.12	283.222	4081.47	476.034	656.968	256.718	827.017	1012.64	135.908	178.203	2781.88	217.675	1383.58	464.046	822.177	5091.43	6048.86	713.14	476.935	1733.43	NA	NA	NA	NA	NA	NA	NA	NA	NA	NA	NA	NA	NA	NA	NA	NA	NA	NA	NA
TRINITY_DN13739_c0_g4_i8.p2_TRINITY_DN13739_c0_g4	48.2407	-1.74078	0.537008	-3.24163	0.00118847	0.0283634	220.596	33.7261	18.9372	28.9562	132.951	23.8144	52.2011	18.5259	24.9877	16.6602	9.5886	15.6863	57.7385	37.5552	80.1749	44.9049	65.3402	52.5678	14.6072	63.2663	84.7971	11.1746	34.0668	14.9533	NA	NA	NA	NA	NA	NA	NA	NA	NA	NA	NA	NA	NA	NA	3847.GLYMA09G06890.2	8.3e-29	131.7	ACA10	Viridiplantae
TRINITY_DN13751_c0_g2_i14.p1_TRINITY_DN13751_c0_g2	444.233	2.28185	0.509296	4.48041	7.45006e-06	0.000709549	27.8229	385.601	997.361	1206.89	82.1171	431.211	378.458	1113.16	100.992	337.747	554.541	1091.94	15.9891	70.6922	144.501	220.719	169.885	531.116	411.089	750.158	41.9427	364.697	435.82	797.126	AT3G56050.1	57.5	358	141	5	401	752	145	497	1.9e-116	46.5	AT3G56050.1 | Protein kinase family protein | Chr3:20798322-20800706 REVERSE LENGTH=499 | 201606	No	Yes	3694.POPTR_0009s07920.1	1.7e-175	621.7	NA	Viridiplantae
TRINITY_DN13758_c0_g1_i2.p1_TRINITY_DN13758_c0_g1	592.938	1.1263	0.167235	6.73486	1.64084e-11	1.22747e-08	282.203	640.795	547.075	740.12	220.282	781.623	655.776	810.305	351.91	504.349	636.843	608.281	268.262	742.268	546.308	642.369	483.517	744.106	813.83	842.547	270.804	669.458	718.926	708.556	AT2G47900.1	42.7	609	91	3	1	608	55	406	2.2e-126	96.5	AT2G47900.1 | tubby like protein 3 | Chr2:19611196-19612766 REVERSE LENGTH=406 | 201606	No	Yes	3847.GLYMA13G28620.1	4.1e-135	487.3	NA	Viridiplantae
TRINITY_DN13769_c0_g1_i16.p1_TRINITY_DN13769_c0_g1	2544.17	2.60162	0.451428	5.76308	8.25914e-09	2.98083e-06	365.672	1775.11	4271.4	3594.04	139.469	2315.1	4836.21	3491.72	287.358	820.135	1944.89	1978.22	428.153	2125.18	10422.7	6542.42	287.497	698.789	1045.46	1523.41	279.922	3123.8	3735.6	5027.76	AT4G20260.1	66.4	131	43	1	68	198	1	130	1.3e-39	31.3	AT4G20260.1 | plasma-membrane associated cation-binding protein 1 | Chr4:10941593-10943227 FORWARD LENGTH=225 | 201606	No	Yes	3694.POPTR_0003s15580.1	8.5e-44	183.3	NA	Viridiplantae
TRINITY_DN13771_c0_g1_i3.p1_TRINITY_DN13771_c0_g1	412.619	1.8126	0.302341	5.99521	2.03221e-09	8.8014e-07	160.975	212.474	272.486	392.646	190.303	549.433	662.301	391.459	62.4692	343.048	732.729	362.528	137.684	437.408	520.204	481.776	88.2093	513.895	960.946	499.101	147.711	712.124	776.487	294.465	NA	NA	NA	NA	NA	NA	NA	NA	NA	NA	NA	NA	NA	NA	29760.VIT_13s0074g00210.t01	4.1e-84	317.8	NA	Viridiplantae
TRINITY_DN13771_c0_g1_i6.p1_TRINITY_DN13771_c0_g1	302.577	-2.25548	0.635536	-3.54895	0.000386775	0.0127512	449.141	248.449	486.056	304.619	264.599	39.1237	107.665	141.763	457.066	21.9611	101.479	635.296	628.017	97.2018	191.114	128.626	728.543	55.2868	109.554	203.858	165.035	102.603	25.8438	1568.95	AT2G21250.1	71.3	150	43	0	207	356	160	309	3.3e-60	33.4	AT2G21250.1 | NAD(P)-linked oxidoreductase superfamily protein | Chr2:9103408-9105116 REVERSE LENGTH=309 | 201606	No	Yes	3694.POPTR_0009s12800.1	5.9e-59	233.8	NA	Viridiplantae
TRINITY_DN13777_c2_g1_i1.p1_TRINITY_DN13777_c2_g1	4.47569	-4.76753	1.58318	-3.01136	0.00260078	0.0484089	2.98102	0	0	0	11.731	0	21.7504	1.61094	0	0	1.5981	14.8149	0	0	16.7808	0	4.90052	0	2.08674	16.0676	7.29438	0	2.34943	3.45076	NA	NA	NA	NA	NA	NA	NA	NA	NA	NA	NA	NA	NA	NA	NA	NA	NA	NA	NA
TRINITY_DN13780_c0_g1_i6.p2_TRINITY_DN13780_c0_g1	174.677	2.41235	0.55616	4.33752	1.44102e-05	0.00117878	72.5382	836.406	361.911	217.751	84.724	142.036	108.752	64.4377	15.6173	199.165	154.217	114.162	54.1854	474.227	61.5295	72.3045	26.1361	204.833	28.1711	52.2198	165.035	375.872	167.984	138.03	NA	NA	NA	NA	NA	NA	NA	NA	NA	NA	NA	NA	NA	NA	NA	NA	NA	NA	NA
TRINITY_DN13781_c0_g1_i2.p1_TRINITY_DN13781_c0_g1	92.901	-1.78112	0.307214	-5.79764	6.72534e-09	2.51552e-06	217.615	76.4457	70.4886	38.2222	187.696	79.9484	30.4506	24.9696	336.292	31.0485	22.3734	18.3007	314.453	100.147	26.1034	34.2495	210.722	65.2565	57.3855	33.1395	144.064	57.9045	28.1932	24.1553	AT5G43750.1	61.7	206	77	1	6	211	9	212	6.9e-71	80.5	AT5G43750.1 | NAD(P)H dehydrogenase 18 | Chr5:17580100-17581145 REVERSE LENGTH=212 | 201606	No	Yes	29760.VIT_05s0020g04600.t01	1.4e-76	291.6	NA	Viridiplantae
TRINITY_DN13782_c0_g1_i2.p3_TRINITY_DN13782_c0_g1	70.7175	-3.024	0.891701	-3.39128	0.000695682	0.0194187	94.399	24.7324	44.1869	34.7474	61.2619	11.0567	2.17504	13.693	550.77	34.8349	107.073	97.6038	90.6051	3.68189	0	3.8055	225.424	67.0692	4.17349	22.093	176.889	6.09521	7.0483	13.803	AT3G51860.1	72.9	446	107	7	41	475	6	448	2.3e-168	91.2	AT3G51860.1 | cation exchanger 3 | Chr3:19239458-19242519 FORWARD LENGTH=459 | 201606	No	Yes	3694.POPTR_0016s12290.1	1e-186	658.3	CAX1	Viridiplantae
TRINITY_DN13788_c0_g1_i1.p1_TRINITY_DN13788_c0_g1	121.782	1.71633	0.35836	4.7894	1.67283e-06	0.00022866	13.9114	101.178	258.809	47.4882	28.6758	193.067	135.94	99.073	61.428	171.903	172.595	206.537	26.6485	148.748	135.179	83.721	83.3088	112.386	138.769	148.626	57.4432	156.444	185.605	155.284	AT2G40620.1	35.8	363	183	14	106	445	31	366	7.7e-33	57.7	AT2G40620.1 | Basic-leucine zipper (bZIP) transcription factor family protein | Chr2:16954804-16956872 REVERSE LENGTH=367 | 201606	No	Yes	3847.GLYMA02G40270.1	8.8e-71	273.5	NA	Viridiplantae
TRINITY_DN13791_c0_g2_i3.p1_TRINITY_DN13791_c0_g2	24.7245	-1.72653	0.419988	-4.1109	3.94128e-05	0.00246102	67.5698	26.9808	30.51	22.0067	79.5102	9.35567	17.4004	13.693	31.2346	6.81553	6.3924	6.9717	45.3025	17.6731	27.0357	16.7442	39.2041	22.6585	11.4771	25.1057	38.2955	8.12695	15.2713	8.05177	NA	NA	NA	NA	NA	NA	NA	NA	NA	NA	NA	NA	NA	NA	3847.GLYMA13G02060.1	1.5e-11	75.1	NA	Viridiplantae
TRINITY_DN13794_c0_g2_i2.p1_TRINITY_DN13794_c0_g2	1490.65	2.06157	0.404327	5.09876	3.41888e-07	6.3079e-05	195.754	529.499	587.054	901.117	321.951	1620.23	2021.7	1253.31	336.292	1979.53	1906.53	2224.84	468.126	2072.9	5685.89	3290.24	475.35	1556.19	1971.97	1617.81	369.278	1283.04	1939.46	1167.51	AT1G72160.1	58.2	177	73	1	156	332	314	489	1.1e-56	37	AT1G72160.1 | Sec14p-like phosphatidylinositol transfer family protein | Chr1:27153823-27155609 REVERSE LENGTH=490 | 201606	No	Yes	3847.GLYMA08G26150.1	9.3e-71	273.1	SFH5	Eukaryotes
TRINITY_DN13795_c0_g1_i3.p2_TRINITY_DN13795_c0_g1	10.7069	-2.06687	0.574145	-3.59991	0.000318322	0.0111086	19.8735	1.1242	4.20827	1.15825	13.0345	5.10309	17.4004	6.44377	10.4115	5.30096	9.5886	13.9434	14.2126	2.94551	16.7808	6.0888	17.9686	4.5317	5.21686	28.1184	30.0893	6.09521	3.52415	13.803	AT1G19490.1	36.8	185	79	6	11	191	30	180	2.3e-10	72.7	AT1G19490.1 | Basic-leucine zipper (bZIP) transcription factor family protein | Chr1:6751953-6753959 REVERSE LENGTH=471 | 201606	No	Yes	29760.VIT_08s0007g03640.t01	2.4e-17	94.7	NA	Viridiplantae
TRINITY_DN13803_c1_g1_i4.p1_TRINITY_DN13803_c1_g1	192.345	-1.06788	0.279725	-3.81762	0.000134747	0.00592945	464.046	102.302	128.352	120.458	205.944	132.68	258.83	128.07	235.301	165.087	182.183	164.706	167.886	131.075	321.632	179.62	186.22	132.326	193.024	284.196	340.1	99.5552	135.092	157.585	AT3G26420.1	48.1	233	27	2	1	233	1	139	7.3e-37	80.6	AT3G26420.1 | RNA-binding (RRM/RBD/RNP motifs) family protein with retrovirus zinc finger-like domain-containing protein | Chr3:9671953-9673055 FORWARD LENGTH=245 | 201606	No	Yes	59689.Al_scaffold_0005_469	5e-35	153.7	NA	Viridiplantae
TRINITY_DN13806_c0_g1_i9.p1_TRINITY_DN13806_c0_g1	393.9	-1.32629	0.321399	-4.1266	3.6816e-05	0.00234483	645.888	275.429	158.862	178.37	1488.53	235.593	498.085	127.265	765.247	391.514	378.75	199.565	439.701	368.189	390.619	152.981	483.517	329.002	287.971	352.484	766.821	229.586	176.207	133.429	AT3G02850.1	58.1	353	70	3	1	353	554	828	5.4e-75	89.8	AT3G02850.1 | STELAR K+ outward rectifier | Chr3:619701-623473 REVERSE LENGTH=828 | 201606	No	Yes	3847.GLYMA02G41040.2	1.5e-87	328.6	NA	Viridiplantae
TRINITY_DN13809_c0_g2_i4.p1_TRINITY_DN13809_c0_g2	126.157	-1.24145	0.331977	-3.73957	0.000184338	0.00745312	282.203	65.2037	97.8423	68.3366	205.944	100.361	126.153	58.7994	209.272	77.9999	59.9287	35.73	236.284	142.857	188.318	102.749	218.89	120.543	107.467	142.6	204.243	66.0315	35.2415	74.7665	AT1G06690.1	79.8	297	60	0	19	315	81	377	4.6e-141	94	AT1G06690.1 | NAD(P)-linked oxidoreductase superfamily protein | Chr1:2049742-2052039 REVERSE LENGTH=377 | 201606	No	Yes	3694.POPTR_0005s22850.1	1.9e-149	533.9	NA	Viridiplantae
TRINITY_DN13813_c1_g1_i1.p1_TRINITY_DN13813_c1_g1	514.453	-2.6488	0.343258	-7.71665	1.19429e-14	1.69441e-11	1902.89	332.764	73.6448	48.6464	1760.95	261.108	118.54	76.5198	1639.82	377.883	84.6993	30.5012	2618.66	215.759	22.3744	39.5772	1167.96	287.31	128.335	31.1311	917.268	120.888	51.6875	37.9584	AT4G38970.1	85.5	400	53	3	35	431	1	398	1.8e-193	91.9	AT4G38970.1 | fructose-bisphosphate aldolase 2 | Chr4:18163714-18165659 REVERSE LENGTH=398 | 201606	No	Yes	3847.GLYMA11G11870.1	7.3e-208	728.4	NA	Viridiplantae
TRINITY_DN13822_c0_g1_i3.p1_TRINITY_DN13822_c0_g1	212.147	2.91491	0.489291	5.95742	2.5625e-09	1.09824e-06	10.9304	251.821	556.544	224.7	5.21378	242.397	157.691	293.997	29.1523	87.0873	161.408	250.981	69.2862	502.209	85.7685	306.723	76.7747	275.528	356.833	318.34	24.6185	262.094	314.824	226.6	AT1G75580.1	78.7	108	20	1	30	134	1	108	9.6e-44	52.5	AT1G75580.1 | SAUR-like auxin-responsive protein family | Chr1:28377530-28377856 FORWARD LENGTH=108 | 201606	No	Yes	29760.VIT_18s0001g13980.t01	2.4e-44	184.1	NA	Viridiplantae
TRINITY_DN13835_c1_g1_i4.p1_TRINITY_DN13835_c1_g1	33.4051	1.80175	0.426605	4.22345	2.40591e-05	0.00169792	1.98735	30.3535	28.4058	30.1144	5.21378	28.067	26.1005	26.5806	15.6173	39.3786	67.9192	91.5035	16.8774	40.5007	50.3424	34.2495	9.80103	35.3473	42.7783	29.1226	9.11797	32.5078	27.0185	82.8182	NA	NA	NA	NA	NA	NA	NA	NA	NA	NA	NA	NA	NA	NA	NA	NA	NA	NA	NA
TRINITY_DN13837_c0_g2_i17.p1_TRINITY_DN13837_c0_g2	28.8642	-1.03072	0.282001	-3.65503	0.000257157	0.00960113	41.7343	25.8566	12.6248	15.0572	39.1034	25.5155	15.2253	18.5259	58.3046	24.9903	46.3449	28.7583	44.4142	22.8277	15.8485	23.5941	52.2722	13.5951	19.8241	24.1015	46.5017	25.3967	27.0185	25.3056	AT2G14880.1	65.9	135	40	3	25	155	9	141	1.6e-38	84	AT2G14880.1 | SWIB/MDM2 domain superfamily protein | Chr2:6393686-6394841 REVERSE LENGTH=141 | 201606	No	Yes	29760.VIT_03s0091g00430.t01	6.2e-40	169.1	NA	Viridiplantae
TRINITY_DN13840_c0_g1_i1.p2_TRINITY_DN13840_c0_g1	104.55	-1.37671	0.410985	-3.34978	0.000808769	0.0213719	195.754	93.3088	148.342	112.35	173.358	47.6289	40.2383	89.4074	112.445	37.1068	81.5031	173.421	238.949	61.8557	27.0357	29.6829	207.455	84.2897	85.5565	79.334	104.857	74.1584	31.7173	179.44	AT2G37860.3	82.6	207	36	0	1	207	226	432	2.1e-98	67.6	AT2G37860.3 | reticulata-like protein%2C putative (DUF3411) | Chr2:15856952-15858793 FORWARD LENGTH=432 | 201606	No	No	29760.VIT_08s0007g01250.t01	3e-107	393.7	NA	Viridiplantae
TRINITY_DN13843_c1_g2_i6.p1_TRINITY_DN13843_c1_g2	13.7863	2.51806	0.761799	3.30542	0.000948357	0.0242959	0	2.2484	10.5207	8.10773	10.4276	28.067	8.70018	20.1368	0	24.233	16.78	13.9434	5.32971	22.0913	40.0874	38.8161	3.26701	13.5951	11.4771	6.02537	0	14.2222	28.1932	4.60101	NA	NA	NA	NA	NA	NA	NA	NA	NA	NA	NA	NA	NA	NA	NA	NA	NA	NA	NA
TRINITY_DN13849_c0_g1_i6.p1_TRINITY_DN13849_c0_g1	92.1216	-4.87308	1.25519	-3.88234	0.000103456	0.00495527	408.4	4.49681	4.20827	4.63299	389.73	6.80412	300.156	3.22189	9.37038	3.02912	0	3.48585	15.1008	3.68189	522.069	4.5666	32.6701	2.71902	4.17349	156.66	284.481	18.2856	10.5724	18.4041	NA	NA	NA	NA	NA	NA	NA	NA	NA	NA	NA	NA	NA	NA	NA	NA	NA	NA	NA
TRINITY_DN13869_c4_g8_i1.p1_TRINITY_DN13869_c4_g8	4.38497	-3.10413	0.838124	-3.70367	0.000212506	0.00826403	7.94939	2.2484	0	0	5.21378	0.850515	1.08752	0	27.07	3.02912	0.79905	0	33.7548	1.47275	0	0	6.53402	2.71902	3.13012	0	8.20618	0	1.17472	0	NA	NA	NA	NA	NA	NA	NA	NA	NA	NA	NA	NA	NA	NA	3694.POPTR_0003s17970.1	2.6e-21	107.8	NA	Viridiplantae
TRINITY_DN13894_c0_g2_i5.p1_TRINITY_DN13894_c0_g2	172.698	-1.72271	0.544239	-3.16535	0.00154897	0.0341721	426.286	42.7197	8.41655	59.0706	327.165	113.119	426.309	96.6566	148.885	124.951	227.729	94.9894	117.254	91.3108	208.828	175.814	258.094	73.4136	210.761	289.218	425.809	70.095	63.4347	64.4142	AT1G11530.1	67	112	37	0	82	193	3	114	5.7e-41	56.9	AT1G11530.1 | C-terminal cysteine residue is changed to a serine 1 | Chr1:3874518-3875311 FORWARD LENGTH=118 | 201606	No	Yes	3694.POPTR_0004s03180.1	1.2e-43	181.8	NA	Viridiplantae
TRINITY_DN13897_c1_g3_i2.p1_TRINITY_DN13897_c1_g3	13.9333	1.22742	0.407685	3.01071	0.00260639	0.048458	5.96204	25.8566	21.0414	20.8485	7.82067	11.0567	9.7877	9.66566	13.535	20.4466	7.19145	7.84316	6.21799	27.246	23.3066	12.1776	13.068	27.1902	14.6072	12.0507	8.20618	14.2222	4.69887	10.3523	AT5G62020.1	51	104	45	1	3	106	13	110	7e-25	56.2	AT5G62020.1 | heat shock transcription factor B2A | Chr5:24916212-24917194 FORWARD LENGTH=299 | 201606	No	Yes	3694.POPTR_0011s05130.1	2e-53	214.2	NA	Viridiplantae
TRINITY_DN13906_c0_g1_i2.p2_TRINITY_DN13906_c0_g1	135.554	-3.56154	0.864803	-4.11833	3.81636e-05	0.0024046	232.52	28.105	61.02	25.4814	295.882	24.6649	3.26257	2.41642	815.223	0	63.924	11.329	466.35	61.1193	0	15.222	610.931	116.012	9.39035	12.0507	378.396	7.11108	11.7472	1.15025	AT3G13620.1	52.7	446	207	3	29	474	21	462	9.9e-127	91	AT3G13620.1 | Amino acid permease family protein | Chr3:4450904-4452556 REVERSE LENGTH=478 | 201606	No	Yes	3694.POPTR_0001s04440.1	2.6e-137	494.2	NA	Viridiplantae
TRINITY_DN13924_c0_g1_i7.p1_TRINITY_DN13924_c0_g1	47.4708	3.34435	0.973979	3.4337	0.000595399	0.0174233	1.98735	65.2037	90.4779	186.478	2.60689	34.8711	51.1135	234.392	5.20577	34.0776	86.2974	74.9458	0	3.68189	0	2.2833	11.4345	61.6312	69.9059	54.2283	0	6.09521	12.9219	49.4609	NA	NA	NA	NA	NA	NA	NA	NA	NA	NA	NA	NA	NA	NA	NA	NA	NA	NA	NA
TRINITY_DN13928_c0_g1_i10.p1_TRINITY_DN13928_c0_g1	944.559	-2.55965	0.747274	-3.42532	0.00061407	0.017805	2072.8	133.78	76.801	110.034	1574.56	748.453	3115.75	65.2432	963.067	203.708	536.962	301.526	1019.75	385.862	1081.43	31.9662	2074.55	323.564	400.655	1907.03	4396.69	257.015	286.631	601.583	AT4G17090.1	49.6	417	92	4	1	417	209	507	6.7e-108	100	AT4G17090.1 | chloroplast beta-amylase | Chr4:9605266-9607250 REVERSE LENGTH=548 | 201606	No	Yes	3694.POPTR_0003s03330.1	2.6e-117	427.6	CT-BMY	Viridiplantae
TRINITY_DN13929_c0_g1_i3.p1_TRINITY_DN13929_c0_g1	28.3936	1.05454	0.346203	3.04602	0.0023189	0.0450893	20.8671	43.8439	19.9893	11.5825	11.731	36.5722	30.4506	23.3587	27.07	49.9805	24.7705	13.9434	15.9891	42.7099	50.3424	41.8605	16.3351	24.4712	15.6506	33.1395	19.1477	34.5396	30.5426	42.5594	AT3G12100.1	63.3	177	57	4	2	177	20	189	1.4e-50	67.4	AT3G12100.1 | Cation efflux family protein | Chr3:3854741-3857270 REVERSE LENGTH=393 | 201606	No	Yes	29760.VIT_08s0007g06550.t01	6.2e-53	213	NA	Viridiplantae
TRINITY_DN13944_c0_g1_i7.p1_TRINITY_DN13944_c0_g1	435.539	2.78696	0.328996	8.4711	2.43085e-17	5.88323e-14	15.8988	245.076	1037.34	492.255	31.2827	343.608	591.612	601.687	83.2922	440.737	598.488	877.562	57.7385	551.546	655.383	849.388	107.811	468.578	444.477	665.803	53.796	346.411	523.923	369.231	NA	NA	NA	NA	NA	NA	NA	NA	NA	NA	NA	NA	NA	NA	3694.POPTR_0015s14790.1	6.2e-21	105.9	SAI	Viridiplantae
TRINITY_DN13949_c1_g3_i3.p1_TRINITY_DN13949_c1_g3	2666.69	-1.56006	0.388953	-4.01093	6.04808e-05	0.00334465	7648.31	1422.12	1908.45	1328.51	7655.14	1797.14	5302.76	959.317	2384.24	1448.68	1683.6	1888.46	2039.5	1899.12	3178.09	1077.72	3337.25	1884.28	1851.99	3921.51	5475.34	1227.17	1192.34	1489.58	NA	NA	NA	NA	NA	NA	NA	NA	NA	NA	NA	NA	NA	NA	3847.GLYMA18G08540.1	1.4e-77	295.8	NA	Eukaryotes
TRINITY_DN13955_c1_g3_i7.p1_TRINITY_DN13955_c1_g3	6757.16	1.60848	0.409106	3.9317	8.43463e-05	0.00428967	2543.8	7926.75	15995.6	11796.8	2129.83	7106.05	8948.13	7858.18	3354.59	8293.74	11119.6	7833.57	968.231	6592.05	6698.33	6248.63	4266.72	8777.91	10344	11624.9	457.722	3133.96	3251.61	4901.23	AT2G40610.1	78.8	255	49	3	28	281	3	253	6.3e-118	90.1	AT2G40610.1 | expansin A8 | Chr2:16949121-16950472 REVERSE LENGTH=253 | 201606	No	Yes	3847.GLYMA06G14850.1	3.5e-134	483	NA	Viridiplantae
TRINITY_DN13967_c0_g4_i7.p2_TRINITY_DN13967_c0_g4	83.4324	-2.30554	0.763741	-3.01874	0.00253825	0.0477521	136.133	7.86941	19.9893	31.2727	117.31	35.7216	415.433	84.5745	10.4115	21.2039	53.5363	162.963	15.1008	6.62739	96.0234	22.0719	13.068	16.3141	62.6023	230.972	281.745	28.4443	34.0668	98.9218	AT1G04560.1	78.1	114	25	0	97	210	45	158	4.1e-46	48.9	AT1G04560.1 | AWPM-19-like family protein | Chr1:1245070-1245888 FORWARD LENGTH=186 | 201606	No	Yes	29760.VIT_05s0049g02240.t01	5.8e-50	203	NA	Viridiplantae
TRINITY_DN13968_c0_g3_i1.p1_TRINITY_DN13968_c0_g3	194.65	-1.10876	0.30126	-3.68041	0.000232856	0.00896225	380.577	176.5	160.966	104.242	272.42	107.165	118.54	69.2706	406.05	190.077	179.786	125.491	738.165	258.468	79.2426	85.2432	202.555	143.202	148.159	71.3002	245.273	166.603	91.6279	150.683	AT2G39730.1	81	437	81	2	45	480	1	436	1.9e-207	90.5	AT2G39730.1 | rubisco activase | Chr2:16570951-16573345 REVERSE LENGTH=474 | 201606	No	Yes	29760.VIT_13s0019g02050.t01	1.9e-225	786.9	RCA	Viridiplantae
TRINITY_DN13971_c1_g1_i1.p1_TRINITY_DN13971_c1_g1	243.47	1.18505	0.344691	3.43801	0.000586003	0.0172711	70.5508	252.945	391.369	240.915	101.669	314.691	203.367	236.003	129.103	143.883	159.011	96.7323	198.088	514.728	198.573	294.546	176.419	266.464	237.889	209.884	175.977	443.935	541.544	245.004	NA	NA	NA	NA	NA	NA	NA	NA	NA	NA	NA	NA	NA	NA	NA	NA	NA	NA	NA
TRINITY_DN13984_c0_g3_i2.p1_TRINITY_DN13984_c0_g3	359.837	-1.02097	0.28914	-3.53106	0.000413891	0.0133772	747.243	328.267	229.351	250.181	746.874	328.299	257.743	159.483	692.367	323.359	243.71	95.8608	584.491	277.614	108.143	127.865	810.218	516.614	510.209	226.955	464.105	218.412	218.497	170.238	AT3G54050.1	86.8	365	43	2	111	470	53	417	5.5e-183	76.4	AT3G54050.1 | high cyclic electron flow 1 | Chr3:20016951-20018527 FORWARD LENGTH=417 | 201606	No	Yes	3694.POPTR_0016s11610.1	9.1e-196	688.3	NA	Viridiplantae
TRINITY_DN13984_c1_g2_i1.p1_TRINITY_DN13984_c1_g2	1049.6	1.57963	0.460673	3.42896	0.000605892	0.0176051	261.336	559.853	615.46	776.026	500.523	1036.78	1238.69	1107.52	294.646	1705.4	1033.97	726.8	212.3	1172.31	4770.4	3215.65	256.46	914.498	778.356	853.594	536.137	772.061	1262.82	588.93	AT1G65730.1	62.8	697	241	5	21	714	4	685	1.9e-251	96.8	AT1G65730.1 | YELLOW STRIPE like 7 | Chr1:24442639-24446122 FORWARD LENGTH=688 | 201606	No	Yes	3847.GLYMA20G00690.1	7.9e-292	1008.1	NA	Viridiplantae
TRINITY_DN14005_c0_g1_i1.p1_TRINITY_DN14005_c0_g1	17.926	-1.37109	0.432322	-3.17146	0.00151673	0.0336231	41.7343	6.74521	22.0934	4.63299	28.6758	11.0567	21.7504	12.0821	22.9054	12.1165	22.3734	31.3726	13.3243	8.10015	22.3744	9.8943	9.80103	9.96975	6.26023	24.1015	38.2955	12.1904	19.9702	18.4041	NA	NA	NA	NA	NA	NA	NA	NA	NA	NA	NA	NA	NA	NA	NA	NA	NA	NA	NA
TRINITY_DN14005_c0_g1_i7.p1_TRINITY_DN14005_c0_g1	63.5437	2.77523	0.716213	3.87487	0.000106682	0.00506268	1.98735	7.86941	67.3324	69.4949	0	11.9072	26.1005	66.0487	0	10.6019	125.451	58.388	18.654	63.3284	133.314	169.725	11.4345	40.7853	146.072	83.3509	4.55899	116.825	204.401	87.4193	NA	NA	NA	NA	NA	NA	NA	NA	NA	NA	NA	NA	NA	NA	NA	NA	NA	NA	NA
TRINITY_DN14019_c0_g2_i5.p1_TRINITY_DN14019_c0_g2	92.5459	1.91664	0.47978	3.99483	6.47395e-05	0.00354208	18.8798	49.4649	151.498	85.7103	7.82067	66.3402	128.328	24.9696	18.7408	54.5242	78.3069	72.3314	10.6594	111.929	237.728	159.07	53.9057	135.951	171.113	255.074	26.4421	89.3965	61.0852	151.833	NA	NA	NA	NA	NA	NA	NA	NA	NA	NA	NA	NA	NA	NA	NA	NA	NA	NA	NA
TRINITY_DN14020_c0_g1_i6.p1_TRINITY_DN14020_c0_g1	87.3806	1.08443	0.272903	3.97368	7.07707e-05	0.00378646	33.7849	65.2037	132.561	96.1345	63.8688	119.923	97.877	124.043	43.7284	157.514	69.5173	59.2594	28.4251	76.5832	108.143	105.793	75.1412	120.543	86.5999	105.444	53.796	84.3171	124.52	64.4142	AT5G53130.1	35.2	293	109	5	76	288	83	374	3.4e-42	73.7	AT5G53130.1 | cyclic nucleotide gated channel 1 | Chr5:21537830-21540490 REVERSE LENGTH=716 | 201606	No	Yes	3702.AT5G53130.1	5.1e-40	170.2	NA	Viridiplantae
TRINITY_DN14020_c0_g2_i4.p1_TRINITY_DN14020_c0_g2	54.7293	-1.00078	0.330433	-3.0287	0.00245609	0.046936	112.285	41.5955	29.4579	19.6902	72.9929	67.1907	47.851	35.4408	84.3334	45.4368	35.9572	28.7583	38.1962	27.246	72.7167	31.9662	135.581	51.6614	41.7349	74.3129	113.975	44.6982	29.3679	31.0568	NA	NA	NA	NA	NA	NA	NA	NA	NA	NA	NA	NA	NA	NA	NA	NA	NA	NA	NA
TRINITY_DN14049_c2_g1_i23.p1_TRINITY_DN14049_c2_g1	54.2071	-1.33161	0.357772	-3.72196	0.000197681	0.00779806	159.981	49.4649	21.0414	16.2155	145.986	36.5722	92.4394	29.8025	88.498	28.0194	19.9762	18.3007	79.0574	50.0736	62.4618	22.833	68.6072	49.8487	63.6457	38.1607	77.5028	32.5078	24.669	25.3056	AT1G06690.1	78	182	36	1	21	198	30	211	6.5e-81	78.1	AT1G06690.1 | NAD(P)-linked oxidoreductase superfamily protein | Chr1:2049742-2052039 REVERSE LENGTH=377 | 201606	No	Yes	3694.POPTR_0002s05640.1	9.5e-90	335.1	NA	Viridiplantae
TRINITY_DN14078_c0_g5_i1.p1_TRINITY_DN14078_c0_g5	49.6237	-2.30563	0.502714	-4.58636	4.51038e-06	0.000489135	282.203	20.2356	10.5207	3.47474	156.413	28.9175	21.7504	8.86019	214.478	68.1553	36.7563	19.1722	42.6377	16.9367	11.1872	5.3277	52.2722	14.5014	21.9108	11.0465	90.2679	20.3174	12.9219	20.7046	AT5G50890.1	69.9	369	101	5	44	402	39	407	4.3e-147	87.1	AT5G50890.1 | alpha/beta-Hydrolases superfamily protein | Chr5:20702684-20704235 FORWARD LENGTH=408 | 201606	No	Yes	29760.VIT_12s0028g00510.t01	1.8e-163	580.9	NA	Viridiplantae
TRINITY_DN14080_c0_g1_i5.p1_TRINITY_DN14080_c0_g1	2610.33	2.12724	0.270258	7.87114	3.51418e-15	5.7835e-12	577.324	1124.2	3981.03	3497.91	623.047	3237.06	3159.25	2560.59	616.363	2927.65	4918.15	3866.68	833.211	3094.99	5078.05	5670.2	351.204	1940.48	2959	2217.33	395.72	2523.42	3956.44	2538.61	AT2G37040.1	80.8	724	134	2	1	719	1	724	0	99.7	AT2G37040.1 | PHE ammonia lyase 1 | Chr2:15557602-15560237 REVERSE LENGTH=725 | 201606	No	Yes	3847.GLYMA20G32135.1	0	1213.7	PAL2	Viridiplantae
TRINITY_DN14081_c0_g2_i2.p1_TRINITY_DN14081_c0_g2	45.3654	1.52484	0.501517	3.04045	0.00236224	0.0456944	13.9114	34.8503	23.1455	23.165	13.0345	39.1237	32.6257	32.2189	30.1934	65.8834	87.8955	69.717	11.5477	90.5744	113.736	116.448	17.9686	26.2839	26.0843	16.0676	20.0595	49.7776	104.55	29.9066	AT3G55950.1	55.4	817	331	12	67	861	8	813	2.2e-193	92	AT3G55950.1 | CRINKLY4 related 3 | Chr3:20753903-20756347 REVERSE LENGTH=814 | 201606	No	Yes	3847.GLYMA02G42440.2	2.3e-277	960.3	NA	Viridiplantae
TRINITY_DN14086_c0_g1_i2.p1_TRINITY_DN14086_c0_g1	51.6084	1.66377	0.464505	3.58182	0.000341208	0.0116989	14.9051	46.0923	190.424	137.831	7.82067	43.3763	33.7132	52.3557	14.5761	40.8932	79.1059	103.704	10.6594	47.1281	28.9002	86.0043	17.9686	37.16	25.0409	29.1226	19.1477	54.8569	78.706	39.1086	AT5G57780.1	39.2	186	70	6	74	258	8	151	6.1e-18	61.3	AT5G57780.1 | transcription factor | Chr5:23405505-23406008 REVERSE LENGTH=167 | 201606	No	Yes	29760.VIT_11s0037g01230.t01	2.3e-35	154.8	NA	Viridiplantae
TRINITY_DN14091_c0_g1_i2.p2_TRINITY_DN14091_c0_g1	81.4864	-1.07856	0.232881	-4.63139	3.63213e-06	0.000416269	171.906	93.3088	47.3431	64.8619	173.358	57.835	55.4636	67.6596	107.239	64.3689	47.1439	37.4729	184.763	91.3108	30.7648	57.8436	140.481	72.5072	68.8626	24.1015	148.623	59.9363	52.8622	35.6579	AT2G02470.1	66.7	216	60	4	1	208	45	256	7.5e-77	70	AT2G02470.1 | alfin-like 6 | Chr2:652837-654621 FORWARD LENGTH=256 | 201606	No	Yes	3694.POPTR_0006s14760.1	1.1e-90	338.6	NA	Viridiplantae
TRINITY_DN14097_c1_g1_i1.p1_TRINITY_DN14097_c1_g1	148.796	-1.27193	0.398624	-3.1908	0.00141879	0.0320916	222.583	60.7069	64.1762	60.2289	192.91	88.4536	125.065	118.404	190.531	108.291	119.857	245.752	319.783	100.884	213.489	29.6829	220.523	96.9784	137.725	251.057	267.157	130.031	44.6392	162.186	AT2G38640.1	40.9	181	51	3	18	197	9	134	2.1e-27	91.4	AT2G38640.1 | LURP-one-like protein (DUF567) | Chr2:16157725-16158474 REVERSE LENGTH=196 | 201606	No	Yes	3694.POPTR_0016s14960.1	5e-39	166.4	NA	Viridiplantae
TRINITY_DN14099_c0_g3_i1.p1_TRINITY_DN14099_c0_g3	109.523	1.09926	0.347409	3.16417	0.00155527	0.0342117	91.418	123.662	132.561	162.155	22.1586	119.072	84.8267	108.739	28.1111	57.5533	135.838	54.0307	55.0737	125.92	134.246	156.026	70.2407	145.014	256.67	195.824	48.3253	104.635	119.821	96.6213	AT3G63170.1	58.5	284	108	4	1	283	1	275	5e-78	98.6	AT3G63170.1 | Chalcone-flavanone isomerase family protein | Chr3:23334675-23335993 FORWARD LENGTH=279 | 201606	No	Yes	3694.POPTR_0002s05310.1	1.6e-94	351.3	NA	Viridiplantae
TRINITY_DN14105_c0_g2_i1.p1_TRINITY_DN14105_c0_g2	51.4821	-1.74566	0.550197	-3.17279	0.0015098	0.0335417	65.5825	5.62101	30.51	8.10773	122.524	11.0567	140.29	20.1368	31.2346	41.6504	28.7658	28.7583	69.2862	37.5552	166.876	24.3552	49.0052	25.3775	35.4747	67.2833	139.505	20.3174	35.2415	31.0568	NA	NA	NA	NA	NA	NA	NA	NA	NA	NA	NA	NA	NA	NA	NA	NA	NA	NA	NA
TRINITY_DN14106_c1_g5_i12.p1_TRINITY_DN14106_c1_g5	182.379	1.59272	0.306119	5.20296	1.96139e-07	4.07572e-05	84.4623	269.808	226.195	113.508	112.096	228.789	318.644	169.149	59.3457	107.534	135.838	241.395	59.5151	414.58	236.796	212.347	47.3716	177.643	193.024	193.816	121.269	265.142	278.408	110.424	AT5G53520.1	68.6	713	219	2	41	748	20	732	1.09999999999999e-310	94.4	AT5G53520.1 | oligopeptide transporter 8 | Chr5:21743450-21745981 FORWARD LENGTH=733 | 201606	No	Yes	29760.VIT_16s0098g01350.t01	0	1169.5	NA	Viridiplantae
TRINITY_DN14107_c3_g8_i1.p1_TRINITY_DN14107_c3_g8	6.494	-4.29672	1.2896	-3.33183	0.000862767	0.0225956	22.8545	5.62101	9.46861	0	40.4068	0	0	2.41642	17.6996	0	0	0	23.0954	1.47275	0	1.5222	14.7015	0	0	2.00846	14.5888	0	0	0	NA	NA	NA	NA	NA	NA	NA	NA	NA	NA	NA	NA	NA	NA	3847.GLYMA20G38390.2	3.8e-25	119.8	OSI_00452	Viridiplantae
TRINITY_DN14109_c0_g1_i5.p1_TRINITY_DN14109_c0_g1	776.865	-1.12979	0.227342	-4.96958	6.70989e-07	0.000109989	1706.14	810.55	272.486	341.683	2369.66	659.149	567.686	219.894	1227.52	953.416	440.276	329.413	1606.91	891.753	244.254	241.269	1136.92	762.232	332.836	308.298	2015.98	521.141	485.158	200.144	AT1G72180.1	55.8	403	164	7	574	968	576	972	3.3e-121	39.8	AT1G72180.1 | Leucine-rich receptor-like protein kinase family protein | Chr1:27164074-27167204 FORWARD LENGTH=977 | 201606	No	Yes	3694.POPTR_0019s10720.1	5.5e-158	563.9	NA	Viridiplantae
TRINITY_DN14118_c1_g12_i1.p1_TRINITY_DN14118_c1_g12	43.0121	-4.36902	1.12357	-3.88852	0.000100858	0.00485914	12.9178	17.9872	54.7075	12.7407	634.778	2.55155	3.26257	42.69	94.7449	7.57281	15.1819	5.22877	23.0954	8.83653	45.681	11.4165	14.7015	0.906341	4.17349	3.01268	0	0	0	16.1035	NA	NA	NA	NA	NA	NA	NA	NA	NA	NA	NA	NA	NA	NA	NA	NA	NA	NA	NA
TRINITY_DN14129_c1_g2_i4.p1_TRINITY_DN14129_c1_g2	4471.29	-1.52649	0.395368	-3.86093	0.000112958	0.00524552	8931.14	2137.11	2320.86	2482.12	11367.3	2499.66	9139.53	3152.62	4715.38	3054.87	4250.15	4867.99	2976.64	2152.43	8355.9	3350.36	2814.53	2005.73	2657.47	7178.22	9489.99	2137.39	1864.27	3409.35	NA	NA	NA	NA	NA	NA	NA	NA	NA	NA	NA	NA	NA	NA	29760.VIT_02s0025g01720.t01	9.4e-37	159.1	NA	Viridiplantae
TRINITY_DN14155_c0_g1_i8.p1_TRINITY_DN14155_c0_g1	157.404	-2.92685	0.755749	-3.87278	0.000107602	0.00509457	1108.94	168.63	5.26034	19.6902	1388.17	30.6185	61.9888	3.22189	54.14	19.6893	10.3876	3.48585	156.338	55.9647	35.4261	4.5666	52.2722	55.2868	22.9542	23.0972	403.014	86.3489	7.0483	1.15025	AT1G60470.1	69.6	358	63	4	85	441	22	334	6.3e-144	79.7	AT1G60470.1 | galactinol synthase 4 | Chr1:22279181-22280454 REVERSE LENGTH=334 | 201606	No	Yes	29760.VIT_01s0127g00470.t01	8.8e-156	555.4	NA	Viridiplantae
TRINITY_DN14158_c0_g4_i1.p1_TRINITY_DN14158_c0_g4	142.131	-3.43972	0.844294	-4.07408	4.61974e-05	0.00273489	632.97	11.242	24.1976	1.15825	817.26	23.8144	325.169	12.8875	114.527	56.0388	42.3496	88.8891	94.1582	53.7555	284.341	9.1332	80.0417	29.0029	40.6915	208.879	404.838	23.365	10.5724	21.8548	AT3G02380.1	53.1	399	132	10	1	396	1	347	8.5e-60	99.7	AT3G02380.1 | CONSTANS-like 2 | Chr3:487438-488624 REVERSE LENGTH=347 | 201606	No	Yes	29760.VIT_14s0083g00640.t01	1.1e-96	359	CO1	Viridiplantae
TRINITY_DN14175_c0_g7_i2.p1_TRINITY_DN14175_c0_g7	466.522	-1.11088	0.360509	-3.08142	0.00206015	0.0416729	720.413	272.057	661.751	176.054	1394.69	263.66	561.161	286.748	417.502	399.844	329.209	646.625	701.745	530.928	525.798	240.508	315.266	255.588	167.983	374.577	859.825	318.983	347.716	427.894	AT5G24470.1	37.1	652	277	15	39	688	38	558	2.6e-80	93.4	AT5G24470.1 | two-component response regulator-like protein | Chr5:8356204-8358546 REVERSE LENGTH=558 | 201606	No	Yes	3694.POPTR_0014s10160.1	4.4e-154	550.4	PRR59	Viridiplantae
TRINITY_DN14181_c2_g1_i2.p1_TRINITY_DN14181_c2_g1	68.7552	-2.91896	0.621984	-4.69298	2.69252e-06	0.000333912	335.862	22.484	24.1976	6.94949	392.337	17.0103	39.1508	28.997	77.0453	42.4077	8.78955	4.35731	94.1582	30.9278	110.007	49.4715	42.4711	22.6585	9.39035	10.0423	230.685	19.3015	17.6207	13.803	AT5G53130.1	53.6	509	215	8	1	490	203	709	9.7e-138	98.8	AT5G53130.1 | cyclic nucleotide gated channel 1 | Chr5:21537830-21540490 REVERSE LENGTH=716 | 201606	No	Yes	29760.VIT_16s0050g02560.t01	2.2e-152	544.3	NA	Viridiplantae
TRINITY_DN14185_c1_g1_i6.p1_TRINITY_DN14185_c1_g1	193.066	1.21062	0.332111	3.64523	0.000267154	0.0098388	55.6457	95.5572	347.183	339.367	97.7584	147.99	336.044	272.249	32.2757	141.611	140.633	292.811	54.1854	114.138	523.933	500.043	34.3036	106.042	146.072	298.256	28.2657	92.4441	205.575	231.201	AT3G16785.1	66.8	1113	334	12	1	1096	1	1095	0	99.8	AT3G16785.1 | phospholipase D P1 | Chr3:5711329-5718696 FORWARD LENGTH=1096 | 201606	No	Yes	3847.GLYMA20G38200.1	0	1573.5	NA	Viridiplantae
TRINITY_DN14195_c1_g1_i2.p1_TRINITY_DN14195_c1_g1	135.369	-1.65715	0.545277	-3.0391	0.00237289	0.0458788	502.799	73.0731	12.6248	3.47474	344.11	129.278	61.9888	12.0821	331.087	166.602	73.5126	14.8149	93.2699	55.2283	34.4938	9.8943	534.156	135.045	226.412	44.186	251.656	92.4441	29.3679	17.2538	AT5G24910.1	59.1	523	193	5	12	516	8	527	3.7e-180	96.6	AT5G24910.1 | cytochrome P450%2C family 714%2C subfamily A%2C polypeptide 1 | Chr5:8567674-8570260 REVERSE LENGTH=532 | 201606	No	Yes	29760.VIT_13s0067g00110.t01	1.2e-215	754.6	NA	Viridiplantae
TRINITY_DN14196_c0_g2_i1.p1_TRINITY_DN14196_c0_g2	32.1221	-1.29885	0.334422	-3.88387	0.000102805	0.00493562	58.6267	30.3535	10.5207	8.10773	106.883	36.5722	32.6257	9.66566	57.2634	37.1068	15.1819	13.9434	73.7276	30.1915	21.4421	14.4609	35.9371	17.2205	4.17349	16.0676	90.2679	20.3174	17.6207	12.6528	AT5G24010.1	72.5	393	99	5	3	393	439	824	2e-162	99.2	AT5G24010.1 | Protein kinase superfamily protein | Chr5:8113910-8116384 FORWARD LENGTH=824 | 201606	No	Yes	3847.GLYMA09G24650.1	9.4e-178	628.2	NA	Viridiplantae
TRINITY_DN14198_c0_g2_i3.p1_TRINITY_DN14198_c0_g2	36.5286	-1.42129	0.31715	-4.48145	7.41364e-06	0.000707719	79.4939	17.9872	17.8852	20.8485	63.8688	33.1701	20.6629	18.5259	91.6215	24.9903	24.7705	26.1439	99.4879	33.137	9.32266	13.6998	60.4397	29.9092	30.2578	8.03382	51.9724	27.4285	27.0185	46.0101	AT1G64970.1	72.2	180	50	0	5	184	101	280	1e-71	73.8	AT1G64970.1 | gamma-tocopherol methyltransferase | Chr1:24134337-24135993 REVERSE LENGTH=348 | 201606	No	Yes	4081.Solyc08g076360.2.1	1.2e-74	285	TMT	Viridiplantae
TRINITY_DN14212_c1_g2_i2.p1_TRINITY_DN14212_c1_g2	174.584	-1.86719	0.351741	-5.30843	1.10575e-07	2.58494e-05	397.469	131.532	57.8638	52.1211	225.496	81.6495	231.642	75.7143	325.881	86.33	133.441	135.077	469.014	120.029	211.624	52.5159	262.994	81.5707	88.6866	212.896	481.429	92.4441	96.3267	86.269	AT3G22970.1	46.9	435	159	12	1	428	1	370	6.7e-87	99.8	AT3G22970.1 | hypothetical protein (DUF506) | Chr3:8152592-8153881 FORWARD LENGTH=370 | 201606	No	No	3694.POPTR_0002s04710.1	2.7e-122	444.1	NA	Viridiplantae
TRINITY_DN14223_c0_g1_i3.p5_TRINITY_DN14223_c0_g1	1038.67	-1.24943	0.409204	-3.05333	0.00226317	0.0443691	1647.51	571.095	204.101	233.966	1860.02	844.562	1408.34	403.541	1531.54	697.455	594.493	402.616	1345.75	630.339	1741.47	599.747	1697.21	739.574	1039.2	1485.25	2869.43	1123.55	553.291	703.955	NA	NA	NA	NA	NA	NA	NA	NA	NA	NA	NA	NA	NA	NA	3847.GLYMA17G29220.2	8.3e-16	90.1	NA	Viridiplantae
TRINITY_DN14224_c0_g1_i22.p1_TRINITY_DN14224_c0_g1	250.881	-1.33626	0.215117	-6.2118	5.23827e-10	2.56575e-07	708.489	257.442	157.81	178.37	720.805	228.789	180.529	173.982	509.124	269.592	131.843	122.005	436.148	184.831	98.8202	129.387	369.172	160.422	114.771	116.49	382.955	137.142	125.695	126.528	AT5G42210.1	59.2	426	167	3	8	431	9	429	2.5e-129	95.3	AT5G42210.1 | Major facilitator superfamily protein | Chr5:16866088-16870568 FORWARD LENGTH=438 | 201606	No	Yes	29760.VIT_03s0038g02930.t01	1.1e-158	565.1	NA	Viridiplantae
TRINITY_DN14228_c1_g1_i8.p1_TRINITY_DN14228_c1_g1	13.8759	-1.03827	0.345407	-3.00594	0.00264758	0.0490685	30.8039	15.7388	9.46861	9.26598	29.9792	17.0103	14.1378	6.44377	15.6173	9.08737	11.9857	12.2005	14.2126	8.83653	11.1872	15.9831	21.2356	12.6888	7.30361	13.055	26.4421	4.06348	8.22301	8.05177	NA	NA	NA	NA	NA	NA	NA	NA	NA	NA	NA	NA	NA	NA	NA	NA	NA	NA	NA
TRINITY_DN14231_c0_g2_i3.p1_TRINITY_DN14231_c0_g2	350.681	1.63782	0.3571	4.58645	4.50844e-06	0.000489135	94.399	374.359	570.221	601.13	87.3308	263.66	401.296	436.566	141.597	492.232	567.325	958.608	77.2808	253.314	671.231	560.931	55.5392	147.734	156.506	679.862	109.416	232.634	224.371	258.807	AT5G47910.1	70.5	967	221	14	6	965	12	921	0	99.4	AT5G47910.1 | respiratory burst oxidase homologue D | Chr5:19397585-19401768 FORWARD LENGTH=921 | 201606	No	Yes	3694.POPTR_0003s15810.1	0	1450.6	RBOHD	Viridiplantae
TRINITY_DN14234_c1_g1_i6.p1_TRINITY_DN14234_c1_g1	5.39993	2.72965	0.894004	3.05328	0.00226353	0.0443691	0	4.49681	11.5728	6.94949	0	11.9072	11.9627	10.4711	1.04115	2.27184	10.3876	5.22877	2.66485	9.5729	5.59359	5.3277	0	0.906341	1.04337	14.0592	0.911797	5.07935	4.69887	3.45076	NA	NA	NA	NA	NA	NA	NA	NA	NA	NA	NA	NA	NA	NA	NA	NA	NA	NA	NA
TRINITY_DN14238_c1_g1_i1.p1_TRINITY_DN14238_c1_g1	12.4123	-1.7768	0.538325	-3.30061	0.000964737	0.024606	23.8482	7.86941	0	11.5825	14.3379	7.65464	0	8.86019	46.8519	12.8738	3.99525	9.58608	40.8611	13.2548	4.66133	5.3277	52.2722	6.34438	2.08674	0	12.7652	7.11108	0	5.75127	NA	NA	NA	NA	NA	NA	NA	NA	NA	NA	NA	NA	NA	NA	3694.POPTR_0001s25280.1	2.2e-09	67.8	NA	Viridiplantae
TRINITY_DN14243_c0_g1_i5.p1_TRINITY_DN14243_c0_g1	10649.1	2.24836	0.298639	7.52867	5.1261e-14	6.20318e-11	929.085	8733.92	22032.4	16361.4	1466.38	12654.8	12283.6	14755.4	3060.99	10503.5	12545.1	12448.8	1408.82	9265.83	13248.4	12800.9	5018.13	14196.9	14581.1	20727.3	2123.58	11172.5	12765.6	10492.6	AT1G64390.1	75.6	628	145	2	62	689	1	620	1.5e-286	83.1	AT1G64390.1 | glycosyl hydrolase 9C2 | Chr1:23911329-23914642 FORWARD LENGTH=620 | 201606	No	Yes	3694.POPTR_0003s13940.1	1.3e-297	1027.3	GH9C2	Viridiplantae
TRINITY_DN14244_c0_g1_i1.p1_TRINITY_DN14244_c0_g1	131.847	-1.42538	0.357391	-3.9883	6.65488e-05	0.00361868	279.222	70.8247	70.4886	90.3433	497.916	60.3866	203.367	99.8785	173.873	84.0581	102.278	81.046	86.1636	75.8468	163.147	60.1269	129.047	117.824	113.728	172.727	170.506	88.3806	84.5796	88.5695	NA	NA	NA	NA	NA	NA	NA	NA	NA	NA	NA	NA	NA	NA	NA	NA	NA	NA	NA
TRINITY_DN14251_c2_g2_i2.p1_TRINITY_DN14251_c2_g2	15.5521	-1.13924	0.346308	-3.28967	0.00100306	0.0252739	20.8671	13.4904	4.20827	8.10773	49.5309	12.7577	8.70018	3.22189	31.2346	16.6602	14.3829	8.71462	31.9783	18.4094	10.2549	12.1776	26.1361	9.06341	10.4337	6.02537	20.0595	10.1587	10.5724	16.1035	NA	NA	NA	NA	NA	NA	NA	NA	NA	NA	NA	NA	NA	NA	3694.POPTR_0015s09060.1	2.3e-08	64.3	NA	Viridiplantae
TRINITY_DN14255_c0_g1_i3.p1_TRINITY_DN14255_c0_g1	181.347	-1.4342	0.297598	-4.81927	1.44087e-06	0.000205132	561.426	159.637	85.2175	86.8686	208.551	120.773	225.117	45.9119	276.947	99.961	99.0822	37.4729	501.881	214.286	184.589	58.6047	310.366	129.607	127.291	96.4059	373.837	102.603	152.713	93.1705	NA	NA	NA	NA	NA	NA	NA	NA	NA	NA	NA	NA	NA	NA	3694.POPTR_0002s19630.1	4.2e-14	84.7	NA	Viridiplantae
TRINITY_DN14260_c0_g1_i7.p1_TRINITY_DN14260_c0_g1	319.194	1.24668	0.179513	6.9448	3.78989e-12	3.12469e-09	148.057	347.378	321.933	438.976	114.703	427.809	395.858	476.839	196.778	308.97	295.648	289.325	124.36	392.489	309.512	334.884	231.958	454.983	442.39	413.742	151.358	352.507	388.831	301.366	AT2G47900.1	61	254	74	3	1	235	2	249	2.7e-86	52.6	AT2G47900.1 | tubby like protein 3 | Chr2:19611196-19612766 REVERSE LENGTH=406 | 201606	No	Yes	3847.GLYMA13G28620.1	2.1e-96	358.2	NA	Viridiplantae
TRINITY_DN14275_c0_g1_i12.p1_TRINITY_DN14275_c0_g1	10.644	1.87077	0.556623	3.36094	0.000776783	0.0208889	3.97469	7.86941	10.5207	4.63299	1.30345	23.8144	8.70018	19.3313	4.16461	4.54368	11.9857	2.61439	5.32971	26.5096	13.984	15.9831	8.16753	14.5014	11.4771	9.03805	2.73539	14.2222	7.0483	23.0051	NA	NA	NA	NA	NA	NA	NA	NA	NA	NA	NA	NA	NA	NA	NA	NA	NA	NA	NA
TRINITY_DN14275_c2_g1_i4.p1_TRINITY_DN14275_c2_g1	170.731	-2.9352	0.75454	-3.89005	0.000100223	0.00483988	641.913	33.7261	120.988	33.5892	305.006	51.0309	424.134	37.0517	55.1811	31.0485	46.3449	148.149	93.2699	44.1826	642.331	47.1882	83.3088	27.1902	13.5638	473.995	578.991	42.6665	36.4162	86.269	AT5G39660.1	48.9	380	136	12	156	526	127	457	1.3e-60	70.4	AT5G39660.1 | cycling DOF factor 2 | Chr5:15878920-15880712 FORWARD LENGTH=457 | 201606	No	Yes	29760.VIT_14s0108g00980.t01	3.4e-143	513.8	NA	Viridiplantae
TRINITY_DN14277_c1_g3_i2.p1_TRINITY_DN14277_c1_g3	34.9183	-3.13516	0.539071	-5.81586	6.03244e-09	2.31961e-06	126.197	20.2356	1.05207	2.3165	105.579	11.0567	6.52513	0	104.115	7.57281	1.5981	6.10024	71.0628	8.10015	5.59359	0	89.8428	11.7824	4.17349	2.00846	208.802	22.3491	5.87358	16.1035	AT5G19530.1	73.6	348	81	3	5	352	1	337	1.6e-147	98	AT5G19530.1 | S-adenosyl-L-methionine-dependent methyltransferases superfamily protein | Chr5:6589176-6591091 REVERSE LENGTH=339 | 201606	No	Yes	29760.VIT_04s0008g01740.t01	8.2e-157	558.5	NA	Viridiplantae
TRINITY_DN14279_c0_g1_i1.p1_TRINITY_DN14279_c0_g1	932.107	-1.67586	0.383519	-4.36968	1.24427e-05	0.0010552	1494.49	357.496	487.108	367.164	2625.14	461.83	2005.39	720.092	932.873	692.154	809.438	1064.93	691.974	388.807	1252.03	533.531	944.166	538.366	478.908	1274.37	2535.71	447.998	671.938	594.681	AT1G48040.1	60.7	354	125	6	29	374	35	382	4.5e-111	70.2	AT1G48040.1 | Protein phosphatase 2C family protein | Chr1:17720064-17721698 REVERSE LENGTH=383 | 201606	No	Yes	3847.GLYMA09G03630.1	6.7e-141	506.1	NA	Viridiplantae
TRINITY_DN14279_c1_g2_i2.p1_TRINITY_DN14279_c1_g2	1475.72	-1.82768	0.31537	-5.79537	6.81714e-09	2.52689e-06	2623.3	643.043	399.786	297.67	4516.44	1622.78	519.835	345.547	3285.88	853.455	311.629	210.022	5483.38	1689.99	800.816	681.185	4274.88	1116.61	820.091	343.446	3096.46	630.855	613.202	236.952	AT1G52800.1	46.7	289	153	1	1	289	27	314	8.2e-81	59	AT1G52800.1 | 2-oxoglutarate (2OG) and Fe(II)-dependent oxygenase superfamily protein | Chr1:19664044-19665362 FORWARD LENGTH=314 | 201606	No	Yes	3702.AT1G52800.1	1.2e-78	299.3	NA	Viridiplantae
TRINITY_DN14279_c2_g1_i5.p1_TRINITY_DN14279_c2_g1	1495.77	1.25745	0.239867	5.24225	1.58626e-07	3.39922e-05	467.027	822.916	2041.01	1936.59	849.846	1740.15	2441.49	2469.58	383.144	1532.74	2346.01	2742.49	756.819	978.645	1320.09	1801.52	372.439	1221.75	2142.04	1931.13	445.869	1534.98	2276.6	1343.5	AT1G65060.1	71	566	146	4	121	683	10	560	1.6e-226	81.1	AT1G65060.1 | 4-coumarate:CoA ligase 3 | Chr1:24167385-24171457 REVERSE LENGTH=561 | 201606	No	Yes	29760.VIT_16s0039g02040.t01	1.4e-261	907.5	4CL3	Viridiplantae
TRINITY_DN14292_c0_g1_i6.p5_TRINITY_DN14292_c0_g1	1066.34	-1.44176	0.368897	-3.90829	9.29503e-05	0.00460765	4112.82	652.037	835.342	786.45	1448.13	682.113	986.382	561.414	1030.74	394.543	827.017	1315.91	863.413	611.193	562.156	477.971	1118.95	530.209	915.038	914.851	2031.48	1035.17	731.848	2167.08	NA	NA	NA	NA	NA	NA	NA	NA	NA	NA	NA	NA	NA	NA	NA	NA	NA	NA	NA
TRINITY_DN14293_c0_g1_i14.p1_TRINITY_DN14293_c0_g1	392.393	-1.1272	0.342003	-3.29589	0.000981118	0.0249026	868.471	313.652	204.101	233.966	610.012	280.67	722.115	261.778	350.869	220.369	248.505	220.48	339.325	277.614	599.447	272.474	316.9	241.087	379.788	524.207	1083.22	301.713	236.118	310.568	AT4G24220.1	75.4	390	94	2	39	428	1	388	4.2e-182	90.9	AT4G24220.1 | NAD(P)-binding Rossmann-fold superfamily protein | Chr4:12565219-12566474 FORWARD LENGTH=388 | 201606	No	Yes	29760.VIT_18s0001g09420.t01	1.1e-182	644.8	NA	Viridiplantae
TRINITY_DN14300_c0_g1_i6.p1_TRINITY_DN14300_c0_g1	8.50029	-2.9968	0.842273	-3.55799	0.000373704	0.0124098	14.9051	7.86941	4.20827	9.26598	26.0689	2.55155	0	1.61094	8.32922	2.27184	3.99525	2.61439	2.66485	2.20913	1.86453	0	6.53402	1.81268	2.08674	2.00846	95.7387	3.04761	2.34943	0	NA	NA	NA	NA	NA	NA	NA	NA	NA	NA	NA	NA	NA	NA	NA	NA	NA	NA	NA
TRINITY_DN14310_c0_g1_i4.p1_TRINITY_DN14310_c0_g1	262.101	2.15852	0.23353	9.24302	2.39631e-20	9.85936e-17	61.6078	138.277	374.536	360.215	52.1378	229.639	379.545	397.903	55.1811	368.038	440.276	538.564	72.8394	253.314	357.99	442.199	35.9371	199.395	389.178	275.158	31.9129	200.126	348.891	287.563	NA	NA	NA	NA	NA	NA	NA	NA	NA	NA	NA	NA	NA	NA	29760.VIT_17s0000g07200.t01	5.5e-63	246.1	NA	Eukaryotes
TRINITY_DN14311_c0_g1_i2.p2_TRINITY_DN14311_c0_g1	296.988	-1.2419	0.345549	-3.59399	0.000325649	0.0112877	542.546	260.815	197.789	236.283	552.661	166.701	200.104	242.447	920.379	352.893	318.821	339.87	485.004	251.105	190.182	181.903	496.586	210.271	299.448	133.562	248.921	130.031	69.3083	100.072	NA	NA	NA	NA	NA	NA	NA	NA	NA	NA	NA	NA	NA	NA	NA	NA	NA	NA	NA
TRINITY_DN14311_c0_g1_i3.p2_TRINITY_DN14311_c0_g1	1196.91	-1.5498	0.235312	-6.58615	4.5137e-11	2.90175e-08	3292.04	991.546	1051.02	1011.15	2745.06	797.783	920.044	997.98	2368.62	858.756	786.265	1085.84	2431.24	854.198	768.187	724.567	1875.26	829.302	794.006	789.323	1311.16	458.157	429.946	554.422	AT2G24270.1	91.7	300	25	0	194	493	197	496	4.3e-165	58.3	AT2G24270.1 | aldehyde dehydrogenase 11A3 | Chr2:10327325-10329601 REVERSE LENGTH=496 | 201606	No	Yes	3847.GLYMA02G36370.1	1.4e-165	588.2	ALDH11A3	Viridiplantae
TRINITY_DN14312_c0_g3_i1.p1_TRINITY_DN14312_c0_g3	210.257	1.2802	0.426669	3.00045	0.00269577	0.049693	61.6078	234.958	149.394	125.091	62.5654	159.897	200.104	212.645	91.6215	307.456	163.006	91.5035	106.594	206.186	299.257	446.005	143.748	303.624	526.903	605.549	95.7387	150.349	213.798	88.5695	AT5G53110.1	43.4	371	175	10	42	406	35	376	3.7e-77	85.3	AT5G53110.1 | RING/U-box superfamily protein | Chr5:21529022-21533008 FORWARD LENGTH=382 | 201606	No	Yes	3694.POPTR_0001s10610.1	1.1e-86	325.9	NA	Viridiplantae
TRINITY_DN14312_c0_g5_i4.p1_TRINITY_DN14312_c0_g5	18.8176	-3.4121	0.712269	-4.79047	1.66394e-06	0.000228204	13.9114	7.86941	1.05207	1.15825	6.51723	5.95361	0	9.66566	98.9095	4.54368	3.99525	2.61439	195.423	10.3093	0.932266	2.2833	45.7381	5.43804	1.04337	3.01268	24.6185	2.03174	0	4.60101	AT4G20970.1	38.4	190	106	6	78	259	1	187	3.2e-24	63.9	AT4G20970.1 | basic helix-loop-helix (bHLH) DNA-binding superfamily protein | Chr4:11215259-11216212 FORWARD LENGTH=190 | 201606	No	Yes	3694.POPTR_0019s13090.1	1e-48	199.1	NA	Viridiplantae
TRINITY_DN14340_c0_g1_i2.p1_TRINITY_DN14340_c0_g1	138.788	-1.58246	0.363647	-4.35165	1.35115e-05	0.00112307	385.545	121.414	17.8852	40.5387	200.731	84.201	66.3388	61.2159	454.984	127.98	144.628	61.8738	298.464	108.984	19.5776	31.2051	396.942	113.293	91.8168	32.1353	241.626	104.635	86.929	37.9584	NA	NA	NA	NA	NA	NA	NA	NA	NA	NA	NA	NA	NA	NA	NA	NA	NA	NA	NA
TRINITY_DN14363_c0_g1_i3.p2_TRINITY_DN14363_c0_g1	1019.28	-1.61003	0.469263	-3.43098	0.000601413	0.0175245	2133.42	587.958	481.847	588.39	4811.02	620.876	2297.93	451.064	629.898	853.455	553.742	644.011	596.927	489.691	1466.45	436.11	614.198	629	492.472	951.004	2596.8	547.553	587.358	401.438	AT3G01100.1	61.6	703	265	3	20	721	1	699	1.5e-253	79.9	AT3G01100.1 | hypothetical protein 1 | Chr3:35013-38176 REVERSE LENGTH=703 | 201606	No	No	29760.VIT_14s0108g01210.t01	1.4e-290	1004.2	NA	Viridiplantae
TRINITY_DN14366_c1_g2_i1.p1_TRINITY_DN14366_c1_g2	1450.43	-2.22747	0.625586	-3.56062	0.000369986	0.0123461	5225.73	411.458	231.455	344	4492.98	575.799	3025.49	307.69	677.791	670.951	523.378	494.991	875.849	553.019	4529.88	643.891	1697.21	856.492	774.182	2576.85	3628.95	476.443	384.132	831.633	NA	NA	NA	NA	NA	NA	NA	NA	NA	NA	NA	NA	NA	NA	NA	NA	NA	NA	NA
TRINITY_DN14372_c0_g2_i2.p1_TRINITY_DN14372_c0_g2	89.0573	-1.13015	0.307217	-3.67866	0.00023446	0.00900712	187.804	80.9425	48.3951	62.5454	127.738	59.5361	40.2383	62.8268	167.626	53.0096	44.7468	19.1722	252.273	129.602	38.2229	76.11	114.345	60.7248	45.9084	42.1776	186.007	90.4124	99.8509	47.1604	AT3G60190.1	76.9	624	133	2	1	613	1	624	4.7e-283	99.8	AT3G60190.1 | DYNAMIN-like 1E | Chr3:22244367-22247651 REVERSE LENGTH=624 | 201606	No	Yes	29760.VIT_02s0012g00740.t01	8.8e-308	1060.8	NA	Viridiplantae
TRINITY_DN14380_c1_g1_i2.p1_TRINITY_DN14380_c1_g1	64.1143	-2.647	0.64445	-4.10738	4.00179e-05	0.00248715	155.013	13.4904	12.6248	17.3737	70.3861	13.6082	77.2141	22.5532	49.9753	14.3883	13.5838	11.329	84.3871	22.0913	129.585	60.1269	91.4763	23.5649	50.0819	247.04	227.949	21.3333	14.0966	95.471	AT4G17500.1	60.8	227	63	6	51	263	7	221	2.6e-67	65.7	AT4G17500.1 | ethylene responsive element binding factor 1 | Chr4:9759405-9760211 FORWARD LENGTH=268 | 201606	No	Yes	3847.GLYMA11G03910.2	1.3e-79	302	NA	Viridiplantae
TRINITY_DN14380_c1_g1_i6.p1_TRINITY_DN14380_c1_g1	117.259	-1.09706	0.337121	-3.25419	0.00113715	0.027425	371.634	73.0731	57.8638	86.8686	200.731	79.9484	155.516	63.6323	107.239	116.621	118.259	81.9174	103.041	89.838	198.573	89.8098	109.445	66.1629	66.7758	141.596	198.772	84.3171	91.6279	60.9634	NA	NA	NA	NA	NA	NA	NA	NA	NA	NA	NA	NA	NA	NA	4641.GSMUA_Achr1P02820_001	6.1e-12	78.6	NA	Viridiplantae
TRINITY_DN14381_c0_g2_i1.p1_TRINITY_DN14381_c0_g2	634.266	2.96713	0.751117	3.95029	7.8056e-05	0.00407039	71.5445	205.729	1221.45	1550.89	54.7447	828.402	2551.33	1858.22	23.9465	273.378	1559.75	1233.99	24.872	43.4463	112.804	68.499	42.4711	459.515	1526.45	1235.2	21.8831	59.9363	88.1037	105.823	AT1G11910.1	56.8	465	87	1	1	465	156	506	5.4e-149	95.5	AT1G11910.1 | aspartic proteinase A1 | Chr1:4017119-4019874 REVERSE LENGTH=506 | 201606	No	Yes	3847.GLYMA15G11670.1	4.9e-152	543.1	NA	Viridiplantae
TRINITY_DN14382_c0_g1_i1.p1_TRINITY_DN14382_c0_g1	1227.97	1.1223	0.2953	3.80055	0.000144375	0.00622005	365.672	1460.34	2068.37	1767.49	739.054	1490.95	1170.17	1747.07	662.173	2095.4	822.222	1666.24	755.93	1173.79	2581.44	1794.67	645.234	1112.08	1077.8	1208.09	552.549	764.949	1056.07	693.603	AT2G47800.1	70.5	1524	423	10	1	1509	4	1516	0	99.9	AT2G47800.1 | multidrug resistance-associated protein 4 | Chr2:19574944-19580383 FORWARD LENGTH=1516 | 201606	No	Yes	3694.POPTR_0002s20700.1	0	2285.4	NA	Viridiplantae
TRINITY_DN14391_c0_g1_i3.p1_TRINITY_DN14391_c0_g1	807.105	-1.47349	0.321295	-4.58609	4.51621e-06	0.000489135	1662.42	505.891	442.921	266.397	2056.84	500.953	724.29	206.201	1392.02	585.378	438.678	458.389	1272.02	603.093	1214.74	400.339	1181.02	470.391	353.703	821.458	1685.91	665.394	556.816	905.249	AT3G30390.1	75.1	414	103	0	138	551	21	434	5.7e-175	64.7	AT3G30390.1 | Transmembrane amino acid transporter family protein | Chr3:11977112-11978827 REVERSE LENGTH=460 | 201606	No	Yes	29760.VIT_14s0083g00740.t01	3.4e-201	706.8	NA	Viridiplantae
TRINITY_DN14392_c1_g1_i1.p2_TRINITY_DN14392_c1_g1	17.5573	-2.67054	0.546761	-4.88429	1.03805e-06	0.000155307	72.5382	14.6146	0	0	32.5861	11.9072	4.35009	3.22189	38.5227	9.08737	3.99525	0	111.036	8.83653	0	1.5222	35.9371	3.62536	0	1.00423	51.9724	6.09521	8.22301	2.30051	AT4G13540.1	53.5	101	44	2	28	126	83	182	2.4e-18	63.5	AT4G13540.1 | golgin family A protein | Chr4:7869896-7870604 FORWARD LENGTH=210 | 201606	No	Yes	3847.GLYMA20G20630.1	1.9e-33	147.5	NA	Viridiplantae
TRINITY_DN14434_c0_g1_i1.p3_TRINITY_DN14434_c0_g1	81.7685	1.46941	0.316931	4.63638	3.54561e-06	0.000407488	10.9304	67.4521	67.3324	72.9696	50.8344	104.613	102.227	86.991	47.893	115.107	97.4841	79.3031	39.9728	137.703	192.979	136.998	34.3036	74.3199	67.8192	75.3171	33.7365	100.571	108.074	57.5127	NA	NA	NA	NA	NA	NA	NA	NA	NA	NA	NA	NA	NA	NA	3694.POPTR_0185s00200.1	1.3e-88	332.4	NA	Viridiplantae
TRINITY_DN14443_c0_g1_i1.p1_TRINITY_DN14443_c0_g1	351.757	-1.1277	0.268537	-4.19943	2.67593e-05	0.00184836	599.185	394.595	325.089	218.909	539.626	156.495	147.903	136.93	906.844	355.922	240.514	258.824	618.246	315.906	224.676	220.719	472.083	215.709	130.422	166.702	800.558	364.697	281.932	349.677	AT3G30390.1	77.3	176	40	0	89	264	261	436	9e-74	66.7	AT3G30390.1 | Transmembrane amino acid transporter family protein | Chr3:11977112-11978827 REVERSE LENGTH=460 | 201606	No	Yes	29760.VIT_14s0083g00740.t01	3.8e-82	310.1	NA	Viridiplantae
TRINITY_DN14452_c2_g1_i1.p1_TRINITY_DN14452_c2_g1	67.9722	3.64564	0.493385	7.38904	1.47896e-13	1.64461e-10	3.97469	73.0731	120.988	104.242	0	39.1237	61.9888	62.0213	15.6173	69.6698	150.221	84.5318	1.77657	25.0368	48.4778	82.1988	3.26701	79.758	153.376	82.3467	9.11797	148.317	137.442	74.7665	AT3G27250.1	41.8	294	133	11	41	323	16	282	8.2e-45	87.3	AT3G27250.1 | hypothetical protein | Chr3:10061633-10062481 FORWARD LENGTH=282 | 201606	No	No	3847.GLYMA05G06810.1	6.8e-57	226.5	NA	Viridiplantae
TRINITY_DN14456_c0_g1_i4.p1_TRINITY_DN14456_c0_g1	4752.17	1.20303	0.307327	3.91449	9.05961e-05	0.00452365	1594.85	5108.37	8502.82	7170.71	2610.8	6453.71	4338.12	5261.34	4430.11	8951.06	6551.41	6623.98	1192.08	4152.43	2273.8	4191.38	3448.33	4930.49	5744.81	4656.6	1828.15	5170.77	4075.09	4790.81	AT4G19120.1	79.4	598	116	4	61	652	1	597	5.9e-306	84	AT4G19120.1 | S-adenosyl-L-methionine-dependent methyltransferases superfamily protein | Chr4:10460665-10463034 REVERSE LENGTH=600 | 201606	No	Yes	29760.VIT_02s0033g01120.t01	0	1115.9	ERD3	Viridiplantae
TRINITY_DN14469_c0_g3_i1.p1_TRINITY_DN14469_c0_g3	89.0991	1.47659	0.327236	4.51233	6.412e-06	0.0006357	21.8608	86.5635	69.4365	56.7541	24.7655	98.6598	65.2513	143.374	57.2634	118.136	126.25	127.233	55.9619	116.348	149.163	152.22	39.2041	71.6009	115.814	45.1902	24.6185	132.063	122.17	118.476	NA	NA	NA	NA	NA	NA	NA	NA	NA	NA	NA	NA	NA	NA	NA	NA	NA	NA	NA
TRINITY_DN14477_c1_g4_i1.p1_TRINITY_DN14477_c1_g4	18.295	-1.31501	0.334856	-3.92709	8.59787e-05	0.0043405	56.6394	10.1178	14.729	11.5825	29.9792	6.80412	14.1378	12.0821	29.1523	12.8738	16.78	5.22877	22.2071	22.8277	17.7131	8.3721	26.1361	16.3141	18.7807	18.0761	36.4719	11.1746	9.39773	11.5025	AT4G27950.1	44.8	163	85	4	56	214	12	173	3.2e-28	62.4	AT4G27950.1 | cytokinin response factor 4 | Chr4:13909732-13910739 REVERSE LENGTH=335 | 201606	No	Yes	29760.VIT_06s0004g08190.t01	6.5e-31	139.8	NA	Viridiplantae
TRINITY_DN14488_c3_g1_i3.p1_TRINITY_DN14488_c3_g1	21.6497	-3.13855	1.01507	-3.09195	0.00198848	0.0406427	87.4433	3.37261	5.26034	1.15825	31.2827	3.40206	82.6517	2.41642	4.16461	1.51456	7.19145	13.0719	4.44142	8.83653	96.9556	0	16.3351	3.62536	4.17349	62.2621	66.5612	3.04761	3.52415	6.90152	NA	NA	NA	NA	NA	NA	NA	NA	NA	NA	NA	NA	NA	NA	NA	NA	NA	NA	NA
TRINITY_DN14503_c1_g1_i5.p1_TRINITY_DN14503_c1_g1	679.777	1.43163	0.349662	4.09433	4.23398e-05	0.0025776	119.241	248.449	509.201	557.117	178.572	855.618	1213.67	645.988	157.214	550.543	1049.15	583.88	408.611	647.276	2384.74	1054.12	285.863	629	1216.57	888.742	177.8	648.125	919.803	385.335	NA	NA	NA	NA	NA	NA	NA	NA	NA	NA	NA	NA	NA	NA	3847.GLYMA19G36620.1	1.7e-82	311.6	PAL	Viridiplantae
TRINITY_DN14519_c0_g1_i1.p1_TRINITY_DN14519_c0_g1	632.153	1.1497	0.25115	4.57775	4.70008e-06	0.000502286	150.045	779.072	918.456	1260.17	140.772	421.856	551.374	1133.3	372.733	564.931	858.979	1095.43	356.202	460.236	472.659	710.107	341.403	599.091	589.505	878.699	194.213	625.775	609.678	1086.99	AT2G20280.1	86	293	40	1	62	353	1	293	2.7e-117	54.8	AT2G20280.1 | Zinc finger C-x8-C-x5-C-x3-H type family protein | Chr2:8740054-8742349 REVERSE LENGTH=371 | 201606	No	Yes	3847.GLYMA03G33420.1	1.6e-124	451.8	NA	Viridiplantae
TRINITY_DN14532_c0_g3_i1.p1_TRINITY_DN14532_c0_g3	61.8768	-1.20162	0.371922	-3.23084	0.00123428	0.0292026	166.937	64.0795	54.7075	23.165	89.9377	35.7216	23.9255	6.44377	134.309	77.9999	14.3829	42.7016	94.1582	53.7555	25.1712	12.1776	145.382	63.4438	18.7807	42.1776	166.859	51.8093	52.8622	24.1553	AT4G24120.1	71.2	257	73	1	1	256	219	475	2e-107	100	AT4G24120.1 | YELLOW STRIPE like 1 | Chr4:12524581-12527023 FORWARD LENGTH=673 | 201606	No	Yes	59689.fgenesh2_kg.7__1884__AT4G24120.1	7.3e-107	392.1	NA	Viridiplantae
TRINITY_DN14537_c0_g1_i3.p1_TRINITY_DN14537_c0_g1	550.579	-1.14487	0.295431	-3.87525	0.000106513	0.0050605	1197.38	248.449	607.043	320.835	1465.07	390.386	726.465	325.411	478.93	417.262	270.878	402.616	635.124	509.573	879.127	493.954	496.586	386.101	441.346	563.372	802.382	342.348	387.656	425.594	AT3G24190.1	79	766	127	5	74	834	35	771	0	88.9	AT3G24190.1 | Protein kinase superfamily protein | Chr3:8743319-8747703 FORWARD LENGTH=793 | 201606	No	Yes	29760.VIT_05s0136g00140.t01	0	1210.3	NA	Viridiplantae
TRINITY_DN14543_c0_g2_i1.p1_TRINITY_DN14543_c0_g2	1566.75	1.39787	0.358373	3.90059	9.59574e-05	0.0047113	291.146	1347.92	4088.34	2199.51	233.317	1003.61	1321.34	1445.02	751.712	1394.15	1692.39	2552.51	299.352	1387.33	1240.85	1576.24	1225.13	2024.76	1747.65	2017.49	723.055	2120.12	2566.76	2352.27	AT1G62660.1	57.9	643	240	7	57	687	19	642	3.7e-220	90.8	AT1G62660.1 | Glycosyl hydrolases family 32 protein | Chr1:23199949-23203515 FORWARD LENGTH=648 | 201606	No	Yes	3694.POPTR_0015s14790.1	2.5e-266	923.3	SAI	Viridiplantae
TRINITY_DN14543_c0_g2_i2.p1_TRINITY_DN14543_c0_g2	248.638	1.58791	0.341946	4.64374	3.42156e-06	0.000397674	37.7596	202.356	521.826	299.986	39.1034	195.619	205.542	281.915	111.403	263.534	286.859	406.101	45.3025	280.56	228.405	283.129	222.157	353.473	296.318	354.492	81.15	303.745	359.463	307.118	NA	NA	NA	NA	NA	NA	NA	NA	NA	NA	NA	NA	NA	NA	3847.GLYMA12G00780.1	2.5e-38	164.1	SAI	Viridiplantae
TRINITY_DN14543_c0_g2_i4.p1_TRINITY_DN14543_c0_g2	476.621	2.4676	0.381375	6.47027	9.78251e-11	5.83321e-08	16.8925	256.318	1213.03	638.194	24.7655	324.897	725.377	638.739	82.2511	472.543	526.574	884.534	99.4879	561.856	759.797	896.576	169.885	480.361	533.163	781.289	49.2371	335.237	522.749	445.148	NA	NA	NA	NA	NA	NA	NA	NA	NA	NA	NA	NA	NA	NA	NA	NA	NA	NA	NA
TRINITY_DN14562_c0_g1_i5.p1_TRINITY_DN14562_c0_g1	1226.07	-1.23265	0.349262	-3.5293	0.000416667	0.0134352	2665.03	809.425	987.892	796.874	3558.41	813.943	2066.29	857.022	958.902	754.252	911.716	1023.1	886.508	751.105	2283.12	818.183	844.522	749.544	845.132	1696.14	2059.75	791.362	815.253	682.1	AT3G11670.1	76	584	132	1	33	616	233	808	5.2e-275	85.9	AT3G11670.1 | UDP-Glycosyltransferase superfamily protein | Chr3:3681090-3684495 REVERSE LENGTH=808 | 201606	No	Yes	3847.GLYMA03G36050.1	6.1e-302	1041.6	DGD1	Viridiplantae
TRINITY_DN14571_c0_g1_i2.p4_TRINITY_DN14571_c0_g1	2265.42	-1.02154	0.286991	-3.55948	0.000371591	0.0123803	5112.45	2472.12	2333.49	2297.96	4008.09	1861.78	1658.47	2665.31	3463.92	2024.97	1689.19	1782.14	4539.14	1838.73	1557.82	1762.71	2843.93	1653.17	2638.69	1450.1	2005.04	973.203	808.205	929.405	AT2G24270.2	89.8	502	51	0	49	550	35	536	4.5e-270	81.9	AT2G24270.2 | aldehyde dehydrogenase 11A3 | Chr2:10327325-10329824 REVERSE LENGTH=536 | 201606	No	Yes	3694.POPTR_0006s20090.1	7.3e-270	934.9	ALDH11A3	Viridiplantae
TRINITY_DN14584_c0_g2_i12.p1_TRINITY_DN14584_c0_g2	28.5128	-1.03201	0.331001	-3.11784	0.00182179	0.0384388	65.5825	24.7324	8.41655	20.8485	28.6758	31.4691	42.4134	27.386	67.6749	17.4175	21.5743	20.0436	20.4306	21.3549	17.7131	15.9831	55.5392	23.5649	15.6506	24.1015	51.9724	23.365	21.1449	17.2538	NA	NA	NA	NA	NA	NA	NA	NA	NA	NA	NA	NA	NA	NA	NA	NA	NA	NA	NA
TRINITY_DN14587_c0_g1_i4.p1_TRINITY_DN14587_c0_g1	2947.79	1.37539	0.409767	3.35652	0.000789312	0.0211154	1276.87	4041.51	3565.46	2443.9	551.357	1860.08	1886.85	3504.61	1977.15	1520.62	5853.84	2610.03	1669.09	2127.39	1665.96	3534.55	1184.29	2022.95	5334.76	1924.1	1348.55	9205.81	6319.97	3317.33	AT5G59720.1	77.4	155	30	2	15	165	6	159	1.1e-63	58.3	AT5G59720.1 | heat shock protein 18.2 | Chr5:24062632-24063117 FORWARD LENGTH=161 | 201606	No	Yes	29760.VIT_13s0019g03000.t01	1.3e-66	258.5	NA	Viridiplantae
TRINITY_DN14588_c1_g2_i2.p1_TRINITY_DN14588_c1_g2	109.757	2.95121	0.758813	3.88924	0.000100557	0.0048503	7.94939	155.14	475.535	678.733	11.731	38.2732	189.229	155.456	10.4115	66.6407	27.1677	137.691	3.55314	17.6731	205.098	66.9768	1.63351	33.5346	21.9108	175.74	8.20618	27.4285	109.249	9.20203	NA	NA	NA	NA	NA	NA	NA	NA	NA	NA	NA	NA	NA	NA	NA	NA	NA	NA	NA
TRINITY_DN14588_c1_g4_i1.p1_TRINITY_DN14588_c1_g4	63.2528	2.3079	0.752713	3.06611	0.00216864	0.0431047	48.69	274.305	215.674	123.932	10.4276	17.0103	22.838	28.997	24.9877	141.611	191.772	101.961	6.21799	31.6642	14.9163	21.3108	8.16753	28.0966	12.5205	16.0676	14.5888	70.095	64.6094	27.6061	NA	NA	NA	NA	NA	NA	NA	NA	NA	NA	NA	NA	NA	NA	NA	NA	NA	NA	NA
TRINITY_DN14588_c1_g4_i2.p1_TRINITY_DN14588_c1_g4	388.259	2.28946	0.522018	4.38577	1.15574e-05	0.00100509	153.026	1540.16	921.612	452.875	160.324	204.124	209.892	132.903	49.9753	416.504	202.959	215.251	103.041	883.653	208.828	289.218	68.6072	608.155	116.858	174.736	393.896	894.981	547.418	369.231	NA	NA	NA	NA	NA	NA	NA	NA	NA	NA	NA	NA	NA	NA	NA	NA	NA	NA	NA
TRINITY_DN14592_c1_g1_i4.p1_TRINITY_DN14592_c1_g1	174.027	-1.62639	0.263493	-6.17242	6.72533e-10	3.21752e-07	433.242	122.538	63.1241	50.9629	366.268	190.515	85.9142	54.7721	479.972	90.8737	48.742	27.0153	584.491	182.622	51.2746	59.3658	325.067	114.199	127.291	24.1015	409.397	141.206	105.724	37.9584	AT3G23600.1	67.9	140	45	0	100	239	100	239	2.1e-53	57.6	AT3G23600.1 | alpha/beta-Hydrolases superfamily protein | Chr3:8473833-8475655 FORWARD LENGTH=239 | 201606	No	Yes	29760.VIT_05s0020g02540.t01	5.2e-54	216.5	NA	Viridiplantae
TRINITY_DN14608_c0_g1_i5.p1_TRINITY_DN14608_c0_g1	716.399	2.25537	0.685555	3.28985	0.0010024	0.0252739	11.9241	77.5699	84.1655	504.996	54.7447	333.402	1026.62	1448.24	195.737	603.553	1328.02	2606.54	11.5477	98.6745	1492.56	710.107	107.811	280.966	397.525	500.105	42.8545	629.839	506.303	4139.76	AT1G07750.1	40.9	308	167	5	9	307	3	304	1e-65	57.3	AT1G07750.1 | RmlC-like cupins superfamily protein | Chr1:2404300-2405863 REVERSE LENGTH=356 | 201606	No	Yes	3694.POPTR_0001s41300.1	4.1e-96	357.5	NA	Viridiplantae
TRINITY_DN14608_c0_g1_i7.p1_TRINITY_DN14608_c0_g1	232.937	-4.66579	1.15903	-4.02561	5.68278e-05	0.0031898	696.565	8.99362	32.6141	10.4242	315.434	34.0206	792.803	9.66566	38.5227	16.6602	17.5791	54.9021	55.0737	20.6186	1467.39	9.1332	86.5758	5.43804	11.4771	643.71	1219.07	9.14282	8.22301	26.4558	AT5G39660.1	42.7	389	163	8	200	578	117	455	5e-69	65.2	AT5G39660.1 | cycling DOF factor 2 | Chr5:15878920-15880712 FORWARD LENGTH=457 | 201606	No	Yes	29760.VIT_01s0026g02580.t01	1.3e-156	558.5	OSI_33516	Viridiplantae
TRINITY_DN14617_c1_g1_i11.p2_TRINITY_DN14617_c1_g1	59.9116	-1.74351	0.446841	-3.90185	9.54614e-05	0.00469255	155.013	25.8566	31.562	9.26598	211.158	32.3196	109.84	30.6079	65.5926	38.6213	32.761	72.3314	65.7331	40.5007	65.2586	28.1607	84.9423	31.7219	42.7783	80.3382	77.5028	27.4285	17.6207	60.9634	AT3G09600.1	67.1	255	74	2	41	289	26	276	2e-93	80.1	AT3G09600.1 | Homeodomain-like superfamily protein | Chr3:2946459-2948270 FORWARD LENGTH=298 | 201606	No	Yes	3847.GLYMA10G05560.1	1.6e-108	397.9	NA	Viridiplantae
TRINITY_DN14626_c0_g1_i8.p2_TRINITY_DN14626_c0_g1	3022.97	-2.64565	0.576894	-4.58603	4.51758e-06	0.000489135	7110.73	2522.71	3148.84	3668.17	5499.24	411.649	256.655	602.493	7062.14	1200.29	910.118	2013.08	22380.3	1960.97	419.52	641.608	3250.67	863.743	710.537	1183.98	3342.65	814.727	489.857	2086.56	AT3G47340.1	78.9	622	93	2	1	622	1	584	1.3e-296	99.8	AT3G47340.1 | glutamine-dependent asparagine synthase 1 | Chr3:17438136-17441043 REVERSE LENGTH=584 | 201606	No	Yes	29760.VIT_06s0004g06830.t01	0	1066.6	AS1	Viridiplantae
TRINITY_DN14630_c0_g1_i1.p2_TRINITY_DN14630_c0_g1	232.116	1.60886	0.341888	4.70582	2.52843e-06	0.00032108	33.7849	118.041	287.215	472.565	24.7655	105.464	221.854	368.101	77.0453	152.971	252.5	427.016	32.8665	65.5376	295.528	271.713	58.8062	159.516	260.843	405.708	76.591	327.11	264.311	810.929	NA	NA	NA	NA	NA	NA	NA	NA	NA	NA	NA	NA	NA	NA	3694.POPTR_0018s06060.1	4.3e-53	213	ALDH2C4	Viridiplantae
TRINITY_DN14634_c0_g1_i6.p3_TRINITY_DN14634_c0_g1	487.434	1.21114	0.2372	5.10598	3.29093e-07	6.12679e-05	281.21	314.777	407.15	586.073	288.061	682.113	751.478	520.335	131.185	361.98	743.116	440.96	227.401	468.336	564.953	581.481	161.717	550.149	872.259	523.203	245.273	716.188	881.037	397.988	AT3G52990.1	85	525	79	0	58	582	2	526	4.3e-262	90.2	AT3G52990.1 | Pyruvate kinase family protein | Chr3:19649046-19652237 FORWARD LENGTH=527 | 201606	No	Yes	29760.VIT_13s0074g00210.t01	2.7e-266	922.9	NA	Viridiplantae
TRINITY_DN14637_c0_g1_i2.p2_TRINITY_DN14637_c0_g1	174.651	-1.45087	0.432799	-3.35229	0.000801458	0.0212606	307.045	110.172	131.509	107.717	899.377	102.062	327.344	149.012	138.473	106.019	113.465	148.149	109.259	104.566	206.031	121.015	68.6072	95.1658	111.641	170.719	227.038	121.904	122.17	93.1705	NA	NA	NA	NA	NA	NA	NA	NA	NA	NA	NA	NA	NA	NA	3694.POPTR_0014s16730.1	1.1e-56	224.9	NA	Viridiplantae
TRINITY_DN14639_c1_g2_i1.p1_TRINITY_DN14639_c1_g2	23.2345	1.46224	0.402407	3.63373	0.000279353	0.0101249	14.9051	29.2292	17.8852	41.6969	14.3379	21.2629	19.5754	43.4955	13.535	39.3786	26.3686	34.8585	8.88285	50.0736	12.1195	32.7273	4.90052	37.16	27.1277	15.0634	10.0298	7.11108	11.7472	24.1553	AT5G08670.1	73.7	467	119	2	54	516	84	550	2.2e-193	88.5	AT5G08670.1 | ATP synthase alpha/beta family protein | Chr5:2818395-2821149 REVERSE LENGTH=556 | 201606	No	Yes	861557.XP_003302169.1	2.6e-260	902.9	ATP2	Fungi
TRINITY_DN14642_c0_g4_i2.p1_TRINITY_DN14642_c0_g4	19.2325	-1.05758	0.348135	-3.03784	0.00238282	0.0460059	40.7406	23.6082	10.5207	11.5825	35.193	26.366	13.0503	13.693	28.1111	10.6019	10.3876	4.35731	33.7548	11.0457	7.45813	12.9387	26.1361	19.0332	17.7373	21.0888	47.4135	12.1904	19.9702	4.60101	AT5G15800.1	54.6	251	100	2	1	237	1	251	3.1e-65	99.6	AT5G15800.1 | K-box region and MADS-box transcription factor family protein | Chr5:5151594-5153767 REVERSE LENGTH=251 | 201606	No	Yes	29760.VIT_01s0011g00110.t01	3.3e-77	293.5	NA	Viridiplantae
TRINITY_DN14653_c0_g4_i1.p1_TRINITY_DN14653_c0_g4	196.439	-1.55282	0.351068	-4.42313	9.72805e-06	0.00087391	672.717	216.971	248.288	223.542	559.178	125.026	152.253	120.015	183.243	83.3009	75.9097	92.375	423.712	143.594	111.872	87.5265	243.392	163.141	107.467	119.503	300.893	81.2695	105.724	73.6162	AT4G10120.1	71.9	1050	267	5	20	1041	1	1050	0	97.9	AT4G10120.1 | Sucrose-phosphate synthase family protein | Chr4:6315033-6319785 FORWARD LENGTH=1050 | 201606	No	Yes	29760.VIT_18s0089g00410.t01	0	1671.4	ATSPS4F	Viridiplantae
TRINITY_DN14653_c1_g1_i18.p1_TRINITY_DN14653_c1_g1	148.042	-5.083	0.820996	-6.19126	5.96857e-10	2.88907e-07	912.192	25.8566	14.729	16.2155	1064.91	24.6649	114.19	5.6383	146.803	14.3883	15.1819	16.5578	164.333	7.36377	26.1034	0	104.544	14.5014	21.9108	48.2029	784.146	7.11108	0	3.45076	NA	NA	NA	NA	NA	NA	NA	NA	NA	NA	NA	NA	NA	NA	NA	NA	NA	NA	NA
TRINITY_DN14654_c1_g4_i1.p1_TRINITY_DN14654_c1_g4	43.5987	1.58967	0.403021	3.94438	8.00054e-05	0.00414055	34.7786	79.8183	26.3017	50.9629	36.4965	51.8814	40.2383	84.5745	6.24692	94.6601	45.5458	47.9304	12.436	81.0015	46.6133	73.8267	13.068	42.598	45.9084	38.1607	20.9713	22.3491	25.8438	24.1553	AT1G79530.1	65.3	329	113	1	36	363	88	416	3e-120	88.6	AT1G79530.1 | glyceraldehyde-3-phosphate dehydrogenase of plastid 1 | Chr1:29916232-29919088 REVERSE LENGTH=422 | 201606	No	Yes	861557.XP_003302167.1	1.5e-148	531.2	GPD	Fungi
TRINITY_DN14655_c0_g2_i1.p2_TRINITY_DN14655_c0_g2	141.528	-17.7286	4.24705	-4.17433	2.98865e-05	0.002019	0	0	0	423.919	0	0	2.17504	0	0	0	7.9905	0	0	0	0	12.1776	0	0	0	0	0	0	0	2950.4	AT2G07687.1	50.4	260	127	1	172	429	1	260	1.2e-67	59.7	AT2G07687.1 | Cytochrome c oxidase%2C subunit III | Chr2:3311854-3312651 REVERSE LENGTH=265 | 201606	No	Yes	7227.FBpp0100180	4.7e-130	469.9	NA	Arthropoda
TRINITY_DN14658_c1_g1_i5.p1_TRINITY_DN14658_c1_g1	10.2181	2.00761	0.454073	4.42133	9.80946e-06	0.000879304	1.98735	17.9872	6.31241	11.5825	6.51723	12.7577	10.8752	8.86019	2.08231	8.33009	11.1867	13.0719	4.44142	15.4639	13.0517	23.5941	3.26701	11.7824	11.4771	12.0507	2.73539	17.2698	7.0483	11.5025	NA	NA	NA	NA	NA	NA	NA	NA	NA	NA	NA	NA	NA	NA	NA	NA	NA	NA	NA
TRINITY_DN14667_c1_g1_i5.p1_TRINITY_DN14667_c1_g1	73.0942	-2.79394	0.665411	-4.19882	2.68312e-05	0.00184915	222.583	17.9872	15.781	38.2222	271.117	19.5619	230.555	67.6596	34.358	18.932	20.7753	37.4729	20.4306	19.8822	151.027	31.9662	22.8691	7.25072	89.73	124.524	205.154	28.4443	22.3196	35.6579	NA	NA	NA	NA	NA	NA	NA	NA	NA	NA	NA	NA	NA	NA	3711.Bra028679.1-P	2.2e-15	89	NA	Viridiplantae
TRINITY_DN1470_c0_g1_i1.p1_TRINITY_DN1470_c0_g1	25.8392	3.73964	0.775708	4.82093	1.42889e-06	0.000204133	6.95572	23.6082	27.3538	15.0572	6.51723	13.6082	34.8007	29.8025	1.04115	152.213	19.1772	40.0873	0	1.47275	29.8325	27.3996	0	20.8458	15.6506	71.3002	2.73539	19.3015	19.9702	41.4091	AT5G62690.1	85.9	427	60	0	1	427	1	427	1.2e-227	95.3	AT5G62690.1 | tubulin beta chain 2 | Chr5:25181560-25183501 FORWARD LENGTH=450 | 201606	No	Yes	6085.XP_002161860	1.9e-243	846.7	NA	Animals
TRINITY_DN14702_c1_g4_i2.p1_TRINITY_DN14702_c1_g4	7.34903	-3.84008	0.91085	-4.21593	2.48749e-05	0.00174353	17.8861	0	0	0	29.9792	0.850515	1.08752	0	8.32922	0.757281	0	0.871462	39.0845	2.94551	0	0.7611	57.1727	6.34438	0	3.01268	7.29438	0	0	0	AT2G44450.1	53.9	243	107	2	2	244	266	503	3.4e-73	91.7	AT2G44450.1 | beta glucosidase 15 | Chr2:18340966-18343744 FORWARD LENGTH=506 | 201606	No	Yes	29760.VIT_06s0004g01430.t01	1.2e-91	341.7	OSI_22753	Eukaryotes
TRINITY_DN14715_c1_g3_i4.p1_TRINITY_DN14715_c1_g3	27.4261	-1.60949	0.471004	-3.41714	0.000632827	0.0181823	54.6521	17.9872	2.10414	9.26598	72.9929	53.5825	15.2253	9.66566	85.3745	16.6602	5.59335	2.61439	121.695	26.5096	10.2549	9.8943	42.4711	8.15707	5.21686	1.00423	53.796	18.2856	12.9219	2.30051	AT5G50150.1	80.9	382	69	3	125	504	41	420	1.9e-189	75.2	AT5G50150.1 | NEP-interacting protein%2C putative (DUF239) | Chr5:20402444-20406375 REVERSE LENGTH=420 | 201606	No	No	29760.VIT_17s0000g08870.t01	7.2e-199	698.7	OSI_02355	Viridiplantae
TRINITY_DN14721_c0_g1_i4.p1_TRINITY_DN14721_c0_g1	340.724	-1.0243	0.190466	-5.37786	7.53783e-08	1.89377e-05	636.945	339.509	198.841	158.68	823.778	293.428	230.555	215.866	624.692	321.844	246.107	179.521	781.691	371.134	274.086	321.184	437.779	269.183	180.503	194.82	475.958	264.126	171.509	165.636	AT5G01850.1	79.3	217	40	3	1	215	120	333	8.2e-95	53.6	AT5G01850.1 | Protein kinase superfamily protein | Chr5:332829-334180 FORWARD LENGTH=333 | 201606	No	Yes	3694.POPTR_0016s14240.1	8.2e-105	386	NA	Viridiplantae
TRINITY_DN14722_c0_g1_i8.p1_TRINITY_DN14722_c0_g1	192.445	-1.63202	0.386062	-4.22735	2.36458e-05	0.00168319	316.982	78.6941	37.8745	41.6969	381.91	147.139	84.8267	73.2979	428.955	134.039	92.6898	22.658	846.535	266.569	83.9039	135.476	410.01	144.108	83.4698	37.1564	424.898	135.111	175.033	35.6579	NA	NA	NA	NA	NA	NA	NA	NA	NA	NA	NA	NA	NA	NA	3694.POPTR_0002s17350.1	5e-72	277.3	NA	Viridiplantae
TRINITY_DN14747_c0_g1_i6.p3_TRINITY_DN14747_c0_g1	308.851	-1.68173	0.526953	-3.19143	0.00141572	0.0320398	901.262	170.879	143.081	312.727	1072.74	140.335	747.128	281.915	128.062	143.126	147.824	148.149	117.254	140.648	463.336	179.62	99.6438	107.855	361.007	403.7	664.7	227.555	132.743	177.139	AT5G07920.1	72.1	637	171	2	69	701	1	634	6.7e-276	85.7	AT5G07920.1 | diacylglycerol kinase1 | Chr5:2525197-2528396 REVERSE LENGTH=728 | 201606	No	Yes	29760.VIT_17s0000g06970.t01	3.6e-308	1062.4	NA	Viridiplantae
TRINITY_DN14781_c0_g3_i1.p1_TRINITY_DN14781_c0_g3	123.22	1.80313	0.387154	4.65741	3.20214e-06	0.000384108	12.9178	55.0859	125.196	213.118	10.4276	58.6856	147.903	125.654	14.5761	121.922	127.049	372.114	12.436	79.5287	261.967	302.918	40.8376	77.9453	92.8601	226.955	50.1488	96.5076	75.1818	255.356	NA	NA	NA	NA	NA	NA	NA	NA	NA	NA	NA	NA	NA	NA	NA	NA	NA	NA	NA
TRINITY_DN14782_c0_g1_i11.p1_TRINITY_DN14782_c0_g1	44.5172	1.69089	0.426423	3.96528	7.33088e-05	0.00388688	10.9304	50.5891	53.6555	105.401	10.4276	39.1237	26.1005	82.9636	15.6173	25.7475	45.5458	33.987	26.6485	41.2371	29.8325	85.2432	21.2356	75.2263	107.467	36.1522	4.55899	55.8728	42.2898	42.5594	AT1G55320.2	55.2	192	47	2	42	222	222	385	9.8e-54	71.8	AT1G55320.2 | acyl-activating enzyme 18 | Chr1:20634194-20636659 FORWARD LENGTH=511 | 201606	No	Yes	3694.POPTR_0001s04380.1	2e-56	224.6	NA	Viridiplantae
TRINITY_DN14791_c0_g1_i1.p1_TRINITY_DN14791_c0_g1	112.66	-2.17248	0.650962	-3.33734	0.000845833	0.0222228	372.628	89.9362	188.32	105.401	418.406	38.2732	158.778	57.1885	21.8642	34.8349	24.7705	88.8891	36.4197	33.8733	82.9717	32.7273	42.4711	58.9121	27.1277	245.032	405.75	32.5078	44.6392	62.1137	NA	NA	NA	NA	NA	NA	NA	NA	NA	NA	NA	NA	NA	NA	NA	NA	NA	NA	NA
TRINITY_DN14791_c0_g2_i1.p1_TRINITY_DN14791_c0_g2	91.1237	-2.15643	0.610804	-3.53049	0.000414796	0.0133959	188.798	34.8503	33.6662	9.26598	217.675	32.3196	138.115	19.3313	47.893	33.3203	31.1629	40.9587	131.466	75.1105	205.098	30.444	94.7433	25.3775	19.8241	142.6	491.459	61.968	48.1634	33.3573	NA	NA	NA	NA	NA	NA	NA	NA	NA	NA	NA	NA	NA	NA	NA	NA	NA	NA	NA
TRINITY_DN14800_c0_g3_i1.p1_TRINITY_DN14800_c0_g3	26.8677	2.67759	0.73406	3.64764	0.000264662	0.00981015	2.98102	22.484	32.6141	5.79124	16.9448	18.7113	27.188	26.5806	5.20577	139.34	19.9762	41.8302	1.77657	1.47275	48.4778	25.8774	0	22.6585	23.9976	66.279	8.20618	19.3015	19.9702	47.1604	AT1G04820.1	84.7	450	69	0	1	450	1	450	1.2e-235	99.8	AT1G04820.1 | tubulin alpha-4 chain | Chr1:1356421-1358266 REVERSE LENGTH=450 | 201606	No	Yes	9606.ENSP00000326042	1.4e-254	883.6	TUBA3D	Mammals
TRINITY_DN14808_c0_g2_i1.p1_TRINITY_DN14808_c0_g2	271.182	-2.09992	0.439781	-4.77493	1.79768e-06	0.000243302	1250.04	337.261	123.092	46.3299	883.736	186.263	90.2643	68.4651	268.617	107.534	143.03	101.09	1494.1	139.912	64.3263	68.499	161.717	147.734	115.814	20.0846	401.191	122.92	89.2784	77.067	AT1G10370.1	61.4	166	63	1	1	165	62	227	1.2e-52	59.8	AT1G10370.1 | Glutathione S-transferase family protein | Chr1:3397274-3398273 REVERSE LENGTH=227 | 201606	No	Yes	29760.VIT_01s0026g01340.t01	2.5e-68	264.2	NA	Viridiplantae
TRINITY_DN14808_c2_g2_i3.p1_TRINITY_DN14808_c2_g2	40.291	-1.15052	0.378303	-3.04127	0.00235585	0.0456352	54.6521	23.6082	10.5207	2.3165	92.5446	62.9381	27.188	5.6383	94.7449	30.2912	11.1867	10.4575	62.1799	31.6642	12.1195	13.6998	93.1098	53.4741	44.865	11.0465	133.122	36.5713	35.2415	13.803	NA	NA	NA	NA	NA	NA	NA	NA	NA	NA	NA	NA	NA	NA	3694.POPTR_0016s12330.1	5.8e-10	69.3	NA	Eukaryotes
TRINITY_DN14811_c0_g1_i9.p3_TRINITY_DN14811_c0_g1	455.161	1.19955	0.398328	3.01145	0.0026	0.0484089	171.906	763.333	948.966	781.817	153.807	580.051	380.633	439.788	314.428	697.455	208.552	440.088	482.339	1109.72	455.878	481.776	271.162	323.564	149.202	228.964	314.57	451.046	530.972	243.854	AT1G74160.1	36.2	1093	585	36	3	1051	1	1025	1.8e-125	99.2	AT1G74160.1 | LONGIFOLIA protein | Chr1:27887164-27891151 FORWARD LENGTH=1025 | 201606	No	Yes	29760.VIT_14s0068g00360.t01	7.1e-188	663.3	NA	Viridiplantae
TRINITY_DN14812_c2_g5_i2.p1_TRINITY_DN14812_c2_g5	8.39011	-4.54058	1.04844	-4.3308	1.48571e-05	0.00120331	10.9304	1.1242	0	0	3.91034	0	0	7.24925	55.1811	3.7864	3.1962	4.35731	58.6268	2.20913	0	5.3277	27.7696	0	1.04337	0	15.5006	0	0	1.15025	AT4G20970.1	39.7	116	64	2	1	110	1	116	2.3e-11	68.3	AT4G20970.1 | basic helix-loop-helix (bHLH) DNA-binding superfamily protein | Chr4:11215259-11216212 FORWARD LENGTH=190 | 201606	No	Yes	3694.POPTR_0019s13090.1	1.2e-27	128.3	NA	Viridiplantae
TRINITY_DN14813_c0_g2_i3.p1_TRINITY_DN14813_c0_g2	2361.1	-5.47554	1.17305	-4.66777	3.04489e-06	0.000370648	9894.01	911.728	152.55	107.717	18284.7	6.80412	0	0.805472	3422.27	77.2426	48.742	8.71462	12320.5	140.648	4.66133	5.3277	5271.32	22.6585	1.04337	1.00423	5840.97	78.2219	15.2713	49.4609	AT5G23960.2	38.2	550	314	11	24	558	7	545	1.9e-105	95.7	AT5G23960.2 | terpene synthase 21 | Chr5:8092969-8095128 FORWARD LENGTH=545 | 201606	No	Yes	29760.VIT_19s0014g04930.t01	1.5e-168	598.2	NA	Viridiplantae
TRINITY_DN14831_c0_g1_i1.p1_TRINITY_DN14831_c0_g1	962.357	-2.97217	0.759899	-3.91127	9.18135e-05	0.00456716	3909.11	228.213	208.31	188.794	4147.56	299.381	2561.11	206.201	318.593	292.31	162.207	308.498	310.9	233.432	3720.67	157.548	271.162	140.483	188.85	1201.06	3144.79	348.443	233.769	315.169	AT1G64760.1	76.6	461	105	2	71	531	7	464	1.6e-207	86.2	AT1G64760.1 | O-Glycosyl hydrolases family 17 protein | Chr1:24054220-24056194 REVERSE LENGTH=481 | 201606	No	Yes	29760.VIT_08s0007g07560.t01	6.5e-214	748.8	NA	Viridiplantae
TRINITY_DN14831_c0_g1_i4.p1_TRINITY_DN14831_c0_g1	671.817	-2.85755	0.764087	-3.73982	0.000184154	0.00745312	2614.36	149.519	116.78	78.7608	2810.23	187.964	1647.6	157.872	244.671	276.407	135.039	204.794	263.821	153.903	2722.22	95.1375	199.288	109.667	152.332	841.543	2259.43	280.38	153.888	268.009	AT1G64760.1	76.6	355	80	2	168	522	113	464	1.1e-160	67.5	AT1G64760.1 | O-Glycosyl hydrolases family 17 protein | Chr1:24054220-24056194 REVERSE LENGTH=481 | 201606	No	Yes	29760.VIT_08s0007g07560.t01	7.6e-167	592.4	NA	Viridiplantae
TRINITY_DN14831_c1_g2_i7.p1_TRINITY_DN14831_c1_g2	130.52	1.69151	0.369726	4.57505	4.76109e-06	0.000507127	21.8608	120.29	111.519	143.623	50.8344	119.923	92.4394	224.727	34.358	241.573	118.259	169.064	53.2971	131.075	318.835	320.423	68.6072	98.7911	108.511	254.07	22.7949	93.46	64.6094	149.533	AT2G41705.1	57.8	464	171	8	97	546	4	456	5.5e-134	81.5	AT2G41705.1 | camphor resistance CrcB family protein | Chr2:17398083-17399910 FORWARD LENGTH=461 | 201606	No	Yes	3694.POPTR_0005s15970.1	1e-166	592	NA	Viridiplantae
TRINITY_DN14850_c3_g2_i4.p1_TRINITY_DN14850_c3_g2	108.194	1.58807	0.299377	5.30459	1.12926e-07	2.62119e-05	22.8545	78.6941	76.801	199.219	32.5861	84.201	151.166	133.708	10.4115	86.33	167.8	139.434	43.526	79.5287	166.876	183.425	26.1361	104.229	127.291	150.634	55.6196	147.301	216.148	112.725	NA	NA	NA	NA	NA	NA	NA	NA	NA	NA	NA	NA	NA	NA	NA	NA	NA	NA	NA
TRINITY_DN14861_c0_g1_i2.p1_TRINITY_DN14861_c0_g1	545.087	1.24623	0.274872	4.53384	5.7922e-06	0.000592795	151.038	337.261	862.696	597.656	70.3861	471.185	583.999	514.696	279.029	503.592	504.2	657.954	237.172	631.812	1108.46	891.248	329.968	572.807	657.325	946.987	207.89	504.887	836.398	623.437	AT2G19880.2	82	511	90	2	1	509	10	520	5.2e-254	93.9	AT2G19880.2 | Nucleotide-diphospho-sugar transferases superfamily protein | Chr2:8581578-8585118 FORWARD LENGTH=520 | 201606	No	Yes	3847.GLYMA08G03760.1	3.4e-255	885.9	NA	Viridiplantae
TRINITY_DN14861_c0_g1_i5.p1_TRINITY_DN14861_c0_g1	95.8649	1.21527	0.310054	3.91953	8.8721e-05	0.00445163	27.8229	50.5891	162.019	120.458	11.731	61.2371	83.7392	85.38	52.0577	118.893	91.8907	128.105	36.4197	94.9927	204.166	166.681	52.2722	72.5072	119.988	199.841	31.0011	89.3965	125.695	113.875	NA	NA	NA	NA	NA	NA	NA	NA	NA	NA	NA	NA	NA	NA	3702.AT2G19880.2	5.1e-15	87.4	NA	Viridiplantae
TRINITY_DN14862_c0_g1_i3.p1_TRINITY_DN14862_c0_g1	1184.41	-1.02285	0.265822	-3.84789	0.000119139	0.00541844	2228.81	916.225	1072.06	1084.12	2631.66	940.67	1214.76	1238.82	1213.98	902.679	870.165	1795.21	1252.48	879.971	450.284	579.958	1319.87	988.818	657.325	995.19	2068.87	645.077	1105.41	1373.4	AT3G46970.1	82.9	842	142	1	133	974	2	841	0	80.1	AT3G46970.1 | alpha-glucan phosphorylase 2 | Chr3:17301625-17306111 REVERSE LENGTH=841 | 201606	No	Yes	3694.POPTR_0009s04650.1	0	1508	NA	Viridiplantae
TRINITY_DN14881_c0_g4_i1.p1_TRINITY_DN14881_c0_g4	24.8628	1.50976	0.382699	3.94503	7.97913e-05	0.00413468	14.9051	42.7197	30.51	25.4814	6.51723	34.0206	21.7504	28.997	16.6584	18.1747	23.9715	11.329	9.77113	30.9278	13.0517	21.3108	11.4345	20.8458	58.4288	29.1226	10.0298	52.8252	31.7173	32.2071	AT1G62520.1	64.7	215	60	4	16	228	80	280	3e-65	93	AT1G62520.1 | sulfated surface-like glycoprotein | Chr1:23144506-23145348 FORWARD LENGTH=280 | 201606	No	Yes	29760.VIT_02s0154g00220.t01	1.1e-72	278.5	OSI_08363	Viridiplantae
TRINITY_DN14881_c0_g5_i1.p1_TRINITY_DN14881_c0_g5	45.732	2.14347	0.380707	5.63024	1.79955e-08	5.92325e-06	13.9114	62.9553	82.0613	70.6531	5.21378	75.6959	25.013	52.3557	13.535	29.5339	66.3211	22.658	14.2126	73.6377	27.0357	26.6385	24.5026	64.3502	58.4288	55.2325	18.2359	87.3647	71.6577	56.3624	NA	NA	NA	NA	NA	NA	NA	NA	NA	NA	NA	NA	NA	NA	29760.VIT_02s0154g00220.t01	9.7e-13	78.2	OSI_08363	Viridiplantae
TRINITY_DN14887_c1_g1_i2.p1_TRINITY_DN14887_c1_g1	23.8245	-1.07803	0.342823	-3.14457	0.00166332	0.0359054	41.7343	16.863	13.6769	10.4242	45.6206	20.4124	2.17504	12.0821	26.0288	18.932	22.3734	29.6297	45.3025	13.2548	28.9002	26.6385	44.1046	25.3775	20.8674	16.0676	38.2955	19.3015	17.6207	16.1035	AT1G76890.2	38.1	223	117	4	261	463	265	486	1.8e-34	36	AT1G76890.2 | Duplicated homeodomain-like superfamily protein | Chr1:28873211-28875203 REVERSE LENGTH=575 | 201606	No	Yes	3694.POPTR_0018s05520.1	2.3e-84	318.5	NA	Viridiplantae
TRINITY_DN14900_c1_g3_i1.p1_TRINITY_DN14900_c1_g3	348.981	2.60428	0.769822	3.38297	0.000717072	0.0197743	35.7723	130.407	126.248	793.4	19.5517	60.3866	57.6387	348.769	11.4527	150.699	242.911	488.89	5.32971	11.0457	242.389	94.3764	9.80103	110.574	40.6915	63.2663	10.0298	96.5076	45.8139	5179.59	AT1G30700.1	53.2	524	238	4	28	546	5	526	4.9e-167	94.9	AT1G30700.1 | FAD-binding Berberine family protein | Chr1:10892623-10894437 FORWARD LENGTH=527 | 201606	No	Yes	3694.POPTR_0011s15940.1	1.1e-195	688.3	NA	Viridiplantae
TRINITY_DN14908_c1_g2_i12.p1_TRINITY_DN14908_c1_g2	3805.39	2.08562	0.379154	5.50073	3.7822e-08	1.10365e-05	488.887	1234.37	4189.34	5779.66	662.15	1551.34	4266.35	5024.53	334.21	1611.49	2311.65	4230.08	325.112	1289.4	18917.5	8659.04	254.827	2101.8	3686.23	8757.87	317.305	2324.31	6191.93	6819.85	AT3G51895.2	74.9	668	163	3	104	768	38	703	8.4e-290	86.5	AT3G51895.2 | sulfate transporter 3%3B1 | Chr3:19251503-19255812 REVERSE LENGTH=703 | 201606	No	Yes	3694.POPTR_0002s05030.1	1.1e-307	1060.8	NA	Viridiplantae
TRINITY_DN14911_c0_g1_i1.p1_TRINITY_DN14911_c0_g1	30.5354	-1.328	0.2661	-4.9906	6.01929e-07	0.000101499	53.6584	26.9808	36.8224	15.0572	32.5861	17.8608	20.6629	25.7751	66.6338	20.4466	27.9667	18.3007	49.744	15.4639	28.9002	31.9662	75.1412	19.9395	15.6506	17.0719	44.6781	28.4443	25.8438	17.2538	NA	NA	NA	NA	NA	NA	NA	NA	NA	NA	NA	NA	NA	NA	NA	NA	NA	NA	NA
TRINITY_DN14926_c2_g1_i3.p1_TRINITY_DN14926_c2_g1	200.624	-1.11792	0.337775	-3.30966	0.000934099	0.0240354	554.47	292.292	150.446	104.242	199.427	151.392	60.9012	88.6019	420.626	154.485	128.647	33.987	396.175	176.731	45.681	68.499	704.041	241.087	179.46	54.2283	265.333	154.412	111.598	78.2172	AT4G28660.1	57.1	184	73	3	30	209	1	182	3.8e-51	85.7	AT4G28660.1 | photosystem II reaction center PSB28 protein | Chr4:14150008-14150933 FORWARD LENGTH=183 | 201606	No	Yes	29760.VIT_07s0005g04400.t01	4.7e-75	286.2	PSB28	Viridiplantae
TRINITY_DN14930_c0_g1_i1.p3_TRINITY_DN14930_c0_g1	791.528	-1.05095	0.338997	-3.10019	0.00193398	0.040026	2544.8	626.18	382.953	419.286	993.225	768.866	1185.4	388.237	824.593	393.786	675.197	440.96	572.944	536.819	898.704	361.523	1130.39	572.807	740.794	994.185	1455.23	732.442	500.429	856.939	NA	NA	NA	NA	NA	NA	NA	NA	NA	NA	NA	NA	NA	NA	NA	NA	NA	NA	NA
TRINITY_DN14948_c0_g5_i2.p1_TRINITY_DN14948_c0_g5	9.58556	-2.13673	0.541405	-3.94663	7.92578e-05	0.0041174	25.8355	2.2484	4.20827	5.79124	31.2827	6.80412	14.1378	8.05472	18.7408	6.05824	3.99525	2.61439	23.9837	6.62739	11.1872	1.5222	22.8691	6.34438	7.30361	3.01268	4.55899	0	10.5724	2.30051	NA	NA	NA	NA	NA	NA	NA	NA	NA	NA	NA	NA	NA	NA	29760.VIT_00s0533g00020.t01	6.3e-34	149.4	NA	Viridiplantae
TRINITY_DN14948_c0_g5_i3.p1_TRINITY_DN14948_c0_g5	60.2504	-1.09191	0.3105	-3.51663	0.000437058	0.0139831	133.152	46.0923	23.1455	47.4882	144.682	56.134	115.277	24.9696	96.8272	49.9805	46.3449	37.4729	111.036	53.0192	37.2906	29.6829	86.5758	57.0995	46.9518	36.1522	63.8258	35.5554	25.8438	41.4091	AT2G35660.1	72.8	415	111	1	40	452	23	437	4.1e-183	90.8	AT2G35660.1 | FAD/NAD(P)-binding oxidoreductase family protein | Chr2:14988499-14990320 FORWARD LENGTH=439 | 201606	No	Yes	29760.VIT_00s0533g00020.t01	4.2e-190	669.5	NA	Viridiplantae
TRINITY_DN14958_c0_g1_i1.p4_TRINITY_DN14958_c0_g1	388.653	-1.43348	0.379892	-3.77339	0.000161043	0.00676809	896.294	346.254	149.394	137.831	578.73	207.526	126.153	133.708	1531.54	461.184	321.218	86.2748	759.484	283.505	90.4298	122.537	1298.64	539.273	409.002	108.457	375.66	175.745	119.821	69.0152	AT2G22780.1	84.7	353	52	1	33	383	1	353	5.5e-169	80.1	AT2G22780.1 | peroxisomal NAD-malate dehydrogenase 1 | Chr2:9689995-9691923 REVERSE LENGTH=354 | 201606	No	Yes	29760.VIT_03s0088g01190.t01	5.5e-179	632.5	NA	Viridiplantae
TRINITY_DN14959_c0_g1_i1.p2_TRINITY_DN14959_c0_g1	20.7507	-2.97831	0.88388	-3.36959	0.000752802	0.0204714	32.7912	5.62101	17.8852	2.3165	126.434	7.65464	75.039	4.83283	7.28807	3.02912	2.39715	14.8149	3.55314	5.89102	27.0357	1.5222	13.068	9.96975	2.08674	31.1311	86.6207	2.03174	2.34943	12.6528	NA	NA	NA	NA	NA	NA	NA	NA	NA	NA	NA	NA	NA	NA	4113.PGSC0003DMT400019853	1.8e-42	177.6	NA	Viridiplantae
TRINITY_DN14965_c1_g1_i3.p1_TRINITY_DN14965_c1_g1	33.2503	1.30433	0.364352	3.57987	0.000343769	0.0117475	5.96204	35.9745	35.7703	17.3737	11.731	44.2268	17.4004	43.4955	17.6996	34.0776	25.5696	15.6863	26.6485	59.6466	32.6293	54.0381	31.0366	71.6009	35.4747	36.1522	23.7067	40.6348	45.8139	35.6579	NA	NA	NA	NA	NA	NA	NA	NA	NA	NA	NA	NA	NA	NA	3847.GLYMA10G30211.1	5.4e-27	126.3	WNK1	Viridiplantae
TRINITY_DN14968_c0_g1_i1.p1_TRINITY_DN14968_c0_g1	41.6055	1.14099	0.360322	3.16658	0.00154245	0.0340465	10.9304	50.5891	59.9679	64.8619	11.731	17.0103	39.1508	30.6079	16.6584	41.6504	35.1582	66.2311	9.77113	43.4463	71.7845	60.1269	31.0366	53.4741	66.7758	85.3594	26.4421	25.3967	48.1634	32.2071	NA	NA	NA	NA	NA	NA	NA	NA	NA	NA	NA	NA	NA	NA	3847.GLYMA05G02790.2	4.4e-32	143.3	NA	Viridiplantae
TRINITY_DN14976_c0_g1_i2.p6_TRINITY_DN14976_c0_g1	11.6029	-1.73754	0.537475	-3.23278	0.00122592	0.0290548	52.6647	8.99362	3.1562	5.79124	29.9792	3.40206	14.1378	13.693	15.6173	5.30096	10.3876	5.22877	20.4306	15.4639	9.32266	9.8943	11.4345	6.34438	7.30361	8.03382	15.5006	4.06348	1.17472	1.15025	NA	NA	NA	NA	NA	NA	NA	NA	NA	NA	NA	NA	NA	NA	NA	NA	NA	NA	NA
TRINITY_DN14984_c0_g1_i2.p1_TRINITY_DN14984_c0_g1	210.814	1.10202	0.23483	4.69284	2.69441e-06	0.000333912	109.304	184.369	272.486	218.909	125.131	357.216	246.867	264.195	73.9219	144.641	245.308	149.02	121.695	230.486	171.537	197.886	153.549	246.525	296.318	173.731	126.74	357.586	373.56	218.548	AT1G33540.1	47.6	250	114	4	3	246	106	344	5e-61	55.1	AT1G33540.1 | serine carboxypeptidase-like 18 | Chr1:12162349-12164700 REVERSE LENGTH=464 | 201606	No	Yes	3694.POPTR_0001s29900.1	1.3e-82	312.4	NA	Viridiplantae
TRINITY_DN14984_c0_g1_i4.p1_TRINITY_DN14984_c0_g1	97.9454	1.06869	0.228743	4.67202	2.98252e-06	0.000365216	48.69	103.427	106.259	98.451	75.5998	150.541	138.115	132.903	52.0577	100.718	127.848	73.2028	39.9728	137.703	71.7845	93.6153	88.2093	115.105	145.029	70.2959	52.8842	131.047	136.267	60.9634	AT1G33540.1	42.7	218	71	2	4	221	106	269	4.8e-44	98.2	AT1G33540.1 | serine carboxypeptidase-like 18 | Chr1:12162349-12164700 REVERSE LENGTH=464 | 201606	No	Yes	3694.POPTR_0001s29900.1	3.7e-54	216.9	NA	Viridiplantae
TRINITY_DN14985_c0_g1_i4.p1_TRINITY_DN14985_c0_g1	698.381	-1.05117	0.34076	-3.08478	0.00203706	0.0414095	1570	631.801	749.073	581.44	1930.4	494.149	1099.48	492.143	409.173	399.844	401.922	584.751	546.295	532.401	973.286	446.766	486.784	414.198	430.913	771.247	1210.87	497.776	435.82	670.598	AT1G05500.1	68.6	558	146	4	71	622	26	560	6.3e-229	72.6	AT1G05500.1 | Calcium-dependent lipid-binding (CaLB domain) family protein | Chr1:1625098-1628940 FORWARD LENGTH=560 | 201606	No	Yes	3847.GLYMA17G11800.1	1.8e-249	867.5	NTMC2T2.1	Viridiplantae
TRINITY_DN14996_c0_g3_i11.p1_TRINITY_DN14996_c0_g3	2195.56	1.44529	0.333051	4.33954	1.4278e-05	0.00117491	317.976	1007.28	3482.35	4105.99	234.62	1089.51	2395.81	2865.87	773.577	1216.95	2397.15	4094.13	312.676	782.033	3365.48	2695.06	757.946	1254.38	2471.75	3635.3	658.318	2967.35	2604.35	7207.49	AT3G24503.1	73.1	468	125	1	120	586	34	501	1.7e-205	79.6	AT3G24503.1 | aldehyde dehydrogenase 2C4 | Chr3:8919732-8923029 REVERSE LENGTH=501 | 201606	No	Yes	3847.GLYMA07G09640.1	3.4e-224	783.1	ALDH2C4	Viridiplantae
TRINITY_DN14998_c2_g2_i1.p1_TRINITY_DN14998_c2_g2	28.3719	-1.19261	0.309895	-3.84842	0.000118881	0.00541774	92.4117	21.3598	22.0934	25.4814	46.924	24.6649	34.8007	21.7477	45.8107	24.9903	28.7658	11.329	46.1908	21.3549	11.1872	27.3996	27.7696	17.2205	21.9108	17.0719	36.4719	20.3174	14.0966	19.5543	AT1G07010.1	69.9	352	106	0	63	414	38	389	3.7e-151	84.8	AT1G07010.1 | Calcineurin-like metallo-phosphoesterase superfamily protein | Chr1:2152949-2154968 FORWARD LENGTH=389 | 201606	No	Yes	29760.VIT_06s0004g07390.t01	1.5e-165	587.8	NA	Viridiplantae
TRINITY_DN15014_c2_g1_i12.p1_TRINITY_DN15014_c2_g1	881.413	-2.22933	0.536935	-4.15196	3.29634e-05	0.00216307	3478.85	891.492	142.029	121.616	2642.08	632.783	271.88	364.073	988.054	125.709	180.585	67.9741	5481.61	1192.93	143.569	302.918	1700.48	334.44	285.884	292.23	1231.84	133.079	82.2301	65.5644	AT3G25180.1	48.3	534	252	7	40	572	5	515	4e-135	93	AT3G25180.1 | cytochrome P450%2C family 82%2C subfamily G%2C polypeptide 1 | Chr3:9167443-9169270 REVERSE LENGTH=515 | 201606	No	Yes	3694.POPTR_0004s10630.1	2.1e-170	604.4	NA	Viridiplantae
TRINITY_DN15016_c0_g5_i13.p1_TRINITY_DN15016_c0_g5	46.1404	1.08761	0.304903	3.56707	0.000360997	0.0121468	22.8545	34.8503	51.5513	45.1717	26.0689	48.4794	40.2383	67.6596	19.7819	39.3786	27.9667	26.1439	34.6431	92.0471	39.1552	55.5603	31.0366	70.6946	52.1686	42.1776	30.0893	62.9839	83.4049	63.2639	AT3G04910.1	73.4	417	78	7	1	387	1	414	1.1e-171	93.9	AT3G04910.1 | with no lysine (K) kinase 1 | Chr3:1355084-1358057 FORWARD LENGTH=700 | 201606	No	Yes	3694.POPTR_0030s00490.1	3.1e-192	676.4	WNK1	Viridiplantae
TRINITY_DN15022_c1_g1_i8.p1_TRINITY_DN15022_c1_g1	48.3242	-3.68969	0.944153	-3.90794	9.30864e-05	0.00460884	133.152	10.1178	2.10414	16.2155	428.834	16.1598	45.6759	2.41642	111.403	12.8738	1.5981	3.48585	2.66485	1.47275	0	0	194.387	29.0029	20.8674	19.0803	93.9151	5.07935	3.52415	5.75127	NA	NA	NA	NA	NA	NA	NA	NA	NA	NA	NA	NA	NA	NA	NA	NA	NA	NA	NA
TRINITY_DN15029_c1_g2_i1.p1_TRINITY_DN15029_c1_g2	6.64339	-4.32185	1.39569	-3.09657	0.00195776	0.0402835	21.8608	0	0	0	74.2964	0	2.17504	0	18.7408	5.30096	1.5981	0	18.654	1.47275	6.52586	1.5222	0	0	0	0	7.29438	0	0	0	NA	NA	NA	NA	NA	NA	NA	NA	NA	NA	NA	NA	NA	NA	4641.GSMUA_Achr6P14330_001	1.1e-13	81.6	NA	Viridiplantae
TRINITY_DN15041_c0_g2_i1.p1_TRINITY_DN15041_c0_g2	228.386	1.53407	0.313615	4.89157	1.00037e-06	0.000152217	62.6014	382.229	201.997	143.623	79.5102	371.675	235.992	170.76	272.782	235.514	310.031	211.765	47.0791	407.953	178.063	272.474	160.083	392.445	269.19	232.981	92.0915	273.269	266.661	210.496	NA	NA	NA	NA	NA	NA	NA	NA	NA	NA	NA	NA	NA	NA	NA	NA	NA	NA	NA
TRINITY_DN15048_c0_g1_i21.p1_TRINITY_DN15048_c0_g1	54.3726	1.68285	0.369828	4.55037	5.3552e-06	0.000553604	17.8861	20.2356	49.4472	42.8552	20.8551	66.3402	80.4766	70.076	18.7408	51.4951	95.0869	49.6733	10.6594	51.5464	136.111	151.459	13.068	55.2868	64.6891	76.3213	11.8534	51.8093	57.5611	41.4091	NA	NA	NA	NA	NA	NA	NA	NA	NA	NA	NA	NA	NA	NA	3847.GLYMA17G14150.1	2e-20	103.6	HMGS	Viridiplantae
TRINITY_DN15052_c1_g1_i4.p1_TRINITY_DN15052_c1_g1	359.149	1.2563	0.231819	5.41932	5.98276e-08	1.59841e-05	179.855	287.796	395.578	348.633	165.538	544.33	442.621	395.487	186.366	363.495	425.095	264.053	186.54	377.761	263.831	309.768	238.492	388.82	515.426	282.188	182.359	755.807	743.595	376.133	AT1G33540.1	49	396	176	9	2	390	88	464	1.6e-103	76	AT1G33540.1 | serine carboxypeptidase-like 18 | Chr1:12162349-12164700 REVERSE LENGTH=464 | 201606	No	Yes	3694.POPTR_0001s29870.1	5.5e-138	496.5	NA	Viridiplantae
TRINITY_DN15052_c1_g1_i8.p1_TRINITY_DN15052_c1_g1	212.631	1.17013	0.18689	6.26105	3.82384e-10	1.91864e-07	103.342	249.573	289.319	239.757	93.8481	300.232	249.043	228.754	116.609	219.611	274.873	171.678	95.0465	195.14	166.876	181.142	173.152	288.216	346.4	181.765	121.269	321.015	311.3	185.191	NA	NA	NA	NA	NA	NA	NA	NA	NA	NA	NA	NA	NA	NA	NA	NA	NA	NA	NA
TRINITY_DN15059_c2_g3_i2.p1_TRINITY_DN15059_c2_g3	70.4108	-3.27684	0.907609	-3.61041	0.000305712	0.0108339	18.8798	15.7388	2.10414	2.3165	58.655	12.7577	17.4004	2.41642	339.416	23.4757	8.78955	6.10024	351.761	38.2916	196.708	21.3108	310.366	11.7824	5.21686	118.499	79.3264	17.2698	10.5724	20.7046	NA	NA	NA	NA	NA	NA	NA	NA	NA	NA	NA	NA	NA	NA	NA	NA	NA	NA	NA
TRINITY_DN15078_c0_g3_i2.p1_TRINITY_DN15078_c0_g3	51.5544	1.55189	0.293069	5.29532	1.18808e-07	2.70068e-05	5.96204	74.1973	113.623	54.4376	16.9448	51.8814	47.851	55.5776	29.1523	43.165	43.9477	62.7453	20.4306	54.4919	86.7007	83.721	24.5026	57.0995	55.2987	60.2537	20.9713	63.9998	51.6875	58.6629	AT4G19975.1	52.7	328	137	3	107	419	30	354	8.6e-100	59.1	AT4G19975.1 | nucleotide-diphospho-sugar transferase family protein | Chr4:10823681-10825343 FORWARD LENGTH=354 | 201606	No	Yes	3847.GLYMA09G34480.2	2.3e-115	421.4	NA	Viridiplantae
TRINITY_DN15079_c0_g1_i2.p1_TRINITY_DN15079_c0_g1	35.6845	-2.37105	0.404483	-5.86192	4.57537e-09	1.79285e-06	113.279	20.2356	2.10414	5.79124	49.5309	21.2629	3.26257	7.24925	167.626	18.932	6.3924	1.74292	110.147	12.5184	1.86453	9.8943	156.816	33.5346	15.6506	5.02114	62.914	21.3333	5.87358	3.45076	AT4G10300.1	69.4	121	32	1	28	148	18	133	4.2e-44	80.7	AT4G10300.1 | RmlC-like cupins superfamily protein | Chr4:6384564-6385946 FORWARD LENGTH=134 | 201606	No	Yes	3847.GLYMA16G33050.1	2.1e-45	187.2	NA	Viridiplantae
TRINITY_DN15086_c1_g1_i3.p1_TRINITY_DN15086_c1_g1	656.075	-2.78525	0.627754	-4.43685	9.12859e-06	0.000834637	828.724	148.395	258.809	45.1717	380.606	141.186	690.576	108.739	889.145	224.155	800.648	1300.22	1163.65	102.356	1067.44	79.9155	2036.98	142.295	249.366	1165.91	2161.87	324.062	278.408	1157.15	AT1G60190.1	46.3	696	351	9	20	704	1	684	1.7e-156	96.9	AT1G60190.1 | ARM repeat superfamily protein | Chr1:22198403-22200463 FORWARD LENGTH=686 | 201606	No	Yes	29760.VIT_01s0026g00190.t01	2.6e-226	790.4	NA	Viridiplantae
TRINITY_DN15087_c2_g1_i1.p1_TRINITY_DN15087_c2_g1	17.6113	4.13432	0.799871	5.16873	2.35684e-07	4.66202e-05	2.98102	28.105	9.46861	8.10773	3.91034	9.35567	18.4879	22.5532	4.16461	143.883	11.9857	15.6863	0	2.94551	18.6453	12.1776	0	13.5951	12.5205	29.1226	0.911797	12.1904	22.3196	19.5543	AT5G02490.1	75.4	614	148	2	10	620	7	620	2.6e-263	92.3	AT5G02490.1 | Heat shock protein 70 (Hsp 70) family protein | Chr5:550296-552565 REVERSE LENGTH=653 | 201606	No	Yes	486041.XP_001874825.1	1.7e-288	996.9	HSP70	Fungi
TRINITY_DN15087_c2_g3_i11.p1_TRINITY_DN15087_c2_g3	16.4937	2.13982	0.669703	3.19518	0.00139743	0.0318239	1.98735	46.0923	11.5728	33.5892	10.4276	7.65464	4.35009	61.2159	6.24692	61.3397	15.981	17.4292	2.66485	6.62739	6.52586	22.0719	3.26701	8.15707	20.8674	7.02959	7.29438	10.1587	14.0966	9.20203	AT5G02490.1	76.7	617	138	4	19	630	9	624	2.1e-268	91.5	AT5G02490.1 | Heat shock protein 70 (Hsp 70) family protein | Chr5:550296-552565 REVERSE LENGTH=653 | 201606	No	Yes	559305.XP_003233518.1	0	1098.6	HSP70	Fungi
TRINITY_DN15091_c2_g2_i3.p1_TRINITY_DN15091_c2_g2	36.9069	-1.31209	0.365583	-3.58905	0.000331883	0.0114363	73.5319	23.6082	8.41655	15.0572	75.5998	38.2732	23.9255	12.0821	48.9342	23.4757	20.7753	22.658	93.2699	29.4551	41.952	63.9324	45.7381	29.9092	30.2578	21.0888	74.7674	21.3333	27.0185	20.7046	AT1G72830.1	35.4	316	170	12	99	390	17	322	1.7e-31	71.9	AT1G72830.1 | nuclear factor Y%2C subunit A3 | Chr1:27405699-27407088 REVERSE LENGTH=340 | 201606	No	Yes	29760.VIT_11s0016g01480.t01	1.1e-72	279.3	NA	Viridiplantae
TRINITY_DN15104_c0_g2_i2.p3_TRINITY_DN15104_c0_g2	6.94547	-19.1809	4.18424	-4.58407	4.56006e-06	0.000492438	0	0	0	0	14.3379	0	0	0	0	0	0	13.0719	0	0	0	139.281	0	0	0	0	0	0	0	0	NA	NA	NA	NA	NA	NA	NA	NA	NA	NA	NA	NA	NA	NA	NA	NA	NA	NA	NA
TRINITY_DN15107_c0_g1_i2.p4_TRINITY_DN15107_c0_g1	315.751	1.88678	0.325317	5.79981	6.63883e-09	2.50595e-06	104.336	237.207	398.734	283.771	148.593	462.68	416.521	208.617	73.9219	308.213	539.359	234.423	79.0574	533.137	752.339	695.646	42.4711	203.927	347.443	381.607	111.239	327.11	323.047	364.63	AT5G60900.1	36	350	208	7	1	340	83	426	1.4e-55	75.6	AT5G60900.1 | receptor-like protein kinase 1 | Chr5:24498467-24501494 REVERSE LENGTH=832 | 201606	No	Yes	3694.POPTR_0003s21940.1	1.4e-105	388.7	NA	Viridiplantae
TRINITY_DN15119_c1_g5_i3.p1_TRINITY_DN15119_c1_g5	230.258	-1.41607	0.359396	-3.94013	8.14359e-05	0.00418302	465.039	158.512	106.259	118.141	789.888	181.16	271.88	78.9362	341.498	234	143.03	115.033	196.311	95.729	111.872	38.055	331.602	180.362	170.07	227.96	666.524	196.063	165.635	142.631	AT5G57660.1	44.7	394	154	11	1	391	23	355	1.1e-53	78.8	AT5G57660.1 | CONSTANS-like 5 | Chr5:23355573-23356729 FORWARD LENGTH=355 | 201606	No	Yes	3847.GLYMA13G01290.1	5e-67	260.8	NA	Viridiplantae
TRINITY_DN15122_c1_g2_i1.p1_TRINITY_DN15122_c1_g2	13.2007	-2.35384	0.540424	-4.35555	1.32732e-05	0.00110999	41.7343	2.2484	4.20827	2.3165	54.7447	5.95361	4.35009	3.22189	60.3869	17.4175	7.9905	8.71462	25.7603	4.41826	0.932266	0.7611	22.8691	10.8761	5.21686	1.00423	22.7949	3.04761	4.69887	1.15025	AT4G26150.1	44.9	167	65	4	210	353	189	351	5.3e-21	40.4	AT4G26150.1 | cytokinin-responsive gata factor 1 | Chr4:13253210-13254659 FORWARD LENGTH=352 | 201606	No	Yes	3847.GLYMA17G34670.1	2e-30	138.7	NA	Viridiplantae
TRINITY_DN15124_c0_g1_i3.p3_TRINITY_DN15124_c0_g1	2807.7	1.14544	0.359916	3.18252	0.00145998	0.0328709	1450.76	3350.12	4436.57	5484.3	877.219	1265.57	1973.85	4245.64	1245.22	3291.9	2810.26	2824.41	1328.87	3659.06	5174.08	6408.46	459.015	1920.54	1312.56	2568.81	1735.15	2216.63	1612.89	5732.86	AT4G31940.1	46.3	520	267	7	14	525	8	523	4.6e-138	97.2	AT4G31940.1 | cytochrome P450%2C family 82%2C subfamily C%2C polypeptide 4 | Chr4:15452040-15453966 FORWARD LENGTH=524 | 201606	No	Yes	29760.VIT_18s0001g11560.t01	6.7e-179	632.5	NA	Viridiplantae
TRINITY_DN15125_c2_g1_i4.p1_TRINITY_DN15125_c2_g1	2023.19	-1.66516	0.430829	-3.86502	0.000111079	0.00519344	9877.12	3162.38	1130.97	1475.61	5251.58	927.912	794.979	580.745	2536.25	296.097	956.463	360.785	5090.76	1649.48	502.491	764.145	3043.22	1817.21	1498.28	814.429	2897.69	1196.69	716.577	1214.67	NA	NA	NA	NA	NA	NA	NA	NA	NA	NA	NA	NA	NA	NA	NA	NA	NA	NA	NA
TRINITY_DN15126_c2_g1_i9.p1_TRINITY_DN15126_c2_g1	1475.26	1.70592	0.374175	4.55915	5.13601e-06	0.000533626	317.976	913.976	2605.97	2961.64	320.648	1091.21	3680.17	1647.19	173.873	701.999	983.63	752.072	190.093	1342.42	4471.15	2835.86	200.921	997.881	1406.47	2049.63	670.171	1069.71	2606.7	1414.81	AT3G14440.1	72.3	573	144	4	48	619	39	597	1.4e-242	92.1	AT3G14440.1 | nine-cis-epoxycarotenoid dioxygenase 3 | Chr3:4831678-4833477 REVERSE LENGTH=599 | 201606	No	Yes	29760.VIT_19s0093g00550.t01	4.3e-254	882.5	NCED3	Viridiplantae
TRINITY_DN15147_c0_g1_i3.p3_TRINITY_DN15147_c0_g1	168.229	-1.29947	0.319811	-4.06323	4.83983e-05	0.00283661	450.134	159.637	41.0307	54.4376	288.061	120.773	177.266	51.5502	297.77	99.961	105.475	61.0024	238.06	153.166	168.74	66.9768	316.9	138.67	81.383	154.651	429.456	149.333	89.2784	143.782	NA	NA	NA	NA	NA	NA	NA	NA	NA	NA	NA	NA	NA	NA	NA	NA	NA	NA	NA
TRINITY_DN15147_c0_g1_i8.p3_TRINITY_DN15147_c0_g1	613.343	-1.21699	0.298692	-4.07438	4.6138e-05	0.00273489	1734.95	553.107	174.643	162.155	1047.97	387.835	547.024	161.094	1346.21	467.242	514.588	219.608	881.179	620.03	413.926	257.252	1110.78	521.146	368.31	310.306	1261.02	626.791	393.53	639.541	NA	NA	NA	NA	NA	NA	NA	NA	NA	NA	NA	NA	NA	NA	4081.Solyc03g117840.2.1	4.6e-26	124	NA	Viridiplantae
TRINITY_DN15153_c0_g1_i2.p1_TRINITY_DN15153_c0_g1	564.271	2.72469	0.413287	6.59274	4.31773e-11	2.84753e-08	55.6457	155.14	602.835	972.928	46.924	266.211	722.115	751.505	72.8807	343.048	429.09	583.008	22.2071	150.957	2588.9	1067.82	26.1361	313.594	549.857	1532.45	20.0595	383.999	1045.5	839.685	NA	NA	NA	NA	NA	NA	NA	NA	NA	NA	NA	NA	NA	NA	3694.POPTR_0005s23530.1	3.3e-67	260.4	NA	Viridiplantae
TRINITY_DN15155_c0_g1_i1.p1_TRINITY_DN15155_c0_g1	2225.77	1.06271	0.170251	6.24205	4.31883e-10	2.14089e-07	959.889	1626.72	2767.99	3577.83	1090.98	2285.33	2896.07	3068.04	829.799	1895.47	2890.16	3110.25	1247.15	2497.05	3131.48	3244.57	927.831	2270.38	3580.85	2884.14	900.856	1867.17	2329.46	1539.04	AT5G03650.1	48.1	790	281	13	203	980	125	797	1.4e-212	79.4	AT5G03650.1 | starch branching enzyme 2.2 | Chr5:931924-937470 FORWARD LENGTH=805 | 201606	No	Yes	3847.GLYMA04G01950.2	0	1227.6	SBE1	Viridiplantae
TRINITY_DN15155_c0_g4_i1.p1_TRINITY_DN15155_c0_g4	56105.9	5.18846	0.532095	9.75102	1.82631e-22	1.25236e-18	263.324	8648.49	72828.4	119069	232.013	6613.61	75554.5	67961.7	1209.82	31338.5	117687	147085	48.8557	7547.87	75960.1	62888.2	437.779	14845	59013.1	181250	843.412	41700.4	49302.8	204211	AT3G54420.1	70.9	203	57	1	39	239	71	273	3.8e-87	83.8	AT3G54420.1 | homolog of carrot EP3-3 chitinase | Chr3:20145935-20147034 FORWARD LENGTH=273 | 201606	No	Yes	3694.POPTR_0019s12360.1	8.5e-89	332	NA	Viridiplantae
TRINITY_DN15167_c0_g1_i1.p1_TRINITY_DN15167_c0_g1	6.38776	2.25876	0.71924	3.14048	0.00168672	0.0363152	1.98735	15.7388	3.1562	5.79124	2.60689	22.1134	13.0503	10.4711	4.16461	13.6311	4.7943	0	3.55314	2.94551	5.59359	4.5666	0	1.81268	7.30361	7.02959	1.82359	14.2222	2.34943	4.60101	NA	NA	NA	NA	NA	NA	NA	NA	NA	NA	NA	NA	NA	NA	NA	NA	NA	NA	NA
TRINITY_DN15173_c0_g5_i1.p1_TRINITY_DN15173_c0_g5	241.817	-3.31893	0.873258	-3.80063	0.000144327	0.00622005	1544.17	213.598	33.6662	12.7407	998.439	14.4588	150.078	8.05472	180.119	38.6213	18.3781	25.2724	268.262	78.7924	432.571	19.0275	385.507	38.0663	18.7807	372.568	821.529	37.5872	7.0483	86.269	NA	NA	NA	NA	NA	NA	NA	NA	NA	NA	NA	NA	NA	NA	4113.PGSC0003DMT400031233	7e-31	138.7	PMT5	Eukaryotes
TRINITY_DN15177_c0_g5_i3.p1_TRINITY_DN15177_c0_g5	16.7621	1.80284	0.40954	4.40212	1.07198e-05	0.00094647	6.95572	28.105	24.1976	15.0572	5.21378	18.7113	14.1378	20.9423	10.4115	23.4757	11.1867	20.0436	10.6594	30.1915	11.1872	32.7273	6.53402	17.2205	10.4337	8.03382	1.82359	28.4443	28.1932	18.4041	AT5G26230.1	53.4	146	59	3	231	375	194	331	7.1e-11	37.3	AT5G26230.1 | membrane-associated kinase regulator | Chr5:9173517-9174542 REVERSE LENGTH=341 | 201606	No	Yes	3694.POPTR_0010s10090.1	3.8e-46	191	NA	Viridiplantae
TRINITY_DN15188_c1_g3_i1.p1_TRINITY_DN15188_c1_g3	9.66419	2.64934	0.725801	3.65023	0.000262007	0.00972927	0	22.484	8.41655	22.0067	5.21378	11.9072	2.17504	31.4134	4.16461	13.6311	5.59335	12.2005	4.44142	10.3093	0	25.1163	0	15.4078	7.30361	2.00846	0	14.2222	5.87358	8.05177	NA	NA	NA	NA	NA	NA	NA	NA	NA	NA	NA	NA	NA	NA	NA	NA	NA	NA	NA
TRINITY_DN15189_c0_g2_i3.p1_TRINITY_DN15189_c0_g2	49.2433	-1.71811	0.537764	-3.1949	0.00139877	0.0318313	122.222	22.484	11.5728	13.899	131.648	39.1237	105.49	15.304	41.6461	22.7184	25.5696	17.4292	50.6322	25.7732	124.924	22.833	58.8062	27.1902	32.3445	66.279	146.799	30.4761	10.5724	16.1035	AT3G58760.1	66.7	457	135	3	37	476	9	465	1.1e-133	91.3	AT3G58760.1 | Integrin-linked protein kinase family | Chr3:21728756-21731740 FORWARD LENGTH=471 | 201606	No	Yes	3847.GLYMA02G45770.1	2.7e-155	553.9	NA	Viridiplantae
TRINITY_DN15191_c1_g2_i1.p1_TRINITY_DN15191_c1_g2	85.9005	-1.62397	0.367867	-4.41456	1.01216e-05	0.000905308	288.165	97.8056	35.7703	28.9562	273.724	93.5567	118.54	29.8025	206.148	41.6504	33.5601	33.1156	83.4988	61.1193	30.7648	15.222	174.785	67.9755	35.4747	15.0634	210.625	39.6189	31.7173	14.9533	NA	NA	NA	NA	NA	NA	NA	NA	NA	NA	NA	NA	NA	NA	29760.VIT_02s0154g00580.t01	5.3e-17	92.8	NA	Viridiplantae
TRINITY_DN15192_c0_g1_i1.p1_TRINITY_DN15192_c0_g1	1259.65	-1.09933	0.311249	-3.53201	0.000412418	0.0133505	3555.36	1305.2	1159.38	909.224	1931.71	783.325	1538.84	600.076	1729.36	846.64	960.458	786.059	963.789	638.439	1430.1	643.891	1868.73	867.368	1113.28	1878.91	1646.71	1018.92	572.087	1483.83	AT5G02020.1	47.6	166	61	8	119	275	1	149	1.7e-22	54.7	AT5G02020.1 | E3 ubiquitin-protein ligase RLIM-like protein | Chr5:386557-387921 REVERSE LENGTH=149 | 201606	No	Yes	3694.POPTR_0006s09350.1	1.1e-37	162.5	NA	Viridiplantae
TRINITY_DN15194_c0_g2_i3.p1_TRINITY_DN15194_c0_g2	130.687	1.72919	0.526544	3.28403	0.00102334	0.025611	8.94306	150.643	408.202	255.973	13.0345	238.995	169.653	163.511	21.8642	106.019	319.62	143.791	71.0628	87.6289	44.7488	41.0994	94.7433	75.2263	145.029	115.486	33.7365	144.253	123.345	159.885	AT1G22880.1	77.5	463	101	2	77	539	22	481	4.2e-218	72	AT1G22880.1 | cellulase 5 | Chr1:8095770-8097539 FORWARD LENGTH=484 | 201606	No	Yes	3847.GLYMA04G12290.1	1.2e-230	804.7	NA	Viridiplantae
TRINITY_DN15200_c0_g7_i1.p1_TRINITY_DN15200_c0_g7	58.399	-1.53775	0.498609	-3.08409	0.00204179	0.0414613	134.146	71.9489	35.7703	30.1144	252.868	39.9742	17.4004	35.4408	107.239	40.1359	35.1582	9.58608	109.259	39.7644	1.86453	2.2833	160.083	71.6009	25.0409	8.03382	113.063	38.603	16.446	5.75127	AT2G32990.1	76.9	493	112	1	25	517	33	523	4.7e-236	95.2	AT2G32990.1 | glycosyl hydrolase 9B8 | Chr2:14003361-14005844 FORWARD LENGTH=525 | 201606	No	Yes	3694.POPTR_0014s15590.1	1.6e-246	857.1	NA	Viridiplantae
TRINITY_DN15204_c0_g1_i1.p3_TRINITY_DN15204_c0_g1	201.584	-1.02507	0.220676	-4.64512	3.39876e-06	0.000396143	262.33	168.63	296.683	276.821	333.682	101.211	214.242	287.553	204.066	100.718	146.226	177.778	227.401	137.703	137.975	232.136	233.591	127.794	149.202	200.846	351.954	158.476	131.568	179.44	NA	NA	NA	NA	NA	NA	NA	NA	NA	NA	NA	NA	NA	NA	NA	NA	NA	NA	NA
TRINITY_DN15215_c0_g2_i1.p1_TRINITY_DN15215_c0_g2	14.0287	-2.23943	0.648228	-3.45469	0.00055092	0.0165453	31.7976	2.2484	5.26034	5.79124	50.8344	5.95361	52.2011	9.66566	7.28807	5.30096	7.19145	1.74292	7.99456	1.47275	16.7808	3.0444	26.1361	6.34438	16.694	17.0719	24.6185	10.1587	18.7955	2.30051	NA	NA	NA	NA	NA	NA	NA	NA	NA	NA	NA	NA	NA	NA	NA	NA	NA	NA	NA
TRINITY_DN15220_c1_g2_i1.p1_TRINITY_DN15220_c1_g2	103.464	-3.84502	0.838256	-4.58693	4.49812e-06	0.000489135	633.964	10.1178	24.1976	22.0067	487.489	40.8247	319.731	4.02736	31.2346	16.6602	7.19145	13.0719	52.4088	28.7187	103.482	14.4609	199.288	11.7824	41.7349	115.486	284.481	9.14282	5.87358	5.75127	NA	NA	NA	NA	NA	NA	NA	NA	NA	NA	NA	NA	NA	NA	NA	NA	NA	NA	NA
TRINITY_DN15221_c1_g1_i1.p1_TRINITY_DN15221_c1_g1	68.9391	-2.43281	0.758695	-3.20657	0.00134327	0.0309621	246.431	19.1114	9.46861	12.7407	198.124	33.1701	123.978	177.204	22.9054	29.5339	18.3781	66.2311	14.2126	2.20913	190.182	34.2495	29.4031	18.1268	13.5638	100.423	182.359	26.4126	48.1634	37.9584	NA	NA	NA	NA	NA	NA	NA	NA	NA	NA	NA	NA	NA	NA	NA	NA	NA	NA	NA
TRINITY_DN15222_c5_g20_i1.p1_TRINITY_DN15222_c5_g20	91.4434	2.29266	0.702384	3.26411	0.00109807	0.0268764	4.96837	35.9745	45.2389	33.5892	14.3379	92.7062	76.1265	42.69	41.6461	276.407	74.3116	45.316	29.3134	94.2563	706.657	140.042	22.8691	52.5678	43.8216	175.74	8.20618	41.6506	35.2415	60.9634	AT1G03220.1	63	430	150	6	25	450	9	433	2.7e-147	94.5	AT1G03220.1 | Eukaryotic aspartyl protease family protein | Chr1:787143-788444 FORWARD LENGTH=433 | 201606	No	Yes	3694.POPTR_0008s20740.1	1e-172	611.7	NA	Viridiplantae
TRINITY_DN15225_c2_g2_i2.p1_TRINITY_DN15225_c2_g2	154.39	-1.24518	0.349676	-3.56096	0.000369499	0.0123398	384.552	80.9425	110.467	121.616	409.282	187.113	288.193	78.9362	133.268	90.1164	116.661	115.033	127.025	85.4198	145.433	76.8711	138.848	96.9784	73.0361	93.3932	379.308	122.92	126.869	123.077	AT5G63120.2	55.2	614	188	6	1	600	1	541	1.3e-161	87.5	AT5G63120.2 | P-loop containing nucleoside triphosphate hydrolases superfamily protein | Chr5:25318967-25322071 REVERSE LENGTH=591 | 201606	No	Yes	59689.fgenesh2_kg.8__2310__AT5G63120.2	4.8e-161	573.5	NA	Viridiplantae
TRINITY_DN15234_c0_g3_i2.p1_TRINITY_DN15234_c0_g3	902.398	2.6693	0.515404	5.17903	2.2304e-07	4.49734e-05	161.969	1182.66	1804.3	1147.82	318.041	472.886	579.649	1163.1	156.173	262.776	1256.91	1998.26	278.033	670.103	754.203	994.758	120.879	330.814	756.445	567.389	106.68	4345.89	872.814	1355	AT5G02490.1	83.8	656	103	1	38	693	1	653	7.10000000000047e-312	94.5	AT5G02490.1 | Heat shock protein 70 (Hsp 70) family protein | Chr5:550296-552565 REVERSE LENGTH=653 | 201606	No	Yes	3694.POPTR_0001s03410.1	0	1177.9	HSP70B	Viridiplantae
TRINITY_DN15234_c1_g1_i5.p1_TRINITY_DN15234_c1_g1	33.1257	-1.98382	0.432995	-4.58162	4.61395e-06	0.00049593	102.348	21.3598	25.2496	37.0639	61.2619	2.55155	33.7132	12.8875	64.5515	20.4466	18.3781	32.2441	42.6377	21.3549	13.0517	10.6554	47.3716	16.3141	16.694	47.1987	93.0033	22.3491	5.87358	26.4558	AT3G22970.1	53.8	145	51	5	1	143	1	131	1.5e-29	83.6	AT3G22970.1 | hypothetical protein (DUF506) | Chr3:8152592-8153881 FORWARD LENGTH=370 | 201606	No	No	3694.POPTR_0002s04710.1	2e-36	157.5	NA	Viridiplantae
TRINITY_DN15245_c0_g1_i5.p1_TRINITY_DN15245_c0_g1	510.641	-3.47122	0.779282	-4.45438	8.41377e-06	0.00078498	2131.43	105.675	311.412	85.7103	2110.28	91.0051	1423.57	54.7721	197.819	94.6601	91.8907	345.099	265.597	148.748	1171.86	62.4102	228.691	74.3199	74.0794	1204.07	1673.15	81.2695	61.0852	166.787	NA	NA	NA	NA	NA	NA	NA	NA	NA	NA	NA	NA	NA	NA	3847.GLYMA19G39101.1	2e-38	165.6	NA	Eukaryotes
TRINITY_DN15246_c0_g2_i2.p1_TRINITY_DN15246_c0_g2	33.6026	1.54765	0.435965	3.54995	0.000385302	0.012723	13.9114	32.6019	38.9265	99.6093	7.82067	42.5258	31.5381	66.8542	14.5761	31.8058	58.3306	44.4446	9.77113	21.3549	16.7808	16.7442	13.068	58.9121	52.1686	40.1691	12.7652	23.365	43.4645	14.9533	NA	NA	NA	NA	NA	NA	NA	NA	NA	NA	NA	NA	NA	NA	39947.LOC_Os06g39540.1	2e-20	105.9	NA	Viridiplantae
TRINITY_DN15251_c0_g3_i1.p1_TRINITY_DN15251_c0_g3	144.929	1.18707	0.314883	3.76989	0.00016332	0.00683361	65.5825	241.703	118.884	89.1851	119.917	347.861	299.069	103.1	92.6626	156.757	75.9097	74.0743	91.4933	225.331	233.066	155.264	127.413	142.295	100.164	70.2959	101.209	244.824	99.8509	102.373	AT3G16030.1	39.7	879	411	28	27	834	20	850	7.1e-149	96.8	AT3G16030.1 | lectin protein kinase family protein | Chr3:5439609-5442802 FORWARD LENGTH=850 | 201606	No	Yes	4081.Solyc03g120110.2.1	6.8e-178	629.8	NA	Viridiplantae
TRINITY_DN15253_c2_g2_i2.p1_TRINITY_DN15253_c2_g2	150.666	2.25141	0.680545	3.30825	0.000938822	0.0241342	80.4876	789.19	65.2282	56.7541	63.8688	466.082	83.7392	28.1915	277.988	961.746	63.924	11.329	12.436	75.8468	65.2586	49.4715	53.9057	101.51	14.6072	5.02114	32.8247	89.3965	129.219	37.9584	AT4G14130.1	73.7	281	62	3	37	305	5	285	3.5e-122	87.9	AT4G14130.1 | xyloglucan endotransglucosylase/hydrolase 15 | Chr4:8137161-8138196 REVERSE LENGTH=289 | 201606	No	Yes	3694.POPTR_0014s14310.1	1.4e-133	481.1	NA	Viridiplantae
TRINITY_DN15261_c0_g4_i1.p1_TRINITY_DN15261_c0_g4	32.8867	-24.5814	4.16494	-5.90198	3.5916e-09	1.43926e-06	0	0	0	0	583.944	0	0	0	0	0	0	0	0	0	0	0	204.188	0	0	0	0	0	0	1.15025	AT3G12110.1	89	373	41	0	18	390	5	377	1.8e-200	95.4	AT3G12110.1 | actin-11 | Chr3:3858116-3859609 FORWARD LENGTH=377 | 201606	No	Yes	7425.NV18317-PA	8.9e-221	771.2	NA	Arthropoda
TRINITY_DN15276_c0_g1_i9.p1_TRINITY_DN15276_c0_g1	631.807	-1.12209	0.265349	-4.22872	2.35022e-05	0.00167586	1310.66	440.687	329.297	612.713	1409.02	352.964	579.649	579.134	616.363	477.844	624.058	439.217	539.189	363.77	406.468	519.07	741.611	667.067	713.667	915.856	1251.9	394.157	452.266	426.744	AT1G53280.2	69.5	325	99	0	1	325	50	374	1.6e-124	65.3	AT1G53280.2 | Class I glutamine amidotransferase-like superfamily protein | Chr1:19865280-19867341 REVERSE LENGTH=376 | 201606	No	Yes	3694.POPTR_0011s11320.1	2.4e-138	497.7	NA	Viridiplantae
TRINITY_DN15281_c0_g1_i2.p1_TRINITY_DN15281_c0_g1	154.611	1.46318	0.440096	3.32468	0.000885186	0.0230718	55.6457	218.095	419.775	513.104	52.1378	93.5567	103.315	184.453	34.358	108.291	182.982	297.169	38.1962	62.5921	56.8682	180.381	71.8742	156.797	160.679	121.512	14.5888	92.4441	143.315	348.527	NA	NA	NA	NA	NA	NA	NA	NA	NA	NA	NA	NA	NA	NA	3694.POPTR_0006s24090.1	2.1e-62	245	NA	Viridiplantae
TRINITY_DN15281_c1_g1_i4.p1_TRINITY_DN15281_c1_g1	146.549	1.36335	0.274991	4.95781	7.12935e-07	0.000115031	42.728	114.669	199.893	254.814	52.1378	150.541	259.918	194.924	55.1811	145.398	193.37	226.58	30.2017	75.1105	200.437	181.903	76.7747	162.235	180.503	353.488	34.6483	92.4441	111.598	127.678	NA	NA	NA	NA	NA	NA	NA	NA	NA	NA	NA	NA	NA	NA	NA	NA	NA	NA	NA
TRINITY_DN15292_c0_g1_i12.p1_TRINITY_DN15292_c0_g1	187.185	-2.40984	0.67076	-3.59271	0.000327262	0.0113341	311.02	160.761	240.924	174.895	185.089	18.7113	41.3258	101.489	358.157	7.57281	43.1487	359.042	300.24	60.3829	108.143	68.499	592.962	42.598	67.8192	122.516	119.445	61.968	10.5724	935.156	NA	NA	NA	NA	NA	NA	NA	NA	NA	NA	NA	NA	NA	NA	4081.Solyc01g110450.2.1	2.5e-45	188.7	NA	Viridiplantae
TRINITY_DN15311_c2_g2_i3.p1_TRINITY_DN15311_c2_g2	10113.4	1.32436	0.388825	3.40606	0.000659077	0.0187019	1359.35	8165.08	18183.9	13881.6	2361.84	12040.7	13488.5	10568.6	4673.74	6545.93	9329.71	6562.98	2665.74	7974.23	7921.46	5747.83	8696.78	14236.8	14531	18044	7191.34	18518.3	20212.2	9819.71	NA	NA	NA	NA	NA	NA	NA	NA	NA	NA	NA	NA	NA	NA	NA	NA	NA	NA	NA
TRINITY_DN15313_c1_g2_i6.p1_TRINITY_DN15313_c1_g2	105.817	-1.34205	0.211475	-6.34614	2.20789e-10	1.22759e-07	326.919	105.675	66.2803	52.1211	221.586	102.912	46.7634	66.8542	161.379	66.6407	42.3496	38.3443	215.853	67.0103	69.9199	70.7823	187.853	93.3531	90.7734	57.241	191.477	81.2695	58.7358	57.5127	AT3G23600.1	59.2	228	59	1	32	259	1	194	1.2e-69	76	AT3G23600.1 | alpha/beta-Hydrolases superfamily protein | Chr3:8473833-8475655 FORWARD LENGTH=239 | 201606	No	Yes	3694.POPTR_0008s20590.1	6e-68	263.1	NA	Viridiplantae
TRINITY_DN15329_c5_g17_i1.p1_TRINITY_DN15329_c5_g17	147.327	5.17728	1.0194	5.07874	3.7995e-07	6.7968e-05	1.98735	28.105	145.185	118.141	0	43.3763	78.3016	27.386	2.08231	3.02912	6.3924	1.74292	3.55314	40.5007	197.64	166.681	3.26701	128.7	352.66	383.615	10.9416	558.728	1030.23	203.595	AT5G61680.1	53.4	356	160	2	10	364	12	362	9.7e-111	96.7	AT5G61680.1 | Pectin lyase-like superfamily protein | Chr5:24786416-24788015 REVERSE LENGTH=364 | 201606	No	Yes	29760.VIT_11s0016g00510.t01	7.7e-142	508.8	NA	Viridiplantae
TRINITY_DN15334_c0_g4_i2.p1_TRINITY_DN15334_c0_g4	13047.6	2.81418	0.586668	4.79688	1.61154e-06	0.000221967	743.268	10154.9	18481.7	16218.9	814.653	13987.6	41256.2	18577.4	5150.58	16981.3	20500.4	11424	1111.24	15797.5	47430.9	31831.5	1181.02	3532.92	3972.12	4362.37	592.668	7019.66	3876.56	18142.9	AT1G20030.2	52.9	240	109	2	14	249	12	251	1.6e-72	94	AT1G20030.2 | Pathogenesis-related thaumatin superfamily protein | Chr1:6945725-6947017 FORWARD LENGTH=316 | 201606	No	Yes	3847.GLYMA10G06880.1	3e-97	360.1	NA	Viridiplantae
TRINITY_DN15334_c2_g1_i18.p1_TRINITY_DN15334_c2_g1	49.7508	1.69572	0.375401	4.51711	6.26906e-06	0.000627358	26.8292	42.7197	53.6555	52.1211	31.2827	115.67	91.3518	91.8238	17.6996	53.0096	67.9192	43.5731	11.5477	64.8012	19.5776	46.4271	27.7696	38.0663	62.6023	39.1649	9.11797	81.2695	64.6094	41.4091	AT2G22960.1	50	94	45	1	1	94	57	148	5.4e-25	66.2	AT2G22960.1 | alpha/beta-Hydrolases superfamily protein | Chr2:9770894-9772932 FORWARD LENGTH=184 | 201606	No	Yes	3694.POPTR_0001s29900.1	2.2e-28	130.6	NA	Viridiplantae
TRINITY_DN15346_c0_g1_i8.p1_TRINITY_DN15346_c0_g1	3519.77	-3.17361	0.683841	-4.64086	3.46968e-06	0.000401001	15633.5	749.843	2130.44	681.05	13866.1	910.902	8437	652.432	1924.05	692.154	816.629	2096.74	2071.48	1114.88	6098.88	501.565	2242.8	724.166	1003.72	8952.69	9786.32	853.33	602.629	1931.28	NA	NA	NA	NA	NA	NA	NA	NA	NA	NA	NA	NA	NA	NA	3847.GLYMA18G08540.1	1.8e-52	212.6	NA	Eukaryotes
TRINITY_DN15358_c0_g5_i1.p1_TRINITY_DN15358_c0_g5	8.708	4.70976	1.09675	4.29429	1.75251e-05	0.00135282	0	10.1178	5.26034	0	0	5.10309	7.61265	12.0821	2.08231	56.0388	9.5886	13.9434	0	1.47275	11.1872	6.8499	1.63351	6.34438	4.17349	23.0972	0	8.12695	5.87358	18.4041	AT3G12110.1	89	373	41	0	30	402	5	377	1.2e-199	92.6	AT3G12110.1 | actin-11 | Chr3:3858116-3859609 FORWARD LENGTH=377 | 201606	No	Yes	8364.ENSXETP00000057558	9.8e-207	724.5	ACTG1	Animals
TRINITY_DN15358_c0_g7_i1.p1_TRINITY_DN15358_c0_g7	6.11272	3.22418	0.990241	3.25596	0.00113009	0.0272952	1.98735	13.4904	8.41655	0	2.60689	4.25258	6.52513	8.05472	0	26.5048	7.9905	9.58608	0	0	7.45813	4.5666	0	3.62536	5.21686	15.0634	0.911797	3.04761	7.0483	10.3523	AT2G37620.1	90.3	257	25	0	24	280	5	261	2.5e-135	91.8	AT2G37620.1 | actin 1 | Chr2:15779761-15781241 FORWARD LENGTH=377 | 201606	No	Yes	431895.XP_001747496.1	5e-141	505.8	ACTA2	Opisthokonts
TRINITY_DN15363_c0_g1_i4.p1_TRINITY_DN15363_c0_g1	8.7524	-2.61266	0.859814	-3.03864	0.00237651	0.0459272	43.7216	2.2484	4.20827	4.63299	52.1378	1.70103	8.70018	1.61094	12.4938	7.57281	0	0	10.6594	4.41826	13.0517	0	6.53402	3.62536	0	4.01691	20.0595	4.06348	0	4.60101	AT2G37210.1	90.1	91	9	0	71	161	118	208	2.5e-42	56.5	AT2G37210.1 | lysine decarboxylase family protein | Chr2:15624253-15626834 REVERSE LENGTH=215 | 201606	No	Yes	3694.POPTR_0009s01600.1	3.6e-43	179.9	NA	Viridiplantae
TRINITY_DN15364_c1_g1_i4.p1_TRINITY_DN15364_c1_g1	736.086	-2.76917	0.739024	-3.74706	0.000178921	0.00729586	2110.56	86.5635	105.207	171.421	3497.14	154.794	2032.58	167.538	203.025	163.573	144.628	118.519	308.235	329.161	2004.37	287.696	235.225	197.582	313.012	1260.31	2656.98	390.094	374.734	353.128	NA	NA	NA	NA	NA	NA	NA	NA	NA	NA	NA	NA	NA	NA	NA	NA	NA	NA	NA
TRINITY_DN15364_c1_g1_i6.p1_TRINITY_DN15364_c1_g1	1075.95	-2.58799	0.687814	-3.76263	0.000168137	0.0069596	2511.01	206.853	193.581	287.245	5046.94	287.474	2979.81	232.781	338.375	271.106	250.103	250.11	535.636	492.636	2671.87	457.421	449.214	392.445	515.426	2021.51	3926.2	479.49	585.009	440.547	NA	NA	NA	NA	NA	NA	NA	NA	NA	NA	NA	NA	NA	NA	29760.VIT_18s0001g05220.t01	9.9e-39	167.5	NA	Viridiplantae
[truncated: 10,291 more rows]
[truncated: 8 more columns]

## Sheet: Supplementary Table S5
Supplementary Table S5. Functional annotation of assembled transcriptome sequences based on gene ontology (GO) categorization.
GO.ID	Term	Annotated	Count	Expected	p.value	q.value
GO:0009987	cellular process	15094	7841	6753.69	1e-30	7.526e-29
GO:0044699	single-organism process	11098	6039	4965.71	1e-30	7.526e-29
[truncated: 1,846 more rows]

## Sheet: Supplementary Table S6
Supplementary Table S6. EuKaryotic Orthologous Groups (KOG) classification. Unigenes were assigned to 25 KOG classifications.
[truncated: 26 more rows]

[truncated: 4 more sheets: Supplementary Table S7, Supplementary Table S8, Supplementary Table S9, Supplementary Table S10]
